# Supplementary material for: De Novo Hybrid Assembled Draft Genome of Commiphora wightii (Arnott) Bhandari Reveals Key Enzymes Involved in Phytosterol Biosynthesis
Source: Life (Basel). 2023 Feb 28;13(3):662. doi: 10.3390/life13030662 (PMC10052710; doi:10.3390/life13030662)
Supplement: Supplementary file 1 [file life-13-00662-s001.zip]

Archive with 11 entries (11 files):
- life-2022038-supplemental Figures_MDPI Life_Guggul.pdf
- life-2022038-supplemental Table  S4_File.FASTA.txt
- life-2022038-supplemental Table S1.pdf
- life-2022038-supplemental Table S2_File.txt
- life-2022038-supplemental Table S3_File.FASTA.txt
- life-2022038-supplemental Table S6.pdf
- life-2022038-supplemental Table S8.pdf
- Phytosterol Gene List blast.xlsx
- S2_28482 Gene list.xls
- S5_ GO_annotation gene list.xls
- S7_Supplemental Synteany table.xlsx
