# Supplementary material for: De Novo Hybrid Assembled Draft Genome of Commiphora wightii (Arnott) Bhandari Reveals Key Enzymes Involved in Phytosterol Biosynthesis
Source: Life (Basel). 2023 Feb 28;13(3):662. doi: 10.3390/life13030662 (PMC10052710; doi:10.3390/life13030662)
Supplement: Supplementary file 1 [file life-13-00662-s001.zip › Phytosterol Gene List blast.xlsx]

## Sheet: Phytosterol Gene List blast
Supplemental table S
Sl. No.	# Fields: Query ID	Subject ID	Percentage of identical matches	Alignment length	Number of mismatches	Number of gap openings	Start of alignment in query	End of alignment in query	Start of alignment in subject	End of alignment in subject	Expected value
1	NC_003070.9:c29688800-29684236_BAS_[organism=Arabidopsis_thaliana]_[GeneID=844234]_[chromosome=1]	g314.t1	38.2	927	192	25	645	3422	10225	10771	3.15e-156
2	NC_003071.7:2924360-2930751_CAS1_[organism=Arabidopsis_thaliana]_[GeneID=815275]_[chromosome=2]	g234.t1	26.4	933	203	26	3129	5924	530	979	2.64e-55
3	NC_003076.8:c7738535-7736518_CaS_[organism=Arabidopsis_thaliana]_[GeneID=832370]_[chromosome=5]	g531.t1	51.1	278	68	3	419	1252	36	245	6.07e-51
4	NC_015449.3:c67067036-67062030_CPI_[organism=Solanum_lycopersicum]_[GeneID=100301930]_[chromosome=12]	g451.t1	64.4	45	16	0	4733	4599	654	698	6.81e-08
5	NC_015438.3:2174569-2178590_CYP51_[organism=Solanum_lycopersicum]_[GeneID=100736446]_[chromosome=1]	g546.t1	56.8	738	63	2	1666	3876	2482	2964	1.01e-240
6	NC_003070.9:28695760-28698852_HMG1_[organism=Arabidopsis_thaliana]_[GeneID=843982]_[chromosome=1]	g892.t1	51.7	694	179	12	327	2408	404	941	1.7e-184
7	NC_015439.3:c46508678-46505935_HMGR_[organism=Solanum_lycopersicum]_[GeneID=543702]_[chromosome=2]	g892.t1	67.5	314	67	4	124	1065	402	680	8.07e-120
8	NC_003074.8:c16517781-16512170_LAS1_[organism=Arabidopsis_thaliana]_[GeneID=823649]_[chromosome=3]	g234.t1	34.1	920	282	22	1972	4716	373	973	4.25e-119
9	NC_003070.9:20763844-20765823_LAS_[organism=Arabidopsis_thaliana]_[GeneID=842007]_[chromosome=1]	g1051.t1	38	382	197	8	383	1528	15772	16113	3.6e-57
10	NC_012015.3:c22173595-22152025_LOC100254746_[organism=Vitis_vinifera]_[GeneID=100254746]_[chromosome=9]	g1271.t1	52.4	1484	443	24	1964	6328	11	1260	0
11	NC_015438.3:3419728-3429015_LOC101248602_[organism=Solanum_lycopersicum]_[GeneID=101248602]_[chromosome=1]	g1497.t1	48.2	85	33	3	3083	3313	1994	2075	7.14e-09
12	NC_003076.8:9690428-9693289_MK_[organism=Arabidopsis_thaliana]_[GeneID=832804]_[chromosome=5]	g117.t1	46.3	374	138	11	1243	2355	5686	5999	4.25e-69
13	NC_003071.7:c9726384-9723615_SQE2_[organism=Arabidopsis_thaliana]_[GeneID=816814]_[chromosome=2]	g116.t1	75	340	60	1	1243	2262	3231	3545	2.42e-155
14	NC_003075.7:17743738-17746697_SQE3_[organism=Arabidopsis_thaliana]_[GeneID=829932]_[chromosome=4]	g116.t1	60.9	455	115	7	1182	2546	3173	3564	2.24e-153
15	NW_023590956.1:3889228-3894037_SQE_[organism=Jatropha_curcas]_[GeneID=105630804]_[chromosome=Un]	g116.t1	65.2	247	25	1	3397	4137	3360	3545	5.67e-84
16	NC_003075.7:16538189-16542024_SQS1_[organism=Arabidopsis_thaliana]_[GeneID=829616]_[chromosome=4]	g331.t1	52.9	206	25	3	1805	2422	158	291	2.12e-49
17	NC_003075.7:16542242-16545194_SQS2_[organism=Arabidopsis_thaliana]_[GeneID=829617]_[chromosome=4]	g331.t1	29	518	119	13	584	2137	78	346	1.3e-39
18	sp|P38605|CAS1_ARATH	g234.t1	78.357	767	127	2	1	758	245	981	0
19	sp|G1UB11|ERG5_CANAL	g337.t1	27.273	517	345	13	10	511	942	1442	4.77e-50
20	sp|A0A0A1C3I2|HMGR1_PANGI	g892.t1	80.47	553	86	5	32	567	394	941	0
21	sp|A0A3Q7HRZ6|MYC2_SOLLC	g713.t1	60.197	711	207	19	1	686	3747	4406	0
22	sp|P38605|CAS1_ARATH	g234.t1	78.357	767	127	2	1	758	245	981	0
23	sp|P45434|SSRA_ARATH	g343.t1	33.333	69	36	2	34	94	238	304	0.48
24	sp|Q39227|SMT2_ARATH	g234.t1	87.24	337	43	0	1	337	4163	4499	0
25	sp|Q39085|DIM_ARATH	g585.t1	38.043	92	55	2	118	208	56779	56869	8.61e-05
26	sp|Q9SI37|WRKY1_ARATH	g355.t1	44.484	281	128	8	101	374	3523	3782	2.42e-60
