# Supplementary material for: De Novo Hybrid Assembled Draft Genome of Commiphora wightii (Arnott) Bhandari Reveals Key Enzymes Involved in Phytosterol Biosynthesis
Source: Life (Basel). 2023 Feb 28;13(3):662. doi: 10.3390/life13030662 (PMC10052710; doi:10.3390/life13030662)
Supplement: Supplementary file 1 [file life-13-00662-s001.zip › S2_28482 Gene list.xls]

## Sheet: best_hit_full
qseqid	sseqid	pident	length	mismatch	gapopen	qstart	qend	sstart	send	evalue	bitscore	qcovhsp	organism	gene_name	gene_description	ncbi_taxid	taxonomy	name	id	protein_name	description	GO	PDB	KEGG	InterPro	RefSeq	eggNOG	OrthoDB	Pfam	PROSITE	BioCyc	UniPathway	PANTHER	TIGRFAMs	GeneID	biological process	molecular function	cellular component
scf7180000074023.43095.g142.t1	tr|S1RW41|S1RW41_THECC	70	217	51	4	1	627	1	211	2.8e-72	280.4	100	Theobroma cacao (Cacao) (Cocoa)	TCM_046205	ORFNames=TCM_046205 {ECO:0000313|EMBL:EOY20310.1};	3641	Eukaryota; Viridiplantae; Streptophyta; Embryophyta; Tracheophyta; Spermatophyta; Magnoliophyta; eudicotyledons; Gunneridae; Pentapetalae; rosids; malvids; Malvales; Malvaceae; Byttnerioideae; Theobroma	S1RW41_THECC	S1RW41	Tic22-like family protein isoform 2	SubName: Full=Tic22-like family protein isoform 2 {ECO:0000313|EMBL:EOY20310.1};	GO:0015031			IPR007378				PF04278							protein transport [GO:0015031]
scf7180000074128.21786.g208.t1	tr|A0A061G8S9|A0A061G8S9_THECC	69	519	155	2	1	1554	1	514	7.1e-202	712.2	100	Theobroma cacao (Cacao) (Cocoa)	TCM_015343	ORFNames=TCM_015343 {ECO:0000313|EMBL:EOY23454.1};	3641	Eukaryota; Viridiplantae; Streptophyta; Embryophyta; Tracheophyta; Spermatophyta; Magnoliophyta; eudicotyledons; Gunneridae; Pentapetalae; rosids; malvids; Malvales; Malvaceae; Byttnerioideae; Theobroma	A0A061G8S9_THECC	A0A061G8S9	Folylpolyglutamate synthetase family protein isoform 2	SubName: Full=Folylpolyglutamate synthetase family protein isoform 2 {ECO:0000313|EMBL:EOY23454.1};	GO:0005524;GO:0004326			IPR001645;IPR018109;IPR036565;IPR036615;IPR013221				PF08245	PS01011;PS01012			PTHR11136	TIGR01499			ATP binding [GO:0005524];tetrahydrofolylpolyglutamate synthase activity [GO:0004326]
scf7180000074272.22624.g336.t1	tr|A0A1Q3D7V2|A0A1Q3D7V2_CEPFO	82.8	1860	223	12	1	5364	27	1861	0	2928.7	100	Cephalotus follicularis (Albany pitcher plant)	CFOL_v3_32018	ORFNames=CFOL_v3_32018 {ECO:0000313|EMBL:GAV88596.1};	3775	Eukaryota; Viridiplantae; Streptophyta; Embryophyta; Tracheophyta; Spermatophyta; Magnoliophyta; eudicotyledons; Gunneridae; Pentapetalae; rosids; fabids; Oxalidales; Cephalotaceae; Cephalotus	A0A1Q3D7V2_CEPFO	A0A1Q3D7V2	PI3_PI4_kinase domain-containing protein/FAT domain-containing protein	SubName: Full=PI3_PI4_kinase domain-containing protein/FAT domain-containing protein {ECO:0000313|EMBL:GAV88596.1};	GO:0000123;GO:0016301;GO:0016573			IPR011989;IPR016024;IPR003152;IPR011009;IPR000403;IPR036940;IPR003151;IPR014009;IPR011990;IPR033317				PF02259;PF02260;PF00454	PS51189;PS51190;PS50290			PTHR11139:SF1			histone acetylation [GO:0016573]	kinase activity [GO:0016301]	histone acetyltransferase complex [GO:0000123]
scf7180000074316.87410.g375.t1	tr|A0A067G625|A0A067G625_CITSI	87.3	166	21	0	1	498	1	166	1.8e-74	287.3	100	Citrus sinensis (Sweet orange) (Citrus aurantium var. sinensis)	CISIN_1g009116mg	ORFNames=CISIN_1g009116mg {ECO:0000313|EMBL:KDO75034.1};	2711	Eukaryota; Viridiplantae; Streptophyta; Embryophyta; Tracheophyta; Spermatophyta; Magnoliophyta; eudicotyledons; Gunneridae; Pentapetalae; rosids; malvids; Sapindales; Rutaceae; Aurantioideae; Citrus	A0A067G625_CITSI	A0A067G625	Sodium/hydrogen exchanger	RecName: Full=Sodium/hydrogen exchanger {ECO:0000256|RuleBase:RU003722};	GO:0016021;GO:0005886;GO:0005774;GO:0015385;GO:0055075;GO:0006885;GO:0009651			IPR006153;IPR018422;IPR029872;IPR004709				PF00999				PTHR10110;PTHR10110:SF117	TIGR00840		potassium ion homeostasis [GO:0055075];regulation of pH [GO:0006885];response to salt stress [GO:0009651]	sodium [GO:0015385]	integral component of membrane [GO:0016021];plasma membrane [GO:0005886];vacuolar membrane [GO:0005774]
scf7180000074335.99607.g393.t1	tr|B9SCJ1|B9SCJ1_RICCO	74.1	441	91	5	1	1257	1	440	7.3e-189	668.7	100	Ricinus communis (Castor bean)	RCOM_0474160	ORFNames=RCOM_0474160 {ECO:0000313|EMBL:EEF38650.1};	3988	Eukaryota; Viridiplantae; Streptophyta; Embryophyta; Tracheophyta; Spermatophyta; Magnoliophyta; eudicotyledons; Gunneridae; Pentapetalae; rosids; fabids; Malpighiales; Euphorbiaceae; Acalyphoideae; Acalypheae; Ricinus	B9SCJ1_RICCO	B9SCJ1	Transferase, putative	SubName: Full=Transferase, putative {ECO:0000313|EMBL:EEF38650.1};	GO:0016021;GO:0016757;GO:0006486		rcu:8275278	IPR004263	XP_002523710.1			PF03016						8275278	protein glycosylation [GO:0006486]	transferase activity, transferring glycosyl groups [GO:0016757]	integral component of membrane [GO:0016021]
scf7180000074421.165537.g473.t1	tr|A0A1Q3BYX4|A0A1Q3BYX4_CEPFO	76.8	82	19	0	1	246	197	278	7.7e-26	124.8	100	Cephalotus follicularis (Albany pitcher plant)	CFOL_v3_16702	ORFNames=CFOL_v3_16702 {ECO:0000313|EMBL:GAV73216.1};	3775	Eukaryota; Viridiplantae; Streptophyta; Embryophyta; Tracheophyta; Spermatophyta; Magnoliophyta; eudicotyledons; Gunneridae; Pentapetalae; rosids; fabids; Oxalidales; Cephalotaceae; Cephalotus	A0A1Q3BYX4_CEPFO	A0A1Q3BYX4	C4dic_mal_tran domain-containing protein	SubName: Full=C4dic_mal_tran domain-containing protein {ECO:0000313|EMBL:GAV73216.1}; Flags: Fragment;	GO:0005623;GO:0016021;GO:0008308;GO:0006873			IPR030183;IPR004695				PF03595				PTHR31269:SF7			cellular ion homeostasis [GO:0006873]	voltage-gated anion channel activity [GO:0008308]	cell [GO:0005623];integral component of membrane [GO:0016021]
scf7180000086783.49141.g166.t1	tr|A5BE52|A5BE52_VITVI	40.8	741	178	8	1	1443	431	1170	8.3e-128	466.1	100	Vitis vinifera (Grape)	VITISV_039063	ORFNames=VITISV_039063 {ECO:0000313|EMBL:CAN61272.1};	29760	Eukaryota; Viridiplantae; Streptophyta; Embryophyta; Tracheophyta; Spermatophyta; Magnoliophyta; eudicotyledons; Gunneridae; Pentapetalae; rosids; Vitales; Vitaceae; Vitis	A5BE52_VITVI	A5BE52	Uncharacterized protein	SubName: Full=Uncharacterized protein {ECO:0000313|EMBL:CAN61272.1};	GO:0016021;GO:0003676;GO:0008270;GO:0015074			IPR025724;IPR001584;IPR011009;IPR001611;IPR003591;IPR032675;IPR012337;IPR036397;IPR013103;IPR001878;IPR036875				PF13976;PF13855;PF00665;PF07727	PS50994;PS51450;PS50158						DNA integration [GO:0015074]	nucleic acid binding [GO:0003676];zinc ion binding [GO:0008270]	integral component of membrane [GO:0016021]
scf7180000087020.37391.g418.t1	tr|A0A151R0Z6|A0A151R0Z6_CAJCA	63.3	109	40	0	1	327	1	109	9.6e-32	144.8	100	Cajanus cajan (Pigeon pea) (Cajanus indicus)	KK1_042684	ORFNames=KK1_042684 {ECO:0000313|EMBL:KYP36206.1};	3821	Eukaryota; Viridiplantae; Streptophyta; Embryophyta; Tracheophyta; Spermatophyta; Magnoliophyta; eudicotyledons; Gunneridae; Pentapetalae; rosids; fabids; Fabales; Fabaceae; Papilionoideae; Phaseoleae; Cajanus	A0A151R0Z6_CAJCA	A0A151R0Z6	Retrovirus-related Pol polyprotein from transposon TNT 1-94	SubName: Full=Retrovirus-related Pol polyprotein from transposon TNT 1-94 {ECO:0000313|EMBL:KYP36206.1};	GO:0003676;GO:0008270;GO:0015074			IPR025314;IPR025724;IPR001584;IPR012337;IPR036397;IPR013103;IPR036875				PF13961;PF13976;PF00665;PF07727	PS50994						DNA integration [GO:0015074]	nucleic acid binding [GO:0003676];zinc ion binding [GO:0008270]
scf7180000087090.56275.g490.t1	tr|J3N9B0|J3N9B0_ORYBR	53.5	873	320	12	1	2376	865	1732	2.2e-255	890.6	100	Oryza brachyantha (malo sina)			4533	Eukaryota; Viridiplantae; Streptophyta; Embryophyta; Tracheophyta; Spermatophyta; Magnoliophyta; Liliopsida; Poales; Poaceae; BOP clade; Oryzoideae; Oryzeae; Oryzinae; Oryza	J3N9B0_ORYBR	J3N9B0	Uncharacterized protein	SubName: Full=Uncharacterized protein {ECO:0000313|EnsemblPlants:OB11G23960.1};	GO:0043531;GO:0003676;GO:0015074			IPR025724;IPR001584;IPR032675;IPR002182;IPR027417;IPR012337;IPR036397;IPR013103;IPR036388		KOG0017;KOG4658;ENOG410XS4D	EOG09360DIP	PF13976;PF00931;PF00665;PF07727	PS50994						DNA integration [GO:0015074]	ADP binding [GO:0043531];nucleic acid binding [GO:0003676]
scf7180000087104.13006.g505.t1	tr|A0A0B0PTB6|A0A0B0PTB6_GOSAR	69.8	86	25	1	1	255	1	86	2.6e-24	119.8	100	Gossypium arboreum (Tree cotton) (Gossypium nanking)	F383_09009	ORFNames=F383_09009 {ECO:0000313|EMBL:KHG29698.1};	29729	Eukaryota; Viridiplantae; Streptophyta; Embryophyta; Tracheophyta; Spermatophyta; Magnoliophyta; eudicotyledons; Gunneridae; Pentapetalae; rosids; malvids; Malvales; Malvaceae; Malvoideae; Gossypium	A0A0B0PTB6_GOSAR	A0A0B0PTB6	Ephrin-A3	SubName: Full=Ephrin-A3 {ECO:0000313|EMBL:KHG29698.1};	GO:0016021				XP_017643841.1;XP_017643842.1									108484533			integral component of membrane [GO:0016021]
scf7180000087374.7898.g779.t1	tr|A5C2K9|A5C2K9_VITVI	63.5	277	76	2	1	756	443	719	2e-96	360.9	100	Vitis vinifera (Grape)	VITISV_005624	ORFNames=VITISV_005624 {ECO:0000313|EMBL:CAN72986.1};	29760	Eukaryota; Viridiplantae; Streptophyta; Embryophyta; Tracheophyta; Spermatophyta; Magnoliophyta; eudicotyledons; Gunneridae; Pentapetalae; rosids; Vitales; Vitaceae; Vitis	A5C2K9_VITVI	A5C2K9	Uncharacterized protein	SubName: Full=Uncharacterized protein {ECO:0000313|EMBL:CAN72986.1};				IPR013103				PF07727
scf7180000087464.30794.g862.t1	tr|A0A1Q3D309|A0A1Q3D309_CEPFO	79.3	975	200	2	1	2925	1	973	0	1605.9	100	Cephalotus follicularis (Albany pitcher plant)	CFOL_v3_30248	ORFNames=CFOL_v3_30248 {ECO:0000313|EMBL:GAV86822.1};	3775	Eukaryota; Viridiplantae; Streptophyta; Embryophyta; Tracheophyta; Spermatophyta; Magnoliophyta; eudicotyledons; Gunneridae; Pentapetalae; rosids; fabids; Oxalidales; Cephalotaceae; Cephalotus	A0A1Q3D309_CEPFO	A0A1Q3D309	WW domain-containing protein/Syja_N domain-containing protein	SubName: Full=WW domain-containing protein/Syja_N domain-containing protein {ECO:0000313|EMBL:GAV86822.1}; Flags: Fragment;	GO:0042578			IPR002013;IPR001202;IPR036020				PF02383;PF00397	PS50275;PS01159;PS50020							phosphoric ester hydrolase activity [GO:0042578]
scf7180000087715.32136.g1139.t1	tr|Q0ZCD0|Q0ZCD0_POPTR	40	1100	322	17	1	2517	115	1137	7.7e-198	699.5	100	Populus trichocarpa (Western balsam poplar) (Populus balsamifera subsp. trichocarpa)			3694	Eukaryota; Viridiplantae; Streptophyta; Embryophyta; Tracheophyta; Spermatophyta; Magnoliophyta; eudicotyledons; Gunneridae; Pentapetalae; rosids; fabids; Malpighiales; Salicaceae; Saliceae; Populus	Q0ZCD0_POPTR	Q0ZCD0	Integrase	SubName: Full=Integrase {ECO:0000313|EMBL:ABG37658.1};	GO:0003676			IPR012337;IPR036397;IPR000477				PF00078								nucleic acid binding [GO:0003676]
scf7180000087908.29592.g1331.t1	tr|V4SFB4|V4SFB4_9ROSI	62.2	323	54	1	1	765	302	624	2.2e-103	384	100	Citrus clementina	CICLE_v10000574mg	ORFNames=CICLE_v10000574mg {ECO:0000313|EMBL:ESR46338.1};	85681	Eukaryota; Viridiplantae; Streptophyta; Embryophyta; Tracheophyta; Spermatophyta; Magnoliophyta; eudicotyledons; Gunneridae; Pentapetalae; rosids; malvids; Sapindales; Rutaceae; Aurantioideae; Citrus	V4SFB4_9ROSI	V4SFB4	Uncharacterized protein	SubName: Full=Uncharacterized protein {ECO:0000313|EMBL:ESR46338.1};	GO:0016021;GO:0005524;GO:0004674		cic:CICLE_v10000574mg	IPR002902;IPR011009;IPR000719;IPR021820;IPR001245;IPR008271	XP_006433098.1			PF11883;PF07714;PF01657	PS51473;PS50011;PS00108					18040723		ATP binding [GO:0005524];protein serine/threonine kinase activity [GO:0004674]	integral component of membrane [GO:0016021]
scf7180000087997.9705.g1405.t1	tr|Q0ZCC0|Q0ZCC0_POPTR	77.6	201	45	0	1	603	965	1165	1.7e-90	340.9	100	Populus trichocarpa (Western balsam poplar) (Populus balsamifera subsp. trichocarpa)			3694	Eukaryota; Viridiplantae; Streptophyta; Embryophyta; Tracheophyta; Spermatophyta; Magnoliophyta; eudicotyledons; Gunneridae; Pentapetalae; rosids; fabids; Malpighiales; Salicaceae; Saliceae; Populus	Q0ZCC0_POPTR	Q0ZCC0	Gag protein	SubName: Full=Gag protein {ECO:0000313|EMBL:ABG37668.1};	GO:0003676;GO:0015074			IPR001584;IPR021109;IPR012337;IPR036397;IPR000477				PF00665;PF00078	PS50994						DNA integration [GO:0015074]	nucleic acid binding [GO:0003676]
scf7180000088292.21837.g1678.t1	tr|A0A1Q3BR26|A0A1Q3BR26_CEPFO	66.8	871	138	4	1	2601	1	724	0	1125.5	100	Cephalotus follicularis (Albany pitcher plant)	CFOL_v3_13995	ORFNames=CFOL_v3_13995 {ECO:0000313|EMBL:GAV70497.1};	3775	Eukaryota; Viridiplantae; Streptophyta; Embryophyta; Tracheophyta; Spermatophyta; Magnoliophyta; eudicotyledons; Gunneridae; Pentapetalae; rosids; fabids; Oxalidales; Cephalotaceae; Cephalotus	A0A1Q3BR26_CEPFO	A0A1Q3BR26	Peptidase_M1 domain-containing protein	SubName: Full=Peptidase_M1 domain-containing protein {ECO:0000313|EMBL:GAV70497.1};	GO:0008237;GO:0008270			IPR011989;IPR016024;IPR014782				PF01433								metallopeptidase activity [GO:0008237];zinc ion binding [GO:0008270]
scf7180000088401.32771.g1778.t1	tr|A0A0B0NCM9|A0A0B0NCM9_GOSAR	82.9	234	39	1	1	699	1	234	2.5e-106	393.7	100	Gossypium arboreum (Tree cotton) (Gossypium nanking)	F383_16141	ORFNames=F383_16141 {ECO:0000313|EMBL:KHG10615.1};	29729	Eukaryota; Viridiplantae; Streptophyta; Embryophyta; Tracheophyta; Spermatophyta; Magnoliophyta; eudicotyledons; Gunneridae; Pentapetalae; rosids; malvids; Malvales; Malvaceae; Malvoideae; Gossypium	A0A0B0NCM9_GOSAR	A0A0B0NCM9	DAG, chloroplastic	SubName: Full=DAG, chloroplastic {ECO:0000313|EMBL:KHG10615.1};
scf7180000088690.15563.g10.t1	tr|A0A151UC72|A0A151UC72_CAJCA	54.9	1257	453	9	1	3516	11	1238	0	1336.2	100	Cajanus cajan (Pigeon pea) (Cajanus indicus)	KK1_021068	ORFNames=KK1_021068 {ECO:0000313|EMBL:KYP76811.1};	3821	Eukaryota; Viridiplantae; Streptophyta; Embryophyta; Tracheophyta; Spermatophyta; Magnoliophyta; eudicotyledons; Gunneridae; Pentapetalae; rosids; fabids; Fabales; Fabaceae; Papilionoideae; Phaseoleae; Cajanus	A0A151UC72_CAJCA	A0A151UC72	Retrovirus-related Pol polyprotein from transposon TNT 1-94	SubName: Full=Retrovirus-related Pol polyprotein from transposon TNT 1-94 {ECO:0000313|EMBL:KYP76811.1};	GO:0003676;GO:0008270;GO:0015074			IPR025724;IPR001584;IPR012337;IPR036397;IPR013103;IPR001878;IPR036875				PF13976;PF00665;PF07727	PS50994;PS50158						DNA integration [GO:0015074]	nucleic acid binding [GO:0003676];zinc ion binding [GO:0008270]
scf7180000088710.25646.g29.t1	tr|A0A1S3BVE1|A0A1S3BVE1_CUCME	67.7	984	275	9	1	2934	1	947	0	1216.8	100	Cucumis melo (Muskmelon)	LOC103494076	Name=LOC103494076 {ECO:0000313|RefSeq:XP_008453322.1};	3656	Eukaryota; Viridiplantae; Streptophyta; Embryophyta; Tracheophyta; Spermatophyta; Magnoliophyta; eudicotyledons; Gunneridae; Pentapetalae; rosids; fabids; Cucurbitales; Cucurbitaceae; Benincaseae; Cucumis	A0A1S3BVE1_CUCME	A0A1S3BVE1	WD repeat and HMG-box DNA-binding protein 1 isoform X1	SubName: Full=WD repeat and HMG-box DNA-binding protein 1 isoform X1 {ECO:0000313|RefSeq:XP_008453322.1};	GO:0003677		cmo:103494076	IPR022100;IPR015943;IPR001680;IPR019775;IPR017986;IPR036322	XP_008453322.1			PF12341;PF00400	PS00678;PS50082;PS50294					103494076		DNA binding [GO:0003677]
scf7180000088953.19459.g277.t1	tr|Q0ZCB7|Q0ZCB7_POPTR	64.3	482	97	1	1	1221	623	1104	1.1e-181	644.8	100	Populus trichocarpa (Western balsam poplar) (Populus balsamifera subsp. trichocarpa)			3694	Eukaryota; Viridiplantae; Streptophyta; Embryophyta; Tracheophyta; Spermatophyta; Magnoliophyta; eudicotyledons; Gunneridae; Pentapetalae; rosids; fabids; Malpighiales; Salicaceae; Saliceae; Populus	Q0ZCB7_POPTR	Q0ZCB7	Integrase	SubName: Full=Integrase {ECO:0000313|EMBL:ABG37671.1};	GO:0003676;GO:0015074			IPR001584;IPR021109;IPR012337;IPR036397;IPR008891				PF00665;PF05515	PS50994						DNA integration [GO:0015074]	nucleic acid binding [GO:0003676]
scf7180000089029.6794.g353.t1	tr|A0A061GZA9|A0A061GZA9_THECC	74.9	502	114	5	1	1494	1	494	3.5e-222	779.6	100	Theobroma cacao (Cacao) (Cocoa)	TCM_040740	ORFNames=TCM_040740 {ECO:0000313|EMBL:EOY32714.1};	3641	Eukaryota; Viridiplantae; Streptophyta; Embryophyta; Tracheophyta; Spermatophyta; Magnoliophyta; eudicotyledons; Gunneridae; Pentapetalae; rosids; malvids; Malvales; Malvaceae; Byttnerioideae; Theobroma	A0A061GZA9_THECC	A0A061GZA9	Alpha/beta-Hydrolases superfamily protein	SubName: Full=Alpha/beta-Hydrolases superfamily protein {ECO:0000313|EMBL:EOY32714.1};	GO:0016787;GO:0006629			IPR029058;IPR002921				PF01764							lipid metabolic process [GO:0006629]	hydrolase activity [GO:0016787]
scf7180000089075.24024.g401.t1	tr|Q8GUJ0|Q8GUJ0_ARATH	68	410	131	0	1	1230	1	410	3.5e-167	596.7	100	Arabidopsis thaliana (Mouse-ear cress)	MQK4.27 MQK4_27 At5g16520	Name=MQK4.27 {ECO:0000313|EMBL:AED92304.1}; Synonyms=MQK4_27 {ECO:0000313|EMBL:AED92304.1}; OrderedLocusNames=At5g16520 {ECO:0000313|Araport:AT5G16520, ECO:0000313|EMBL:AED92304.1};	3702	Eukaryota; Viridiplantae; Streptophyta; Embryophyta; Tracheophyta; Spermatophyta; Magnoliophyta; eudicotyledons; Gunneridae; Pentapetalae; rosids; malvids; Brassicales; Brassicaceae; Camelineae; Arabidopsis	Q8GUJ0_ARATH	Q8GUJ0	At5g16520; Transmembrane protein	SubName: Full=At5g16520 {ECO:0000313|EMBL:AAP37729.1}; SubName: Full=Transmembrane protein {ECO:0000313|EMBL:AED92304.1};	GO:0016021				NP_197156.2	ENOG410IHAI;ENOG410Y9A9	EOG0936083C							831514			integral component of membrane [GO:0016021]
scf7180000089360.22904.g698.t1	tr|A0A1Q3BNT4|A0A1Q3BNT4_CEPFO	70.7	242	70	1	1	723	7	248	3.9e-94	353.2	100	Cephalotus follicularis (Albany pitcher plant)	CFOL_v3_13060	ORFNames=CFOL_v3_13060 {ECO:0000313|EMBL:GAV69559.1};	3775	Eukaryota; Viridiplantae; Streptophyta; Embryophyta; Tracheophyta; Spermatophyta; Magnoliophyta; eudicotyledons; Gunneridae; Pentapetalae; rosids; fabids; Oxalidales; Cephalotaceae; Cephalotus	A0A1Q3BNT4_CEPFO	A0A1Q3BNT4	Zf-HIT domain-containing protein	SubName: Full=Zf-HIT domain-containing protein {ECO:0000313|EMBL:GAV69559.1};	GO:0046872			IPR007529				PF04438	PS51083							metal ion binding [GO:0046872]
scf7180000089822.17268.g1196.t1	tr|Q9FZL6|Q9FZL6_CITSI	83.8	303	17	2	1	909	146	416	1.4e-141	511.1	100	Citrus sinensis (Sweet orange) (Citrus aurantium var. sinensis)	pds	Name=pds {ECO:0000313|EMBL:CAC85666.1};	2711	Eukaryota; Viridiplantae; Streptophyta; Embryophyta; Tracheophyta; Spermatophyta; Magnoliophyta; eudicotyledons; Gunneridae; Pentapetalae; rosids; malvids; Sapindales; Rutaceae; Aurantioideae; Citrus	Q9FZL6_CITSI	Q9FZL6	Phytoene desaturase	SubName: Full=Phytoene desaturase {ECO:0000313|EMBL:CAC85666.1};	GO:0016705;GO:0016117			IPR002937;IPR036188;IPR014102				PF01593					TIGR02731		carotenoid biosynthetic process [GO:0016117]	oxidoreductase activity, acting on paired donors, with incorporation or reduction of molecular oxygen [GO:0016705]
scf7180000090073.43125.g1445.t1	tr|A0A067GZA9|A0A067GZA9_CITSI	57.9	504	186	10	1	1506	1	480	4.3e-151	543.5	100	Citrus sinensis (Sweet orange) (Citrus aurantium var. sinensis)	CISIN_1g011477mg	ORFNames=CISIN_1g011477mg {ECO:0000313|EMBL:KDO84030.1};	2711	Eukaryota; Viridiplantae; Streptophyta; Embryophyta; Tracheophyta; Spermatophyta; Magnoliophyta; eudicotyledons; Gunneridae; Pentapetalae; rosids; malvids; Sapindales; Rutaceae; Aurantioideae; Citrus	A0A067GZA9_CITSI	A0A067GZA9	Uncharacterized protein	SubName: Full=Uncharacterized protein {ECO:0000313|EMBL:KDO84030.1};	GO:0020037;GO:0005506;GO:0004497;GO:0016705			IPR001128;IPR017972;IPR002401;IPR036396				PF00067	PS00086							heme binding [GO:0020037];iron ion binding [GO:0005506];monooxygenase activity [GO:0004497];oxidoreductase activity, acting on paired donors, with incorporation or reduction of molecular oxygen [GO:0016705]
scf7180000090091.8307.g1466.t1	tr|A0A1R3K2W2|A0A1R3K2W2_9ROSI	67.2	970	298	11	1	2862	713	1678	5.8e-234	819.7	100	Corchorus olitorius	COLO4_11897	ORFNames=COLO4_11897 {ECO:0000313|EMBL:OMP01413.1};	93759	Eukaryota; Viridiplantae; Streptophyta; Embryophyta; Tracheophyta; Spermatophyta; Magnoliophyta; eudicotyledons; Gunneridae; Pentapetalae; rosids; malvids; Malvales; Malvaceae; Grewioideae; Apeibeae; Corchorus	A0A1R3K2W2_9ROSI	A0A1R3K2W2	Tetratricopeptide-like helical	SubName: Full=Tetratricopeptide-like helical {ECO:0000313|EMBL:OMP01413.1};				IPR033646;IPR025697;IPR028275;IPR023231;IPR013026;IPR011990;IPR019734;IPR036388				PF15044;PF12807	PS51823;PS50005;PS50293
scf7180000090332.35709.g1698.t1	tr|V4T113|V4T113_9ROSI	72.1	308	82	2	1	918	1	306	5.8e-119	436	100	Citrus clementina	CICLE_v10001863mg	ORFNames=CICLE_v10001863mg {ECO:0000313|EMBL:ESR45070.1};	85681	Eukaryota; Viridiplantae; Streptophyta; Embryophyta; Tracheophyta; Spermatophyta; Magnoliophyta; eudicotyledons; Gunneridae; Pentapetalae; rosids; malvids; Sapindales; Rutaceae; Aurantioideae; Citrus	V4T113_9ROSI	V4T113	Uncharacterized protein	SubName: Full=Uncharacterized protein {ECO:0000313|EMBL:ESR45070.1};	GO:0016021		cic:CICLE_v10001863mg		XP_006431830.1									18040689			integral component of membrane [GO:0016021]
scf7180000090532.4839.g1918.t1	tr|B9RI10|B9RI10_RICCO	65.8	73	23	2	1	219	1	71	5.4e-15	88.6	100	Ricinus communis (Castor bean)	RCOM_1574850	ORFNames=RCOM_1574850 {ECO:0000313|EMBL:EEF48782.1};	3988	Eukaryota; Viridiplantae; Streptophyta; Embryophyta; Tracheophyta; Spermatophyta; Magnoliophyta; eudicotyledons; Gunneridae; Pentapetalae; rosids; fabids; Malpighiales; Euphorbiaceae; Acalyphoideae; Acalypheae; Ricinus	B9RI10_RICCO	B9RI10	Uncharacterized protein	SubName: Full=Uncharacterized protein {ECO:0000313|EMBL:EEF48782.1};
scf7180000090535.29556.g1922.t1	tr|V4SJK4|V4SJK4_9ROSI	64.4	751	257	5	1	2238	1	746	2.1e-146	528.5	100	Citrus clementina	CICLE_v10027718mg	ORFNames=CICLE_v10027718mg {ECO:0000313|EMBL:ESR37211.1};	85681	Eukaryota; Viridiplantae; Streptophyta; Embryophyta; Tracheophyta; Spermatophyta; Magnoliophyta; eudicotyledons; Gunneridae; Pentapetalae; rosids; malvids; Sapindales; Rutaceae; Aurantioideae; Citrus	V4SJK4_9ROSI	V4SJK4	Uncharacterized protein	SubName: Full=Uncharacterized protein {ECO:0000313|EMBL:ESR37211.1};	GO:0016021		cic:CICLE_v10027718mg	IPR007656	XP_006423971.1			PF04576	PS51775					18035467			integral component of membrane [GO:0016021]
scf7180000090550.21870.g1936.t1	tr|V4TND0|V4TND0_9ROSI	77.2	745	169	1	1	2232	1	745	0	1155.2	100	Citrus clementina	CICLE_v10014387mg	ORFNames=CICLE_v10014387mg {ECO:0000313|EMBL:ESR62013.1};	85681	Eukaryota; Viridiplantae; Streptophyta; Embryophyta; Tracheophyta; Spermatophyta; Magnoliophyta; eudicotyledons; Gunneridae; Pentapetalae; rosids; malvids; Sapindales; Rutaceae; Aurantioideae; Citrus	V4TND0_9ROSI	V4TND0	Potassium transporter	RecName: Full=Potassium transporter {ECO:0000256|RuleBase:RU321113};	GO:0016021;GO:0015079		cic:CICLE_v10014387mg	IPR003855	XP_006448773.1			PF02705				PTHR30540	TIGR00794	18051903		potassium ion transmembrane transporter activity [GO:0015079]	integral component of membrane [GO:0016021]
scf7180000090559.21070.g1944.t1	tr|W9RJZ5|W9RJZ5_9ROSA	57	128	55	0	1	384	1	128	8.6e-32	145.2	100	Morus notabilis	L484_005749	ORFNames=L484_005749 {ECO:0000313|EMBL:EXB81311.1};	981085	Eukaryota; Viridiplantae; Streptophyta; Embryophyta; Tracheophyta; Spermatophyta; Magnoliophyta; eudicotyledons; Gunneridae; Pentapetalae; rosids; fabids; Rosales; Moraceae; Morus	W9RJZ5_9ROSA	W9RJZ5	Proteinase inhibitor	SubName: Full=Proteinase inhibitor {ECO:0000313|EMBL:EXB81311.1};	GO:0004867;GO:0009611			IPR000864;IPR036354	XP_010100075.1			PF00280	PS00285			PTHR33091		21389204	response to wounding [GO:0009611]	serine-type endopeptidase inhibitor activity [GO:0004867]
scf7180000090562.24499.g1950.t1	tr|V4U642|V4U642_9ROSI	72.7	1639	382	12	1	4902	124	1702	0	2133.6	100	Citrus clementina	CICLE_v10004132mg	ORFNames=CICLE_v10004132mg {ECO:0000313|EMBL:ESR34694.1};	85681	Eukaryota; Viridiplantae; Streptophyta; Embryophyta; Tracheophyta; Spermatophyta; Magnoliophyta; eudicotyledons; Gunneridae; Pentapetalae; rosids; malvids; Sapindales; Rutaceae; Aurantioideae; Citrus	V4U642_9ROSI	V4U642	DNA-directed RNA polymerase subunit	RecName: Full=DNA-directed RNA polymerase subunit {ECO:0000256|RuleBase:RU004279}; EC=2.7.7.6 {ECO:0000256|RuleBase:RU004279};	GO:0005634;GO:0003677;GO:0003899;GO:0008270;GO:0006351		cic:CICLE_v10004132mg	IPR015699;IPR000722;IPR006592;IPR007080;IPR007066;IPR007083;IPR007081	XP_006421454.1			PF04997;PF00623;PF04983;PF05000;PF04998				PTHR19376:SF11		18031377	transcription, DNA-templated [GO:0006351]	DNA binding [GO:0003677];DNA-directed 5'-3' RNA polymerase activity [GO:0003899];zinc ion binding [GO:0008270]	nucleus [GO:0005634]
scf7180000090592.24575.g1985.t1	tr|F6HBL1|F6HBL1_VITVI	63.2	266	90	4	1	783	1	263	4.8e-90	339.7	100	Vitis vinifera (Grape)	VIT_03s0088g00910	OrderedLocusNames=VIT_03s0088g00910 {ECO:0000313|EMBL:CCB49610.1};	29760	Eukaryota; Viridiplantae; Streptophyta; Embryophyta; Tracheophyta; Spermatophyta; Magnoliophyta; eudicotyledons; Gunneridae; Pentapetalae; rosids; Vitales; Vitaceae; Vitis	F6HBL1_VITVI	F6HBL1	Uncharacterized protein	SubName: Full=Uncharacterized protein {ECO:0000313|EMBL:CCB49610.1};	GO:0005576			IPR001283;IPR018244;IPR014044;IPR035940;IPR034111		KOG3017;COG2340	EOG09360NFY	PF00188	PS01009;PS01010			PTHR10334					extracellular region [GO:0005576]
scf7180000090593.28560.g1986.t1	tr|A0A1Q3BYQ2|A0A1Q3BYQ2_CEPFO	83.7	1369	216	4	1	4089	1	1368	0	2386.7	100	Cephalotus follicularis (Albany pitcher plant)	CFOL_v3_16508	ORFNames=CFOL_v3_16508 {ECO:0000313|EMBL:GAV73021.1};	3775	Eukaryota; Viridiplantae; Streptophyta; Embryophyta; Tracheophyta; Spermatophyta; Magnoliophyta; eudicotyledons; Gunneridae; Pentapetalae; rosids; fabids; Oxalidales; Cephalotaceae; Cephalotus	A0A1Q3BYQ2_CEPFO	A0A1Q3BYQ2	Fer2 domain-containing protein/FAD_binding_5 domain-containing protein/Ald_Xan_dh_C domain-containing protein/Fer2_2 domain-containing protein/Ald_Xan_dh_C2 domain-containing protein/CO_deh_flav_C dom...	SubName: Full=Fer2 domain-containing protein/FAD_binding_5 domain-containing protein/Ald_Xan_dh_C domain-containing protein/Fer2_2 domain-containing protein/Ald_Xan_dh_C2 domain-containing protein/CO_deh_flav_C dom... {ECO:0000313|EMBL:GAV73021.1};	GO:0051537;GO:0009055;GO:0050660;GO:0005506;GO:0016614			IPR002888;IPR036884;IPR036010;IPR001041;IPR006058;IPR000674;IPR036856;IPR016208;IPR008274;IPR037165;IPR012675;IPR005107;IPR036683;IPR016169;IPR016166;IPR036318;IPR016167;IPR002346				PF01315;PF02738;PF03450;PF00941;PF00111;PF01799	PS00197;PS51085;PS51387							2 iron, 2 sulfur cluster binding [GO:0051537];electron transfer activity [GO:0009055];flavin adenine dinucleotide binding [GO:0050660];iron ion binding [GO:0005506];oxidoreductase activity, acting on CH-OH group of donors [GO:0016614]
scf7180000090857.23612.g2249.t1	tr|A0A2A2K7G4|A0A2A2K7G4_9BILA	59.9	494	179	3	1	1434	69	559	1.1e-156	562	100	Diploscapter pachys	WR25_04925	ORFNames=WR25_04925 {ECO:0000313|EMBL:PAV69874.1};	2018661	Eukaryota; Metazoa; Ecdysozoa; Nematoda; Chromadorea; Rhabditida; Rhabditoidea; Diploscapteridae; Diploscapter	A0A2A2K7G4_9BILA	A0A2A2K7G4	Uncharacterized protein	SubName: Full=Uncharacterized protein {ECO:0000313|EMBL:PAV69874.1};				IPR011042;IPR012938;IPR011041				PF07995
scf7180000090893.25400.g2288.t1	tr|A0A061EV62|A0A061EV62_THECC	80.7	893	172	0	1	2679	1	893	0	1363.6	100	Theobroma cacao (Cacao) (Cocoa)	TCM_022635	ORFNames=TCM_022635 {ECO:0000313|EMBL:EOY08297.1};	3641	Eukaryota; Viridiplantae; Streptophyta; Embryophyta; Tracheophyta; Spermatophyta; Magnoliophyta; eudicotyledons; Gunneridae; Pentapetalae; rosids; malvids; Malvales; Malvaceae; Byttnerioideae; Theobroma	A0A061EV62_THECC	A0A061EV62	125 kDa kinesin-related protein isoform 1	SubName: Full=125 kDa kinesin-related protein isoform 1 {ECO:0000313|EMBL:EOY08297.1};	GO:0005524;GO:0008017;GO:0003777;GO:0007018			IPR027640;IPR019821;IPR001752;IPR036961;IPR027417				PF00225	PS00411;PS50067			PTHR24115			microtubule-based movement [GO:0007018]	ATP binding [GO:0005524];microtubule binding [GO:0008017];microtubule motor activity [GO:0003777]
scf7180000091022.25117.g2426.t1	tr|A0A160PDL1|A0A160PDL1_9RHIZ	78.8	1402	294	3	1	4203	226	1625	0	2117.8	100	Methylobacterium populi	MPPM_1971	ORFNames=MPPM_1971 {ECO:0000313|EMBL:BAU90576.1};	223967	Bacteria; Proteobacteria; Alphaproteobacteria; Rhizobiales; Methylobacteriaceae; Methylobacterium	A0A160PDL1_9RHIZ	A0A160PDL1	Beta-ketoacyl synthase	SubName: Full=Beta-ketoacyl synthase {ECO:0000313|EMBL:BAU90576.1};	GO:0016491;GO:0031177;GO:0008270			IPR036736;IPR014043;IPR016035;IPR013149;IPR011032;IPR032821;IPR018201;IPR014031;IPR014030;IPR016036;IPR036291;IPR020801;IPR020841;IPR020807;IPR020843;IPR013968;IPR020806;IPR009081;IPR006162;IPR002364;IPR029063;IPR016039				PF00698;PF00107;PF16197;PF00109;PF02801;PF08659;PF00550;PF14765	PS00606;PS50075;PS00012;PS01162							oxidoreductase activity [GO:0016491];phosphopantetheine binding [GO:0031177];zinc ion binding [GO:0008270]
scf7180000091023.26761.g2427.t1	tr|A5BE52|A5BE52_VITVI	38.1	1043	210	13	1	1860	408	1437	9.2e-164	585.9	100	Vitis vinifera (Grape)	VITISV_039063	ORFNames=VITISV_039063 {ECO:0000313|EMBL:CAN61272.1};	29760	Eukaryota; Viridiplantae; Streptophyta; Embryophyta; Tracheophyta; Spermatophyta; Magnoliophyta; eudicotyledons; Gunneridae; Pentapetalae; rosids; Vitales; Vitaceae; Vitis	A5BE52_VITVI	A5BE52	Uncharacterized protein	SubName: Full=Uncharacterized protein {ECO:0000313|EMBL:CAN61272.1};	GO:0016021;GO:0003676;GO:0008270;GO:0015074			IPR025724;IPR001584;IPR011009;IPR001611;IPR003591;IPR032675;IPR012337;IPR036397;IPR013103;IPR001878;IPR036875				PF13976;PF13855;PF00665;PF07727	PS50994;PS51450;PS50158						DNA integration [GO:0015074]	nucleic acid binding [GO:0003676];zinc ion binding [GO:0008270]	integral component of membrane [GO:0016021]
scf7180000091117.29940.g11.t1	tr|A0A067G384|A0A067G384_CITSI	52.2	92	41	1	1	267	452	543	1.4e-17	97.4	100	Citrus sinensis (Sweet orange) (Citrus aurantium var. sinensis)	CISIN_1g038527mg	ORFNames=CISIN_1g038527mg {ECO:0000313|EMBL:KDO72840.1};	2711	Eukaryota; Viridiplantae; Streptophyta; Embryophyta; Tracheophyta; Spermatophyta; Magnoliophyta; eudicotyledons; Gunneridae; Pentapetalae; rosids; malvids; Sapindales; Rutaceae; Aurantioideae; Citrus	A0A067G384_CITSI	A0A067G384	Uncharacterized protein	SubName: Full=Uncharacterized protein {ECO:0000313|EMBL:KDO72840.1};	GO:0031047			IPR005379;IPR005380;IPR005381				PF03469;PF03468;PF03470							gene silencing by RNA [GO:0031047]
scf7180000091861.13757.g764.t1	tr|H6U1F0|H6U1F0_CITSI	70.6	1293	310	11	1	3708	1	1280	0	1798.1	100	Citrus sinensis (Sweet orange) (Citrus aurantium var. sinensis)	Tcs2	Name=Tcs2 {ECO:0000313|EMBL:AFB73912.1};	2711	Eukaryota; Viridiplantae; Streptophyta; Embryophyta; Tracheophyta; Spermatophyta; Magnoliophyta; eudicotyledons; Gunneridae; Pentapetalae; rosids; malvids; Sapindales; Rutaceae; Aurantioideae; Citrus	H6U1F0_CITSI	H6U1F0	Polyprotein	SubName: Full=Polyprotein {ECO:0000313|EMBL:AFB73912.1};	GO:0003676;GO:0008270;GO:0015074			IPR025724;IPR001584;IPR012337;IPR036397;IPR013103;IPR001878;IPR036875				PF13976;PF00665;PF07727;PF00098	PS50994;PS50158						DNA integration [GO:0015074]	nucleic acid binding [GO:0003676];zinc ion binding [GO:0008270]
scf7180000092099.10044.g992.t1	tr|V4S7T4|V4S7T4_9ROSI	32.5	240	66	7	1	597	1	185	1.1e-14	89	100	Citrus clementina	CICLE_v10010892mg	ORFNames=CICLE_v10010892mg {ECO:0000313|EMBL:ESR43543.1};	85681	Eukaryota; Viridiplantae; Streptophyta; Embryophyta; Tracheophyta; Spermatophyta; Magnoliophyta; eudicotyledons; Gunneridae; Pentapetalae; rosids; malvids; Sapindales; Rutaceae; Aurantioideae; Citrus	V4S7T4_9ROSI	V4S7T4	Uncharacterized protein	SubName: Full=Uncharacterized protein {ECO:0000313|EMBL:ESR43543.1};	GO:0051539;GO:0003824;GO:0006284			IPR011257;IPR003651;IPR003265;IPR023170;IPR028924;IPR028925	XP_006430303.1			PF15629;PF15628						18039990	base-excision repair [GO:0006284]	4 iron, 4 sulfur cluster binding [GO:0051539];catalytic activity [GO:0003824]
scf7180000092320.21731.g1200.t1	tr|V4TB02|V4TB02_9ROSI	86.7	150	18	1	1	444	1	150	1.7e-68	267.3	100	Citrus clementina	CICLE_v10032960mg	ORFNames=CICLE_v10032960mg {ECO:0000313|EMBL:ESR50447.1};	85681	Eukaryota; Viridiplantae; Streptophyta; Embryophyta; Tracheophyta; Spermatophyta; Magnoliophyta; eudicotyledons; Gunneridae; Pentapetalae; rosids; malvids; Sapindales; Rutaceae; Aurantioideae; Citrus	V4TB02_9ROSI	V4TB02	HVA22-like protein	RecName: Full=HVA22-like protein {ECO:0000256|RuleBase:RU362006};	GO:0016021		cic:CICLE_v10032960mg	IPR004345	XP_006437207.1			PF03134				PTHR12300		18045455			integral component of membrane [GO:0016021]
scf7180000092447.29659.g1326.t1	tr|A0A067F6D9|A0A067F6D9_CITSI	72.6	332	85	3	1	984	1	330	1.4e-126	461.5	100	Citrus sinensis (Sweet orange) (Citrus aurantium var. sinensis)	CISIN_1g018811mg	ORFNames=CISIN_1g018811mg {ECO:0000313|EMBL:KDO62918.1};	2711	Eukaryota; Viridiplantae; Streptophyta; Embryophyta; Tracheophyta; Spermatophyta; Magnoliophyta; eudicotyledons; Gunneridae; Pentapetalae; rosids; malvids; Sapindales; Rutaceae; Aurantioideae; Citrus	A0A067F6D9_CITSI	A0A067F6D9	Peroxidase	RecName: Full=Peroxidase {ECO:0000256|RuleBase:RU362060, ECO:0000256|SAAS:SAAS00709852}; EC=1.11.1.7 {ECO:0000256|RuleBase:RU362060, ECO:0000256|SAAS:SAAS00709852};	GO:0005576;GO:0020037;GO:0046872;GO:0004601;GO:0042744;GO:0006979		cit:102615778	IPR010255;IPR002016;IPR000823;IPR019794;IPR019793;IPR033905	XP_006492678.1			PF00141	PS00435;PS00436;PS50873					102615778	hydrogen peroxide catabolic process [GO:0042744];response to oxidative stress [GO:0006979]	heme binding [GO:0020037];metal ion binding [GO:0046872];peroxidase activity [GO:0004601]	extracellular region [GO:0005576]
scf7180000092457.10608.g1338.t1	tr|A0A061E344|A0A061E344_THECC	70.9	474	133	3	1	1422	1	469	8.5e-202	711.8	100	Theobroma cacao (Cacao) (Cocoa)	TCM_007442	ORFNames=TCM_007442 {ECO:0000313|EMBL:EOX98751.1};	3641	Eukaryota; Viridiplantae; Streptophyta; Embryophyta; Tracheophyta; Spermatophyta; Magnoliophyta; eudicotyledons; Gunneridae; Pentapetalae; rosids; malvids; Malvales; Malvaceae; Byttnerioideae; Theobroma	A0A061E344_THECC	A0A061E344	Glycosyltransferase	RecName: Full=Glycosyltransferase {ECO:0000256|RuleBase:RU362057}; EC=2.4.1.- {ECO:0000256|RuleBase:RU362057};	GO:0016758;GO:0008152			IPR002213;IPR035595				PF00201	PS00375						metabolic process [GO:0008152]	transferase activity, transferring hexosyl groups [GO:0016758]
scf7180000092654.13506.g1502.t1	tr|O23864|O23864_9ORYZ	27.7	1114	332	22	1	1938	80	1188	2.3e-80	308.9	100	Oryza australiensis			4532	Eukaryota; Viridiplantae; Streptophyta; Embryophyta; Tracheophyta; Spermatophyta; Magnoliophyta; Liliopsida; Poales; Poaceae; BOP clade; Oryzoideae; Oryzeae; Oryzinae; Oryza	O23864_9ORYZ	O23864	Polyprotein	SubName: Full=Polyprotein {ECO:0000313|EMBL:BAA22288.1};	GO:0003676;GO:0008270;GO:0015074			IPR025724;IPR001584;IPR012337;IPR036397;IPR013103;IPR001878;IPR036875				PF13976;PF00665;PF07727;PF00098	PS50994;PS50158						DNA integration [GO:0015074]	nucleic acid binding [GO:0003676];zinc ion binding [GO:0008270]
scf7180000092673.4464.g1516.t1	tr|Q0ZCD0|Q0ZCD0_POPTR	44.4	815	248	17	1	1986	195	957	5.2e-157	563.5	100	Populus trichocarpa (Western balsam poplar) (Populus balsamifera subsp. trichocarpa)			3694	Eukaryota; Viridiplantae; Streptophyta; Embryophyta; Tracheophyta; Spermatophyta; Magnoliophyta; eudicotyledons; Gunneridae; Pentapetalae; rosids; fabids; Malpighiales; Salicaceae; Saliceae; Populus	Q0ZCD0_POPTR	Q0ZCD0	Integrase	SubName: Full=Integrase {ECO:0000313|EMBL:ABG37658.1};	GO:0003676			IPR012337;IPR036397;IPR000477				PF00078								nucleic acid binding [GO:0003676]
scf7180000092878.20580.g1731.t1	tr|A0A1Q3B6S6|A0A1Q3B6S6_CEPFO	85.6	376	44	1	1	1128	1	366	6e-174	619	100	Cephalotus follicularis (Albany pitcher plant)	CFOL_v3_07082	ORFNames=CFOL_v3_07082 {ECO:0000313|EMBL:GAV63564.1};	3775	Eukaryota; Viridiplantae; Streptophyta; Embryophyta; Tracheophyta; Spermatophyta; Magnoliophyta; eudicotyledons; Gunneridae; Pentapetalae; rosids; fabids; Oxalidales; Cephalotaceae; Cephalotus	A0A1Q3B6S6_CEPFO	A0A1Q3B6S6	DnaJ domain-containing protein/DnaJ-X domain-containing protein	SubName: Full=DnaJ domain-containing protein/DnaJ-X domain-containing protein {ECO:0000313|EMBL:GAV63564.1};				IPR036869;IPR001623;IPR018253;IPR026894				PF00226;PF14308	PS00636;PS50076
scf7180000093074.18014.g1945.t1	tr|A0A067KXP2|A0A067KXP2_JATCU	52.1	723	120	8	1	2148	1	504	1.9e-184	654.8	100	Jatropha curcas (Barbados nut)	JCGZ_24921	ORFNames=JCGZ_24921 {ECO:0000313|EMBL:KDP40922.1};	180498	Eukaryota; Viridiplantae; Streptophyta; Embryophyta; Tracheophyta; Spermatophyta; Magnoliophyta; eudicotyledons; Gunneridae; Pentapetalae; rosids; fabids; Malpighiales; Euphorbiaceae; Crotonoideae; Jatropheae; Jatropha	A0A067KXP2_JATCU	A0A067KXP2	Uncharacterized protein	SubName: Full=Uncharacterized protein {ECO:0000313|EMBL:KDP40922.1};	GO:0016491			IPR026992;IPR027443;IPR005123				PF03171;PF14226	PS51471							oxidoreductase activity [GO:0016491]
scf7180000093211.21177.g2089.t1	tr|A0A151UC72|A0A151UC72_CAJCA	33.1	655	185	4	1	1209	26	679	4e-91	344	100	Cajanus cajan (Pigeon pea) (Cajanus indicus)	KK1_021068	ORFNames=KK1_021068 {ECO:0000313|EMBL:KYP76811.1};	3821	Eukaryota; Viridiplantae; Streptophyta; Embryophyta; Tracheophyta; Spermatophyta; Magnoliophyta; eudicotyledons; Gunneridae; Pentapetalae; rosids; fabids; Fabales; Fabaceae; Papilionoideae; Phaseoleae; Cajanus	A0A151UC72_CAJCA	A0A151UC72	Retrovirus-related Pol polyprotein from transposon TNT 1-94	SubName: Full=Retrovirus-related Pol polyprotein from transposon TNT 1-94 {ECO:0000313|EMBL:KYP76811.1};	GO:0003676;GO:0008270;GO:0015074			IPR025724;IPR001584;IPR012337;IPR036397;IPR013103;IPR001878;IPR036875				PF13976;PF00665;PF07727	PS50994;PS50158						DNA integration [GO:0015074]	nucleic acid binding [GO:0003676];zinc ion binding [GO:0008270]
scf7180000093272.15202.g2152.t1	tr|A0A290U6M7|A0A290U6M7_CITSI	56.6	463	192	5	1	1374	1	459	7.6e-147	529.3	100	Citrus sinensis (Sweet orange) (Citrus aurantium var. sinensis)			2711	Eukaryota; Viridiplantae; Streptophyta; Embryophyta; Tracheophyta; Spermatophyta; Magnoliophyta; eudicotyledons; Gunneridae; Pentapetalae; rosids; malvids; Sapindales; Rutaceae; Aurantioideae; Citrus	A0A290U6M7_CITSI	A0A290U6M7	SQS5b	SubName: Full=SQS5b {ECO:0000313|EMBL:ATD14146.1};				IPR008949;IPR034741;IPR001906;IPR036965;IPR005630;IPR008930				PF01397;PF03936
scf7180000093333.22378.g2210.t1	tr|A0A221LB00|A0A221LB00_SESPO	81.5	54	10	0	1	162	124	177	2.1e-16	92.8	100	Sesuvium portulacastrum (Shoreline sea purslane) (Portulaca portulacastrum)			221166	Eukaryota; Viridiplantae; Streptophyta; Embryophyta; Tracheophyta; Spermatophyta; Magnoliophyta; eudicotyledons; Gunneridae; Pentapetalae; Caryophyllales; Aizoaceae; Sesuvium	A0A221LB00_SESPO	A0A221LB00	Multidrug resistance 5	SubName: Full=Multidrug resistance 5 {ECO:0000313|EMBL:ASM90199.1};	GO:0016021;GO:0005524;GO:0042626			IPR003593;IPR011527;IPR036640;IPR003439;IPR017871;IPR027417				PF00664;PF00005	PS50929;PS00211;PS50893							ATP binding [GO:0005524];ATPase activity, coupled to transmembrane movement of substances [GO:0042626]	integral component of membrane [GO:0016021]
scf7180000093616.22656.g2456.t1	tr|A0A061EIX3|A0A061EIX3_THECC	85.1	435	45	1	1	1305	1	415	5.4e-203	715.7	100	Theobroma cacao (Cacao) (Cocoa)	TCM_020108	ORFNames=TCM_020108 {ECO:0000313|EMBL:EOY04975.1};	3641	Eukaryota; Viridiplantae; Streptophyta; Embryophyta; Tracheophyta; Spermatophyta; Magnoliophyta; eudicotyledons; Gunneridae; Pentapetalae; rosids; malvids; Malvales; Malvaceae; Byttnerioideae; Theobroma	A0A061EIX3_THECC	A0A061EIX3	Inositol transporter 1 isoform 1	SubName: Full=Inositol transporter 1 isoform 1 {ECO:0000313|EMBL:EOY04975.1};	GO:0016021;GO:0022857			IPR020846;IPR005828;IPR036259;IPR003663;IPR005829				PF00083	PS50850;PS00216;PS00217				TIGR00879			transmembrane transporter activity [GO:0022857]	integral component of membrane [GO:0016021]
scf7180000094028.11400.g2841.t1	tr|A5C277|A5C277_VITVI	36.1	487	228	10	1	1224	271	753	8.7e-62	246.5	100	Vitis vinifera (Grape)	VITISV_009673	ORFNames=VITISV_009673 {ECO:0000313|EMBL:CAN81739.1};	29760	Eukaryota; Viridiplantae; Streptophyta; Embryophyta; Tracheophyta; Spermatophyta; Magnoliophyta; eudicotyledons; Gunneridae; Pentapetalae; rosids; Vitales; Vitaceae; Vitis	A5C277_VITVI	A5C277	Uncharacterized protein	SubName: Full=Uncharacterized protein {ECO:0000313|EMBL:CAN81739.1};	GO:0003676;GO:0015074			IPR001584;IPR021109;IPR005162;IPR012337;IPR036397;IPR000477				PF03732;PF00665;PF00078	PS50994						DNA integration [GO:0015074]	nucleic acid binding [GO:0003676]
scf7180000094204.12203.g3009.t1	tr|A0A200PRH8|A0A200PRH8_9MAGN	74	520	131	3	1	1554	1	518	5.4e-218	765.8	100	Macleaya cordata	BVC80_9083g136	ORFNames=BVC80_9083g136 {ECO:0000313|EMBL:OVA00824.1};	56857	Eukaryota; Viridiplantae; Streptophyta; Embryophyta; Tracheophyta; Spermatophyta; Magnoliophyta; eudicotyledons; Ranunculales; Papaveraceae; Papaveroideae; Macleaya	A0A200PRH8_9MAGN	A0A200PRH8	Cytochrome P450	SubName: Full=Cytochrome P450 {ECO:0000313|EMBL:OVA00824.1};	GO:0016021;GO:0020037;GO:0005506;GO:0004497;GO:0016705			IPR001128;IPR017972;IPR002401;IPR036396				PF00067	PS00086							heme binding [GO:0020037];iron ion binding [GO:0005506];monooxygenase activity [GO:0004497];oxidoreductase activity, acting on paired donors, with incorporation or reduction of molecular oxygen [GO:0016705]	integral component of membrane [GO:0016021]
scf7180000094493.21003.g118.t1	tr|A0A0N0U110|A0A0N0U110_9ACTN	99	406	4	0	1	1218	19	424	1.3e-206	727.6	100	Asanoa ferruginea	ADL14_18325	ORFNames=ADL14_18325 {ECO:0000313|EMBL:KOX57265.1};	53367	Bacteria; Actinobacteria; Micromonosporales; Micromonosporaceae; Asanoa	A0A0N0U110_9ACTN	A0A0N0U110	Cysteine desulfurase	RecName: Full=Cysteine desulfurase {ECO:0000256|SAAS:SAAS00645443}; EC=2.8.1.7 {ECO:0000256|SAAS:SAAS00645443};	GO:0031071;GO:0030170;GO:0006534			IPR000192;IPR010970;IPR015424;IPR015421;IPR015422	WP_053621585.1			PF00266					TIGR01979		cysteine metabolic process [GO:0006534]	cysteine desulfurase activity [GO:0031071];pyridoxal phosphate binding [GO:0030170]
scf7180000094718.11869.g354.t1	tr|A0A067EWD9|A0A067EWD9_CITSI	67.3	49	16	0	1	147	1	49	3e-09	68.9	100	Citrus sinensis (Sweet orange) (Citrus aurantium var. sinensis)	CISIN_1g014596mg	ORFNames=CISIN_1g014596mg {ECO:0000313|EMBL:KDO58175.1};	2711	Eukaryota; Viridiplantae; Streptophyta; Embryophyta; Tracheophyta; Spermatophyta; Magnoliophyta; eudicotyledons; Gunneridae; Pentapetalae; rosids; malvids; Sapindales; Rutaceae; Aurantioideae; Citrus	A0A067EWD9_CITSI	A0A067EWD9	Uncharacterized protein	SubName: Full=Uncharacterized protein {ECO:0000313|EMBL:KDO58175.1};	GO:0030014			IPR019312				PF10155				PTHR15975					CCR4-NOT complex [GO:0030014]
scf7180000094755.19758.g391.t1	tr|Q5MG99|Q5MG99_IPOBA	30.7	1168	188	10	1	1647	36	1201	7.5e-133	483	100	Ipomoea batatas (Sweet potato) (Convolvulus batatas)			4120	Eukaryota; Viridiplantae; Streptophyta; Embryophyta; Tracheophyta; Spermatophyta; Magnoliophyta; eudicotyledons; Gunneridae; Pentapetalae; asterids; lamiids; Solanales; Convolvulaceae; Ipomoeeae; Ipomoea	Q5MG99_IPOBA	Q5MG99	Hypothetical retrotransposon	SubName: Full=Hypothetical retrotransposon {ECO:0000313|EMBL:AAV88069.1};	GO:0003676;GO:0015074			IPR025724;IPR001584;IPR012337;IPR036397;IPR013103				PF13976;PF00665;PF07727	PS50994						DNA integration [GO:0015074]	nucleic acid binding [GO:0003676]
scf7180000094886.21501.g534.t1	tr|V4UEA9|V4UEA9_9ROSI	75.6	435	97	5	1	1296	1	429	2.3e-198	700.3	100	Citrus clementina	CICLE_v10015093mg	ORFNames=CICLE_v10015093mg {ECO:0000313|EMBL:ESR62525.1};	85681	Eukaryota; Viridiplantae; Streptophyta; Embryophyta; Tracheophyta; Spermatophyta; Magnoliophyta; eudicotyledons; Gunneridae; Pentapetalae; rosids; malvids; Sapindales; Rutaceae; Aurantioideae; Citrus	V4UEA9_9ROSI	V4UEA9	Carboxypeptidase	RecName: Full=Carboxypeptidase {ECO:0000256|RuleBase:RU361156}; EC=3.4.16.- {ECO:0000256|RuleBase:RU361156};	GO:0004185		cic:CICLE_v10015093mg	IPR029058;IPR001563;IPR033124;IPR018202	XP_006449285.1			PF00450	PS00560;PS00131			PTHR11802		18053322		serine-type carboxypeptidase activity [GO:0004185]
scf7180000095207.16089.g847.t1	tr|A0A061ERH8|A0A061ERH8_THECC	77.3	441	96	4	1	1317	1	439	4.6e-202	712.6	100	Theobroma cacao (Cacao) (Cocoa)	TCM_020070	ORFNames=TCM_020070 {ECO:0000313|EMBL:EOY04924.1};	3641	Eukaryota; Viridiplantae; Streptophyta; Embryophyta; Tracheophyta; Spermatophyta; Magnoliophyta; eudicotyledons; Gunneridae; Pentapetalae; rosids; malvids; Malvales; Malvaceae; Byttnerioideae; Theobroma	A0A061ERH8_THECC	A0A061ERH8	Alpha/beta-Hydrolases superfamily protein	SubName: Full=Alpha/beta-Hydrolases superfamily protein {ECO:0000313|EMBL:EOY04924.1};	GO:0016787;GO:0006629			IPR029058;IPR002921				PF01764							lipid metabolic process [GO:0006629]	hydrolase activity [GO:0016787]
scf7180000095530.21258.g1147.t1	tr|A5BH24|A5BH24_VITVI	37.4	1494	517	21	1	4203	274	1442	1.8e-247	865.1	100	Vitis vinifera (Grape)	VITISV_027765	ORFNames=VITISV_027765 {ECO:0000313|EMBL:CAN61358.1};	29760	Eukaryota; Viridiplantae; Streptophyta; Embryophyta; Tracheophyta; Spermatophyta; Magnoliophyta; eudicotyledons; Gunneridae; Pentapetalae; rosids; Vitales; Vitaceae; Vitis	A5BH24_VITVI	A5BH24	Uncharacterized protein	SubName: Full=Uncharacterized protein {ECO:0000313|EMBL:CAN61358.1};	GO:0003676;GO:0015074			IPR001584;IPR021109;IPR005162;IPR012337;IPR036397;IPR000477				PF03732;PF00665;PF00078	PS50994						DNA integration [GO:0015074]	nucleic acid binding [GO:0003676]
scf7180000095605.11959.g1212.t1	tr|A5AIL8|A5AIL8_VITVI	31.9	188	110	4	1	546	61	236	1.8e-14	88.2	100	Vitis vinifera (Grape)	VITISV_032877	ORFNames=VITISV_032877 {ECO:0000313|EMBL:CAN64584.1};	29760	Eukaryota; Viridiplantae; Streptophyta; Embryophyta; Tracheophyta; Spermatophyta; Magnoliophyta; eudicotyledons; Gunneridae; Pentapetalae; rosids; Vitales; Vitaceae; Vitis	A5AIL8_VITVI	A5AIL8	Uncharacterized protein	SubName: Full=Uncharacterized protein {ECO:0000313|EMBL:CAN64584.1};				IPR021109
scf7180000095749.10649.g1337.t1	tr|Q8LNW7|Q8LNW7_ORYSJ	61.9	105	39	1	1	315	59	162	1.4e-27	131	100	Oryza sativa subsp. japonica (Rice)	OSJNBa0012L23.31	Name=OSJNBa0012L23.31 {ECO:0000313|EMBL:AAM91886.1};	39947	Eukaryota; Viridiplantae; Streptophyta; Embryophyta; Tracheophyta; Spermatophyta; Magnoliophyta; Liliopsida; Poales; Poaceae; BOP clade; Oryzoideae; Oryzeae; Oryzinae; Oryza; Oryza sativa	Q8LNW7_ORYSJ	Q8LNW7	Putative polyprotein	SubName: Full=Putative polyprotein {ECO:0000313|EMBL:AAM91886.1};	GO:0003676;GO:0015074			IPR025724;IPR001584;IPR012337;IPR036397;IPR013103		ENOG410IRPM;ENOG410XS4D		PF13976;PF00665;PF07727	PS50994						DNA integration [GO:0015074]	nucleic acid binding [GO:0003676]
scf7180000095781.12065.g1368.t1	tr|A0A151QZJ9|A0A151QZJ9_CAJCA	61.3	875	259	12	1	2439	21	877	2.1e-296	1026.9	100	Cajanus cajan (Pigeon pea) (Cajanus indicus)	KK1_043224	ORFNames=KK1_043224 {ECO:0000313|EMBL:KYP35727.1};	3821	Eukaryota; Viridiplantae; Streptophyta; Embryophyta; Tracheophyta; Spermatophyta; Magnoliophyta; eudicotyledons; Gunneridae; Pentapetalae; rosids; fabids; Fabales; Fabaceae; Papilionoideae; Phaseoleae; Cajanus	A0A151QZJ9_CAJCA	A0A151QZJ9	Retrovirus-related Pol polyprotein from transposon TNT 1-94	SubName: Full=Retrovirus-related Pol polyprotein from transposon TNT 1-94 {ECO:0000313|EMBL:KYP35727.1};	GO:0003676;GO:0008270;GO:0015074			IPR025724;IPR001584;IPR012337;IPR036397;IPR013103;IPR001878;IPR036875				PF13976;PF00665;PF07727;PF00098	PS50994;PS50158						DNA integration [GO:0015074]	nucleic acid binding [GO:0003676];zinc ion binding [GO:0008270]
scf7180000095787.12538.g1375.t1	tr|A0A1Q3CFF2|A0A1Q3CFF2_CEPFO	65.9	781	227	12	1	2262	1	769	8.9e-278	964.9	100	Cephalotus follicularis (Albany pitcher plant)	CFOL_v3_22256	ORFNames=CFOL_v3_22256 {ECO:0000313|EMBL:GAV78791.1};	3775	Eukaryota; Viridiplantae; Streptophyta; Embryophyta; Tracheophyta; Spermatophyta; Magnoliophyta; eudicotyledons; Gunneridae; Pentapetalae; rosids; fabids; Oxalidales; Cephalotaceae; Cephalotus	A0A1Q3CFF2_CEPFO	A0A1Q3CFF2	Pkinase domain-containing protein/Usp domain-containing protein	SubName: Full=Pkinase domain-containing protein/Usp domain-containing protein {ECO:0000313|EMBL:GAV78791.1};	GO:0005524;GO:0004672;GO:0006950			IPR011009;IPR000719;IPR014729;IPR008271;IPR006016				PF00069;PF00582	PS50011;PS00108						response to stress [GO:0006950]	ATP binding [GO:0005524];protein kinase activity [GO:0004672]
scf7180000096324.19957.g1835.t1	tr|B9SDH1|B9SDH1_RICCO	68	493	149	3	1	1479	1	484	2.1e-195	690.6	100	Ricinus communis (Castor bean)	RCOM_1517780	ORFNames=RCOM_1517780 {ECO:0000313|EMBL:EEF38408.1};	3988	Eukaryota; Viridiplantae; Streptophyta; Embryophyta; Tracheophyta; Spermatophyta; Magnoliophyta; eudicotyledons; Gunneridae; Pentapetalae; rosids; fabids; Malpighiales; Euphorbiaceae; Acalyphoideae; Acalypheae; Ricinus	B9SDH1_RICCO	B9SDH1	Cytochrome P450, putative	SubName: Full=Cytochrome P450, putative {ECO:0000313|EMBL:EEF38408.1}; EC=1.14.14.1 {ECO:0000313|EMBL:EEF38408.1};	GO:0016021;GO:0070330;GO:0020037;GO:0005506		rcu:8284298	IPR001128;IPR017972;IPR002401;IPR036396	XP_002524040.1			PF00067	PS00086					8284298		aromatase activity [GO:0070330];heme binding [GO:0020037];iron ion binding [GO:0005506]	integral component of membrane [GO:0016021]
scf7180000096632.13368.g2087.t1	tr|A0A1L8QHH9|A0A1L8QHH9_PSEAH	80.8	229	43	1	1	687	1	228	1.6e-105	391	100	Pseudonocardia autotrophica (Amycolata autotrophica) (Nocardia autotrophica)	fdhA_1 BG618_00892	Name=fdhA_1 {ECO:0000313|EMBL:OJG06949.1}; ORFNames=BG618_00892 {ECO:0000313|EMBL:OJG06949.1};	2074	Bacteria; Actinobacteria; Pseudonocardiales; Pseudonocardiaceae; Pseudonocardia	A0A1L8QHH9_PSEAH	A0A1L8QHH9	Glutathione-independent formaldehyde dehydrogenase	SubName: Full=Glutathione-independent formaldehyde dehydrogenase {ECO:0000313|EMBL:OJG06949.1}; EC=1.2.1.46 {ECO:0000313|EMBL:OJG06949.1};	GO:0018467			IPR013149;IPR013154;IPR027399;IPR011032;IPR036291	WP_073574484.1			PF08240;PF13823;PF00107								formaldehyde dehydrogenase activity [GO:0018467]
scf7180000096823.11649.g2289.t1	tr|A5ASY8|A5ASY8_VITVI	50.1	946	232	13	1	2253	56	956	4.7e-239	836.3	100	Vitis vinifera (Grape)	VITISV_014148	ORFNames=VITISV_014148 {ECO:0000313|EMBL:CAN82562.1};	29760	Eukaryota; Viridiplantae; Streptophyta; Embryophyta; Tracheophyta; Spermatophyta; Magnoliophyta; eudicotyledons; Gunneridae; Pentapetalae; rosids; Vitales; Vitaceae; Vitis	A5ASY8_VITVI	A5ASY8	Uncharacterized protein	SubName: Full=Uncharacterized protein {ECO:0000313|EMBL:CAN82562.1};	GO:0003676;GO:0015074			IPR016197;IPR000953;IPR023780;IPR001584;IPR021109;IPR005162;IPR012337;IPR036397;IPR000477				PF00385;PF03732;PF00078	PS50994;PS50878						DNA integration [GO:0015074]	nucleic acid binding [GO:0003676]
scf7180000096840.21904.g2306.t1	tr|A5BHT9|A5BHT9_VITVI	37.8	828	211	11	1	1668	1	796	1.8e-126	461.8	100	Vitis vinifera (Grape)	VITISV_016610	ORFNames=VITISV_016610 {ECO:0000313|EMBL:CAN81156.1};	29760	Eukaryota; Viridiplantae; Streptophyta; Embryophyta; Tracheophyta; Spermatophyta; Magnoliophyta; eudicotyledons; Gunneridae; Pentapetalae; rosids; Vitales; Vitaceae; Vitis	A5BHT9_VITVI	A5BHT9	Uncharacterized protein	SubName: Full=Uncharacterized protein {ECO:0000313|EMBL:CAN81156.1};	GO:0003676;GO:0008270			IPR025724;IPR036397;IPR013103;IPR036875				PF13976;PF07727								nucleic acid binding [GO:0003676];zinc ion binding [GO:0008270]
scf7180000096914.8242.g2378.t1	tr|B9GEN9|B9GEN9_POPTR	72.9	85	23	0	1	255	1	85	8.5e-28	131.3	100	Populus trichocarpa (Western balsam poplar) (Populus balsamifera subsp. trichocarpa)	POPTR_0001s23300g	ORFNames=POPTR_0001s23300g {ECO:0000313|EMBL:EEE82959.1};	3694	Eukaryota; Viridiplantae; Streptophyta; Embryophyta; Tracheophyta; Spermatophyta; Magnoliophyta; eudicotyledons; Gunneridae; Pentapetalae; rosids; fabids; Malpighiales; Salicaceae; Saliceae; Populus	B9GEN9_POPTR	B9GEN9	Cysteine proteinase inhibitor	RecName: Full=Cysteine proteinase inhibitor {ECO:0000256|RuleBase:RU362130};	GO:0004869;GO:0008233;GO:0002020;GO:2000117		pop:POPTR_0001s23300g	IPR027214;IPR006525;IPR000010;IPR018073	XP_002298154.1	ENOG410JDKN;ENOG410YV6K	EOG09360WP9	PF00031	PS00287			PTHR11413	TIGR01638	7472991	negative regulation of cysteine-type endopeptidase activity [GO:2000117]	cysteine-type endopeptidase inhibitor activity [GO:0004869];peptidase activity [GO:0008233];protease binding [GO:0002020]
scf7180000097014.6567.g2478.t1	tr|A0A067FKN0|A0A067FKN0_CITSI	56.6	53	19	1	1	159	354	402	0.00014	53.5	100	Citrus sinensis (Sweet orange) (Citrus aurantium var. sinensis)	CISIN_1g015027mg	ORFNames=CISIN_1g015027mg {ECO:0000313|EMBL:KDO64017.1};	2711	Eukaryota; Viridiplantae; Streptophyta; Embryophyta; Tracheophyta; Spermatophyta; Magnoliophyta; eudicotyledons; Gunneridae; Pentapetalae; rosids; malvids; Sapindales; Rutaceae; Aurantioideae; Citrus	A0A067FKN0_CITSI	A0A067FKN0	Uncharacterized protein	SubName: Full=Uncharacterized protein {ECO:0000313|EMBL:KDO64017.1};	GO:0005524;GO:0004672			IPR011009;IPR000719;IPR001245;IPR008271				PF07714	PS50011;PS00108							ATP binding [GO:0005524];protein kinase activity [GO:0004672]
scf7180000097107.16873.g2576.t1	tr|A0A061DHX7|A0A061DHX7_THECC	80	420	84	0	1	1260	1	420	2.3e-214	753.4	100	Theobroma cacao (Cacao) (Cocoa)	TCM_046679	ORFNames=TCM_046679 {ECO:0000313|EMBL:EOX92065.1};	3641	Eukaryota; Viridiplantae; Streptophyta; Embryophyta; Tracheophyta; Spermatophyta; Magnoliophyta; eudicotyledons; Gunneridae; Pentapetalae; rosids; malvids; Malvales; Malvaceae; Byttnerioideae; Theobroma	A0A061DHX7_THECC	A0A061DHX7	Glycosyltransferase	RecName: Full=Glycosyltransferase {ECO:0000256|RuleBase:RU362057}; EC=2.4.1.- {ECO:0000256|RuleBase:RU362057};	GO:0016758;GO:0008152			IPR002213;IPR035595				PF00201	PS00375						metabolic process [GO:0008152]	transferase activity, transferring hexosyl groups [GO:0016758]
scf7180000097173.16937.g2634.t1	tr|A0A0Q5L4I1|A0A0Q5L4I1_9DEIO	94.7	114	6	0	1	342	18	131	2.9e-55	223	100	Deinococcus sp. Leaf326	ASF71_02765	ORFNames=ASF71_02765 {ECO:0000313|EMBL:KQR41066.1};	1736338	Bacteria; Deinococcus-Thermus; Deinococci; Deinococcales; Deinococcaceae; Deinococcus	A0A0Q5L4I1_9DEIO	A0A0Q5L4I1	Cytidine deaminase; Cytidine aminohydrolase	RecName: Full=Cytidine deaminase {ECO:0000256|RuleBase:RU364006}; EC=3.5.4.5 {ECO:0000256|RuleBase:RU364006}; AltName: Full=Cytidine aminohydrolase {ECO:0000256|RuleBase:RU364006};	GO:0004126;GO:0008270			IPR016192;IPR002125;IPR006262;IPR016193	WP_056294434.1			PF00383	PS00903;PS51747				TIGR01354			cytidine deaminase activity [GO:0004126];zinc ion binding [GO:0008270]
scf7180000097303.18564.g2758.t1	tr|V4T1X8|V4T1X8_9ROSI	36.6	382	189	12	1	1065	16	371	2.5e-36	161.8	100	Citrus clementina	CICLE_v10024246mg	ORFNames=CICLE_v10024246mg {ECO:0000313|EMBL:ESR54153.1};	85681	Eukaryota; Viridiplantae; Streptophyta; Embryophyta; Tracheophyta; Spermatophyta; Magnoliophyta; eudicotyledons; Gunneridae; Pentapetalae; rosids; malvids; Sapindales; Rutaceae; Aurantioideae; Citrus	V4T1X8_9ROSI	V4T1X8	Uncharacterized protein	SubName: Full=Uncharacterized protein {ECO:0000313|EMBL:ESR54153.1}; Flags: Fragment;	GO:0005634;GO:0003677;GO:0006355;GO:0006351		cic:CICLE_v10024246mg	IPR017888;IPR017887;IPR005333	XP_006440913.1			PF03634	PS51370;PS51369					18048877	regulation of transcription, DNA-templated [GO:0006355];transcription, DNA-templated [GO:0006351]	DNA binding [GO:0003677]	nucleus [GO:0005634]
scf7180000097359.20603.g2811.t1	tr|M4N7R5|M4N7R5_VITVI	86.9	274	36	0	1	822	8	281	1.3e-141	511.1	100	Vitis vinifera (Grape)	UVR1	Name=UVR1 {ECO:0000313|EMBL:AGG82479.1};	29760	Eukaryota; Viridiplantae; Streptophyta; Embryophyta; Tracheophyta; Spermatophyta; Magnoliophyta; eudicotyledons; Gunneridae; Pentapetalae; rosids; Vitales; Vitaceae; Vitis	M4N7R5_VITVI	M4N7R5	UV-B receptor 1	SubName: Full=UV-B receptor 1 {ECO:0000313|EMBL:AGG82479.1};	GO:0000785;GO:0005829;GO:0005634;GO:0003682;GO:0009881;GO:0042803;GO:0009649;GO:0010224		vvi:100256038	IPR016186;IPR009091;IPR000408;IPR032996	NP_001267915.1	KOG1426;COG5184		PF00415	PS00626;PS50012			PTHR22870:SF317		100256038	entrainment of circadian clock [GO:0009649];response to UV-B [GO:0010224]	chromatin binding [GO:0003682];photoreceptor activity [GO:0009881];protein homodimerization activity [GO:0042803]	chromatin [GO:0000785];cytosol [GO:0005829];nucleus [GO:0005634]
scf7180000097375.5854.g2830.t1	tr|A0A2C9VLA7|A0A2C9VLA7_MANES	62.9	221	81	1	1	660	1	221	1.2e-73	285	100	Manihot esculenta (Cassava) (Jatropha manihot)	MANES_07G071600	ORFNames=MANES_07G071600 {ECO:0000313|EMBL:OAY45561.1};	3983	Eukaryota; Viridiplantae; Streptophyta; Embryophyta; Tracheophyta; Spermatophyta; Magnoliophyta; eudicotyledons; Gunneridae; Pentapetalae; rosids; fabids; Malpighiales; Euphorbiaceae; Crotonoideae; Manihoteae; Manihot	A0A2C9VLA7_MANES	A0A2C9VLA7	Uncharacterized protein	SubName: Full=Uncharacterized protein {ECO:0000313|EMBL:OAY45561.1};				IPR007541				PF04450				PTHR33321
scf7180000097406.16519.g2858.t1	tr|A0A061EVZ3|A0A061EVZ3_THECC	89.2	567	61	0	1	1701	1	567	1.3e-300	1040.4	100	Theobroma cacao (Cacao) (Cocoa)	TCM_024052	ORFNames=TCM_024052 {ECO:0000313|EMBL:EOY08818.1};	3641	Eukaryota; Viridiplantae; Streptophyta; Embryophyta; Tracheophyta; Spermatophyta; Magnoliophyta; eudicotyledons; Gunneridae; Pentapetalae; rosids; malvids; Malvales; Malvaceae; Byttnerioideae; Theobroma	A0A061EVZ3_THECC	A0A061EVZ3	CDPK-related kinase 1	SubName: Full=CDPK-related kinase 1 {ECO:0000313|EMBL:EOY08818.1};	GO:0005524;GO:0005509;GO:0004672			IPR011992;IPR002048;IPR011009;IPR000719;IPR017441;IPR008271				PF00069	PS50222;PS00107;PS50011;PS00108							ATP binding [GO:0005524];calcium ion binding [GO:0005509];protein kinase activity [GO:0004672]
scf7180000097450.4877.g2892.t1	tr|A5AHT8|A5AHT8_VITVI	44.4	693	138	7	1	1338	71	763	5.9e-136	493	100	Vitis vinifera (Grape)	VITISV_007852	ORFNames=VITISV_007852 {ECO:0000313|EMBL:CAN69052.1};	29760	Eukaryota; Viridiplantae; Streptophyta; Embryophyta; Tracheophyta; Spermatophyta; Magnoliophyta; eudicotyledons; Gunneridae; Pentapetalae; rosids; Vitales; Vitaceae; Vitis	A5AHT8_VITVI	A5AHT8	Uncharacterized protein	SubName: Full=Uncharacterized protein {ECO:0000313|EMBL:CAN69052.1};	GO:0003676;GO:0008270;GO:0015074			IPR001584;IPR012337;IPR036397;IPR013103;IPR001878;IPR036875				PF00665;PF07727	PS50994;PS50158						DNA integration [GO:0015074]	nucleic acid binding [GO:0003676];zinc ion binding [GO:0008270]
scf7180000097637.7201.g3060.t1	tr|A0A286QJ36|A0A286QJ36_VITVI	58.8	1158	280	12	1	2922	60	1204	0	1254.6	100	Vitis vinifera (Grape)	Pol	Name=Pol {ECO:0000313|EMBL:AQY61302.1};	29760	Eukaryota; Viridiplantae; Streptophyta; Embryophyta; Tracheophyta; Spermatophyta; Magnoliophyta; eudicotyledons; Gunneridae; Pentapetalae; rosids; Vitales; Vitaceae; Vitis	A0A286QJ36_VITVI	A0A286QJ36	Pol	SubName: Full=Pol {ECO:0000313|EMBL:AQY61302.1}; Flags: Precursor;	GO:0003676;GO:0015074			IPR025724;IPR001584;IPR012337;IPR036397;IPR013103				PF13976;PF00665;PF07727	PS50994						DNA integration [GO:0015074]	nucleic acid binding [GO:0003676]
scf7180000097826.10563.g3219.t1	tr|A0A1R3HSN7|A0A1R3HSN7_COCAP	59.4	249	67	1	1	645	958	1206	3.4e-73	283.5	100	Corchorus capsularis (Jute)	CCACVL1_17296	ORFNames=CCACVL1_17296 {ECO:0000313|EMBL:OMO73383.1};	210143	Eukaryota; Viridiplantae; Streptophyta; Embryophyta; Tracheophyta; Spermatophyta; Magnoliophyta; eudicotyledons; Gunneridae; Pentapetalae; rosids; malvids; Malvales; Malvaceae; Grewioideae; Apeibeae; Corchorus	A0A1R3HSN7_COCAP	A0A1R3HSN7	Integrase, catalytic core	SubName: Full=Integrase, catalytic core {ECO:0000313|EMBL:OMO73383.1};	GO:0003676;GO:0015074			IPR025724;IPR001584;IPR012337;IPR036397;IPR013103				PF13976;PF00665;PF07727	PS50994						DNA integration [GO:0015074]	nucleic acid binding [GO:0003676]
scf7180000097892.8600.g3271.t1	tr|O23864|O23864_9ORYZ	34.8	793	384	8	1	2001	80	865	1.6e-121	445.7	100	Oryza australiensis			4532	Eukaryota; Viridiplantae; Streptophyta; Embryophyta; Tracheophyta; Spermatophyta; Magnoliophyta; Liliopsida; Poales; Poaceae; BOP clade; Oryzoideae; Oryzeae; Oryzinae; Oryza	O23864_9ORYZ	O23864	Polyprotein	SubName: Full=Polyprotein {ECO:0000313|EMBL:BAA22288.1};	GO:0003676;GO:0008270;GO:0015074			IPR025724;IPR001584;IPR012337;IPR036397;IPR013103;IPR001878;IPR036875				PF13976;PF00665;PF07727;PF00098	PS50994;PS50158						DNA integration [GO:0015074]	nucleic acid binding [GO:0003676];zinc ion binding [GO:0008270]
scf7180000098227.2718.g3518.t1	tr|O23864|O23864_9ORYZ	52.5	497	143	3	1	1212	814	1310	8.2e-137	495.7	100	Oryza australiensis			4532	Eukaryota; Viridiplantae; Streptophyta; Embryophyta; Tracheophyta; Spermatophyta; Magnoliophyta; Liliopsida; Poales; Poaceae; BOP clade; Oryzoideae; Oryzeae; Oryzinae; Oryza	O23864_9ORYZ	O23864	Polyprotein	SubName: Full=Polyprotein {ECO:0000313|EMBL:BAA22288.1};	GO:0003676;GO:0008270;GO:0015074			IPR025724;IPR001584;IPR012337;IPR036397;IPR013103;IPR001878;IPR036875				PF13976;PF00665;PF07727;PF00098	PS50994;PS50158						DNA integration [GO:0015074]	nucleic acid binding [GO:0003676];zinc ion binding [GO:0008270]
scf7180000098463.6813.g3689.t1	tr|A5BE52|A5BE52_VITVI	34.9	839	153	7	1	1374	431	1257	2.8e-117	431	100	Vitis vinifera (Grape)	VITISV_039063	ORFNames=VITISV_039063 {ECO:0000313|EMBL:CAN61272.1};	29760	Eukaryota; Viridiplantae; Streptophyta; Embryophyta; Tracheophyta; Spermatophyta; Magnoliophyta; eudicotyledons; Gunneridae; Pentapetalae; rosids; Vitales; Vitaceae; Vitis	A5BE52_VITVI	A5BE52	Uncharacterized protein	SubName: Full=Uncharacterized protein {ECO:0000313|EMBL:CAN61272.1};	GO:0016021;GO:0003676;GO:0008270;GO:0015074			IPR025724;IPR001584;IPR011009;IPR001611;IPR003591;IPR032675;IPR012337;IPR036397;IPR013103;IPR001878;IPR036875				PF13976;PF13855;PF00665;PF07727	PS50994;PS51450;PS50158						DNA integration [GO:0015074]	nucleic acid binding [GO:0003676];zinc ion binding [GO:0008270]	integral component of membrane [GO:0016021]
scf7180000098558.4839.g3758.t1	tr|A5C050|A5C050_VITVI	41.7	606	243	10	1	1572	341	918	5.3e-112	413.7	100	Vitis vinifera (Grape)	VITISV_041046	ORFNames=VITISV_041046 {ECO:0000313|EMBL:CAN61957.1};	29760	Eukaryota; Viridiplantae; Streptophyta; Embryophyta; Tracheophyta; Spermatophyta; Magnoliophyta; eudicotyledons; Gunneridae; Pentapetalae; rosids; Vitales; Vitaceae; Vitis	A5C050_VITVI	A5C050	Uncharacterized protein	SubName: Full=Uncharacterized protein {ECO:0000313|EMBL:CAN61957.1};	GO:0003676;GO:0015074			IPR001584;IPR021109;IPR005162;IPR012337;IPR036397;IPR000477				PF03732;PF00665;PF00078	PS50994						DNA integration [GO:0015074]	nucleic acid binding [GO:0003676]
scf7180000098573.9332.g3772.t1	tr|Q0ZCD0|Q0ZCD0_POPTR	56.7	386	105	5	1	990	195	574	4e-105	390.2	100	Populus trichocarpa (Western balsam poplar) (Populus balsamifera subsp. trichocarpa)			3694	Eukaryota; Viridiplantae; Streptophyta; Embryophyta; Tracheophyta; Spermatophyta; Magnoliophyta; eudicotyledons; Gunneridae; Pentapetalae; rosids; fabids; Malpighiales; Salicaceae; Saliceae; Populus	Q0ZCD0_POPTR	Q0ZCD0	Integrase	SubName: Full=Integrase {ECO:0000313|EMBL:ABG37658.1};	GO:0003676			IPR012337;IPR036397;IPR000477				PF00078								nucleic acid binding [GO:0003676]
scf7180000098662.7501.g3840.t1	tr|Q0ZCD0|Q0ZCD0_POPTR	38.4	1021	324	17	1	2184	115	1123	5.8e-157	563.5	100	Populus trichocarpa (Western balsam poplar) (Populus balsamifera subsp. trichocarpa)			3694	Eukaryota; Viridiplantae; Streptophyta; Embryophyta; Tracheophyta; Spermatophyta; Magnoliophyta; eudicotyledons; Gunneridae; Pentapetalae; rosids; fabids; Malpighiales; Salicaceae; Saliceae; Populus	Q0ZCD0_POPTR	Q0ZCD0	Integrase	SubName: Full=Integrase {ECO:0000313|EMBL:ABG37658.1};	GO:0003676			IPR012337;IPR036397;IPR000477				PF00078								nucleic acid binding [GO:0003676]
scf7180000098683.9869.g3858.t1	tr|A0A077ZM27|A0A077ZM27_TRITR	57.9	2605	1035	20	1	7746	117	2683	0	2953.3	100	Trichuris trichiura (Whipworm) (Trichocephalus trichiurus)	TTRE_0000800301	ORFNames=TTRE_0000800301 {ECO:0000313|EMBL:CDW59665.1};	36087	Eukaryota; Metazoa; Ecdysozoa; Nematoda; Enoplea; Dorylaimia; Trichinellida; Trichuridae; Trichuris	A0A077ZM27_TRITR	A0A077ZM27	Multifunctional fusion protein; DNA-directed RNA polymerase subunit; DNA-directed RNA polymerase subunit beta	RecName: Full=Multifunctional fusion protein {ECO:0000256|RuleBase:RU004279, ECO:0000256|RuleBase:RU363031}; Includes: RecName: Full=DNA-directed RNA polymerase subunit {ECO:0000256|RuleBase:RU004279}; Includes: RecName: Full=DNA-directed RNA polymerase subunit beta {ECO:0000256|RuleBase:RU363031}; EC=2.7.7.6 {ECO:0000256|RuleBase:RU363031};	GO:0005840;GO:0003677;GO:0003899;GO:0032549;GO:0003735;GO:0006351;GO:0006412			IPR019462;IPR015712;IPR007120;IPR037033;IPR012754;IPR000206;IPR014719;IPR013823;IPR008932;IPR036235;IPR000722;IPR010243;IPR007121;IPR007644;IPR006592;IPR007080;IPR007066;IPR007083;IPR007081;IPR007642;IPR037034;IPR007645;IPR007641;IPR014724				PF00542;PF16320;PF04997;PF00623;PF04983;PF05000;PF04998;PF04563;PF04561;PF04565;PF10385;PF00562;PF04560	PS01166			PTHR20856	TIGR00855;TIGR02013;TIGR02386		transcription, DNA-templated [GO:0006351];translation [GO:0006412]	DNA binding [GO:0003677];DNA-directed 5'-3' RNA polymerase activity [GO:0003899];ribonucleoside binding [GO:0032549];structural constituent of ribosome [GO:0003735]	ribosome [GO:0005840]
scf7180000098710.20145.g3873.t1	tr|A0A1R3GJB7|A0A1R3GJB7_COCAP	39.9	1298	310	19	1	2787	42	1238	1.1e-224	788.9	100	Corchorus capsularis (Jute)	CCACVL1_25544	ORFNames=CCACVL1_25544 {ECO:0000313|EMBL:OMO58188.1};	210143	Eukaryota; Viridiplantae; Streptophyta; Embryophyta; Tracheophyta; Spermatophyta; Magnoliophyta; eudicotyledons; Gunneridae; Pentapetalae; rosids; malvids; Malvales; Malvaceae; Grewioideae; Apeibeae; Corchorus	A0A1R3GJB7_COCAP	A0A1R3GJB7	Integrase, catalytic core	SubName: Full=Integrase, catalytic core {ECO:0000313|EMBL:OMO58188.1};	GO:0016021;GO:0003676;GO:0008270			IPR013057;IPR025724;IPR012337;IPR036397;IPR013103;IPR001878;IPR036875				PF01490;PF13976;PF07727;PF00098	PS50158							nucleic acid binding [GO:0003676];zinc ion binding [GO:0008270]	integral component of membrane [GO:0016021]
scf7180000098922.7732.g4018.t1	tr|M5WQV7|M5WQV7_PRUPE	63.6	492	54	1	1	1101	1	492	9.9e-182	644.8	100	Prunus persica (Peach) (Amygdalus persica)	PRUPE_3G026700, PRUPE_ppa001812mg	ORFNames=PRUPE_3G026700 {ECO:0000313|EMBL:ONI15114.1}, PRUPE_ppa001812mg {ECO:0000313|EMBL:EMJ16177.1};	3760	Eukaryota; Viridiplantae; Streptophyta; Embryophyta; Tracheophyta; Spermatophyta; Magnoliophyta; eudicotyledons; Gunneridae; Pentapetalae; rosids; fabids; Rosales; Rosaceae; Maloideae; Amygdaleae; Prunus	M5WQV7_PRUPE	M5WQV7	Terpene cyclase/mutase family member	RecName: Full=Terpene cyclase/mutase family member {ECO:0000256|RuleBase:RU362003}; EC=5.4.99.- {ECO:0000256|RuleBase:RU362003};	GO:0016866		pper:18784434	IPR032696;IPR032697;IPR018333;IPR002365;IPR008930	XP_007214978.1		EOG0936031Q	PF13243;PF13249	PS01074				TIGR01787	18784434		intramolecular transferase activity [GO:0016866]
scf7180000099005.4368.g4076.t1	tr|Q0ZCB7|Q0ZCB7_POPTR	57.4	413	98	4	1	1005	904	1316	8.9e-129	468.8	100	Populus trichocarpa (Western balsam poplar) (Populus balsamifera subsp. trichocarpa)			3694	Eukaryota; Viridiplantae; Streptophyta; Embryophyta; Tracheophyta; Spermatophyta; Magnoliophyta; eudicotyledons; Gunneridae; Pentapetalae; rosids; fabids; Malpighiales; Salicaceae; Saliceae; Populus	Q0ZCB7_POPTR	Q0ZCB7	Integrase	SubName: Full=Integrase {ECO:0000313|EMBL:ABG37671.1};	GO:0003676;GO:0015074			IPR001584;IPR021109;IPR012337;IPR036397;IPR008891				PF00665;PF05515	PS50994						DNA integration [GO:0015074]	nucleic acid binding [GO:0003676]
scf7180000099384.7335.g4321.t1	tr|W9RHP0|W9RHP0_9ROSA	61.5	317	91	3	1	939	567	856	3.2e-104	387.1	100	Morus notabilis	L484_004638	ORFNames=L484_004638 {ECO:0000313|EMBL:EXB92318.1};	981085	Eukaryota; Viridiplantae; Streptophyta; Embryophyta; Tracheophyta; Spermatophyta; Magnoliophyta; eudicotyledons; Gunneridae; Pentapetalae; rosids; fabids; Rosales; Moraceae; Morus	W9RHP0_9ROSA	W9RHP0	ATP-dependent RNA helicase dhx8	SubName: Full=ATP-dependent RNA helicase dhx8 {ECO:0000313|EMBL:EXB92318.1};	GO:0005524;GO:0004386;GO:0003676;GO:0008270			IPR007502;IPR001650;IPR013169;IPR027417;IPR005162;IPR001878;IPR036875	XP_010102099.1			PF08315;PF04408;PF00271;PF03732;PF00098	PS51194;PS50158					21388135		ATP binding [GO:0005524];helicase activity [GO:0004386];nucleic acid binding [GO:0003676];zinc ion binding [GO:0008270]
scf7180000099385.12825.g4322.t1	tr|Q0ZCD0|Q0ZCD0_POPTR	73.9	138	36	0	1	414	679	816	9.5e-53	214.9	100	Populus trichocarpa (Western balsam poplar) (Populus balsamifera subsp. trichocarpa)			3694	Eukaryota; Viridiplantae; Streptophyta; Embryophyta; Tracheophyta; Spermatophyta; Magnoliophyta; eudicotyledons; Gunneridae; Pentapetalae; rosids; fabids; Malpighiales; Salicaceae; Saliceae; Populus	Q0ZCD0_POPTR	Q0ZCD0	Integrase	SubName: Full=Integrase {ECO:0000313|EMBL:ABG37658.1};	GO:0003676			IPR012337;IPR036397;IPR000477				PF00078								nucleic acid binding [GO:0003676]
scf7180000099474.19424.g4389.t1	tr|A0A061F0V6|A0A061F0V6_THECC	74.3	517	124	5	1	1548	1	509	2.7e-225	790	100	Theobroma cacao (Cacao) (Cocoa)	TCM_025684	ORFNames=TCM_025684 {ECO:0000313|EMBL:EOY10312.1};	3641	Eukaryota; Viridiplantae; Streptophyta; Embryophyta; Tracheophyta; Spermatophyta; Magnoliophyta; eudicotyledons; Gunneridae; Pentapetalae; rosids; malvids; Malvales; Malvaceae; Byttnerioideae; Theobroma	A0A061F0V6_THECC	A0A061F0V6	Non-specific phospholipase C3	SubName: Full=Non-specific phospholipase C3 {ECO:0000313|EMBL:EOY10312.1};	GO:0016020;GO:0009506;GO:0005773;GO:0052642;GO:0016036			IPR017849;IPR017850;IPR007312				PF04185							cellular response to phosphate starvation [GO:0016036]	lysophosphatidic acid phosphatase activity [GO:0052642]	membrane [GO:0016020];plasmodesma [GO:0009506];vacuole [GO:0005773]
scf7180000099662.5351.g46.t1	tr|A5BD95|A5BD95_VITVI	29	183	96	3	1	543	62	212	6.9e-11	76.3	100	Vitis vinifera (Grape)	VITISV_002564	ORFNames=VITISV_002564 {ECO:0000313|EMBL:CAN76739.1};	29760	Eukaryota; Viridiplantae; Streptophyta; Embryophyta; Tracheophyta; Spermatophyta; Magnoliophyta; eudicotyledons; Gunneridae; Pentapetalae; rosids; Vitales; Vitaceae; Vitis	A5BD95_VITVI	A5BD95	Uncharacterized protein	SubName: Full=Uncharacterized protein {ECO:0000313|EMBL:CAN76739.1};
scf7180000099993.5252.g262.t1	tr|A5BX03|A5BX03_VITVI	67.4	1207	375	9	1	3585	97	1296	0	1650.2	100	Vitis vinifera (Grape)	VITISV_032357	ORFNames=VITISV_032357 {ECO:0000313|EMBL:CAN63950.1};	29760	Eukaryota; Viridiplantae; Streptophyta; Embryophyta; Tracheophyta; Spermatophyta; Magnoliophyta; eudicotyledons; Gunneridae; Pentapetalae; rosids; Vitales; Vitaceae; Vitis	A5BX03_VITVI	A5BX03	Uncharacterized protein	SubName: Full=Uncharacterized protein {ECO:0000313|EMBL:CAN63950.1};	GO:0005634;GO:0004190;GO:0003676;GO:0015074			IPR001969;IPR016197;IPR000953;IPR023780;IPR023779;IPR001584;IPR021109;IPR005162;IPR012337;IPR036397;IPR000477;IPR015416				PF00385;PF03732;PF00665;PF00078;PF09337	PS00141;PS00598;PS50013;PS50994;PS50878						DNA integration [GO:0015074]	aspartic-type endopeptidase activity [GO:0004190];nucleic acid binding [GO:0003676]	nucleus [GO:0005634]
scf7180000100024.75560.g291.t1	tr|V4SQ01|V4SQ01_9ROSI	78.4	1461	290	10	1	4368	1	1440	0	2214.5	100	Citrus clementina	CICLE_v10024699mg	ORFNames=CICLE_v10024699mg {ECO:0000313|EMBL:ESR39156.1};	85681	Eukaryota; Viridiplantae; Streptophyta; Embryophyta; Tracheophyta; Spermatophyta; Magnoliophyta; eudicotyledons; Gunneridae; Pentapetalae; rosids; malvids; Sapindales; Rutaceae; Aurantioideae; Citrus	V4SQ01_9ROSI	V4SQ01	DNA polymerase	RecName: Full=DNA polymerase {ECO:0000256|RuleBase:RU000442}; EC=2.7.7.7 {ECO:0000256|RuleBase:RU000442};	GO:0005634;GO:0008408;GO:0051539;GO:0003677;GO:0003887;GO:0046872;GO:0001882;GO:0000166;GO:0006260		cic:CICLE_v10024699mg	IPR006172;IPR017964;IPR006133;IPR006134;IPR024647;IPR023211;IPR012337;IPR036397;IPR015088	XP_006425916.1			PF12254;PF00136;PF03104;PF08996	PS00116					18036843	DNA replication [GO:0006260]	3'-5' exonuclease activity [GO:0008408];4 iron, 4 sulfur cluster binding [GO:0051539];DNA binding [GO:0003677];DNA-directed DNA polymerase activity [GO:0003887];metal ion binding [GO:0046872];nucleoside binding [GO:0001882];nucleotide binding [GO:0000166]	nucleus [GO:0005634]
scf7180000100112.20995.g384.t1	tr|A0A061F1W9|A0A061F1W9_THECC	70.2	749	156	6	1	2232	1	687	8.4e-297	1028.1	100	Theobroma cacao (Cacao) (Cocoa)	TCM_026550	ORFNames=TCM_026550 {ECO:0000313|EMBL:EOY11325.1};	3641	Eukaryota; Viridiplantae; Streptophyta; Embryophyta; Tracheophyta; Spermatophyta; Magnoliophyta; eudicotyledons; Gunneridae; Pentapetalae; rosids; malvids; Malvales; Malvaceae; Byttnerioideae; Theobroma	A0A061F1W9_THECC	A0A061F1W9	Metallopeptidase M24 family protein isoform 1	SubName: Full=Metallopeptidase M24 family protein isoform 1 {ECO:0000313|EMBL:EOY11325.1};	GO:0046872;GO:0070006		tcc:18600375	IPR029149;IPR036005;IPR000587;IPR000994;IPR033740;IPR032416	XP_007030823.1			PF01321;PF00557;PF16188						18600375		metal ion binding [GO:0046872];metalloaminopeptidase activity [GO:0070006]
scf7180000100452.83615.g752.t1	tr|W9R7F0|W9R7F0_9ROSA	53.7	2520	434	19	1	7443	1	1826	0	1881.3	100	Morus notabilis	L484_017161	ORFNames=L484_017161 {ECO:0000313|EMBL:EXB39682.1};	981085	Eukaryota; Viridiplantae; Streptophyta; Embryophyta; Tracheophyta; Spermatophyta; Magnoliophyta; eudicotyledons; Gunneridae; Pentapetalae; rosids; fabids; Rosales; Moraceae; Morus	W9R7F0_9ROSA	W9R7F0	Serine/threonine-protein kinase TOUSLED	SubName: Full=Serine/threonine-protein kinase TOUSLED {ECO:0000313|EMBL:EXB39682.1};	GO:0005694;GO:0005524;GO:0004672;GO:0051276			IPR011009;IPR027417;IPR000719;IPR017441;IPR003395;IPR008271;IPR010935;IPR036277	XP_010090533.1			PF00069;PF06470;PF02463	PS00107;PS50011;PS00108					21400175	chromosome organization [GO:0051276]	ATP binding [GO:0005524];protein kinase activity [GO:0004672]	chromosome [GO:0005694]
scf7180000100763.85212.g1084.t1	sp|Q8W3Z1|BAMS_BETPL	65.3	525	140	2	1	1449	1	525	2.3e-218	766.9	100	Betula platyphylla (Asian white birch)	OSCBPY	Name=OSCBPY;	78630	Eukaryota; Viridiplantae; Streptophyta; Embryophyta; Tracheophyta; Spermatophyta; Magnoliophyta; eudicotyledons; Gunneridae; Pentapetalae; rosids; fabids; Fagales; Betulaceae; Betula	BAMS_BETPL	Q8W3Z1	Beta-amyrin synthase	RecName: Full=Beta-amyrin synthase; EC=5.4.99.39;	GO:0042300;GO:0019745		ag:BAB83088	IPR032696;IPR032697;IPR018333;IPR002365;IPR008930				PF13243;PF13249	PS01074				TIGR01787		pentacyclic triterpenoid biosynthetic process [GO:0019745]	beta-amyrin synthase activity [GO:0042300]
scf7180000100991.19010.g190.t1	tr|A5B9M8|A5B9M8_VITVI	34.4	1179	349	13	1	2343	26	1177	2.8e-173	617.8	100	Vitis vinifera (Grape)	VITISV_005279	ORFNames=VITISV_005279 {ECO:0000313|EMBL:CAN80930.1};	29760	Eukaryota; Viridiplantae; Streptophyta; Embryophyta; Tracheophyta; Spermatophyta; Magnoliophyta; eudicotyledons; Gunneridae; Pentapetalae; rosids; Vitales; Vitaceae; Vitis	A5B9M8_VITVI	A5B9M8	Uncharacterized protein	SubName: Full=Uncharacterized protein {ECO:0000313|EMBL:CAN80930.1};	GO:0003676;GO:0015074			IPR025314;IPR025724;IPR001584;IPR012337;IPR036397;IPR013103				PF13961;PF13976;PF07727	PS50994						DNA integration [GO:0015074]	nucleic acid binding [GO:0003676]
scf7180000101340.62990.g600.t1	tr|A0A151UC72|A0A151UC72_CAJCA	55.3	712	295	5	1	2130	11	701	7.2e-229	802.4	100	Cajanus cajan (Pigeon pea) (Cajanus indicus)	KK1_021068	ORFNames=KK1_021068 {ECO:0000313|EMBL:KYP76811.1};	3821	Eukaryota; Viridiplantae; Streptophyta; Embryophyta; Tracheophyta; Spermatophyta; Magnoliophyta; eudicotyledons; Gunneridae; Pentapetalae; rosids; fabids; Fabales; Fabaceae; Papilionoideae; Phaseoleae; Cajanus	A0A151UC72_CAJCA	A0A151UC72	Retrovirus-related Pol polyprotein from transposon TNT 1-94	SubName: Full=Retrovirus-related Pol polyprotein from transposon TNT 1-94 {ECO:0000313|EMBL:KYP76811.1};	GO:0003676;GO:0008270;GO:0015074			IPR025724;IPR001584;IPR012337;IPR036397;IPR013103;IPR001878;IPR036875				PF13976;PF00665;PF07727	PS50994;PS50158						DNA integration [GO:0015074]	nucleic acid binding [GO:0003676];zinc ion binding [GO:0008270]
scf7180000101445.112322.g722.t1	tr|A0A061ETV3|A0A061ETV3_THECC	65.7	1345	307	12	1	3774	1	1277	0	1618.6	100	Theobroma cacao (Cacao) (Cocoa)	TCM_022977	ORFNames=TCM_022977 {ECO:0000313|EMBL:EOY08500.1};	3641	Eukaryota; Viridiplantae; Streptophyta; Embryophyta; Tracheophyta; Spermatophyta; Magnoliophyta; eudicotyledons; Gunneridae; Pentapetalae; rosids; malvids; Malvales; Malvaceae; Byttnerioideae; Theobroma	A0A061ETV3_THECC	A0A061ETV3	Tetratricopeptide repeat (TPR)-like superfamily protein isoform 1	SubName: Full=Tetratricopeptide repeat (TPR)-like superfamily protein isoform 1 {ECO:0000313|EMBL:EOY08500.1};				IPR013783;IPR011990;IPR013935;IPR024420				PF12739;PF08626				PTHR12975
scf7180000101572.5882.g840.t1	tr|A0A151QZW2|A0A151QZW2_CAJCA	73.8	195	51	0	1	585	926	1120	1.1e-86	328.2	100	Cajanus cajan (Pigeon pea) (Cajanus indicus)	KK1_043040	ORFNames=KK1_043040 {ECO:0000313|EMBL:KYP35881.1};	3821	Eukaryota; Viridiplantae; Streptophyta; Embryophyta; Tracheophyta; Spermatophyta; Magnoliophyta; eudicotyledons; Gunneridae; Pentapetalae; rosids; fabids; Fabales; Fabaceae; Papilionoideae; Phaseoleae; Cajanus	A0A151QZW2_CAJCA	A0A151QZW2	Transposon Ty3-G Gag-Pol polyprotein	SubName: Full=Transposon Ty3-G Gag-Pol polyprotein {ECO:0000313|EMBL:KYP35881.1}; Flags: Fragment;	GO:0003676;GO:0015074			IPR001584;IPR012337;IPR036397;IPR000477;IPR013103				PF00665;PF00078;PF07727	PS50994						DNA integration [GO:0015074]	nucleic acid binding [GO:0003676]
scf7180000101600.14928.g867.t1	tr|A5BE52|A5BE52_VITVI	60.5	1320	303	14	1	3597	408	1629	0	1487.2	100	Vitis vinifera (Grape)	VITISV_039063	ORFNames=VITISV_039063 {ECO:0000313|EMBL:CAN61272.1};	29760	Eukaryota; Viridiplantae; Streptophyta; Embryophyta; Tracheophyta; Spermatophyta; Magnoliophyta; eudicotyledons; Gunneridae; Pentapetalae; rosids; Vitales; Vitaceae; Vitis	A5BE52_VITVI	A5BE52	Uncharacterized protein	SubName: Full=Uncharacterized protein {ECO:0000313|EMBL:CAN61272.1};	GO:0016021;GO:0003676;GO:0008270;GO:0015074			IPR025724;IPR001584;IPR011009;IPR001611;IPR003591;IPR032675;IPR012337;IPR036397;IPR013103;IPR001878;IPR036875				PF13976;PF13855;PF00665;PF07727	PS50994;PS51450;PS50158						DNA integration [GO:0015074]	nucleic acid binding [GO:0003676];zinc ion binding [GO:0008270]	integral component of membrane [GO:0016021]
scf7180000102203.23841.g584.t1	tr|M5WNR6|M5WNR6_PRUPE	67.5	403	130	1	1	1209	66	467	3.6e-161	576.6	100	Prunus persica (Peach) (Amygdalus persica)	PRUPE_ppa023217mg	ORFNames=PRUPE_ppa023217mg {ECO:0000313|EMBL:EMJ15417.1};	3760	Eukaryota; Viridiplantae; Streptophyta; Embryophyta; Tracheophyta; Spermatophyta; Magnoliophyta; eudicotyledons; Gunneridae; Pentapetalae; rosids; fabids; Rosales; Rosaceae; Maloideae; Amygdaleae; Prunus	M5WNR6_PRUPE	M5WNR6	Uncharacterized protein	SubName: Full=Uncharacterized protein {ECO:0000313|EMBL:EMJ15417.1};	GO:0008270;GO:0006355			IPR004330;IPR031052;IPR018289;IPR006564;IPR007527	XP_007214218.1		EOG093604HS	PF03101;PF10551;PF04434	PS50966			PTHR31669			regulation of transcription, DNA-templated [GO:0006355]	zinc ion binding [GO:0008270]
scf7180000102218.28737.g605.t1	tr|B9T518|B9T518_RICCO	79.6	372	55	3	1	1053	1	372	6.6e-159	568.9	100	Ricinus communis (Castor bean)	RCOM_0385670	ORFNames=RCOM_0385670 {ECO:0000313|EMBL:EEF29046.1};	3988	Eukaryota; Viridiplantae; Streptophyta; Embryophyta; Tracheophyta; Spermatophyta; Magnoliophyta; eudicotyledons; Gunneridae; Pentapetalae; rosids; fabids; Malpighiales; Euphorbiaceae; Acalyphoideae; Acalypheae; Ricinus	B9T518_RICCO	B9T518	Serine/threonine-protein kinase rio2, putative	SubName: Full=Serine/threonine-protein kinase rio2, putative {ECO:0000313|EMBL:EEF29046.1}; EC=2.7.11.1 {ECO:0000313|EMBL:EEF29046.1};	GO:0005524;GO:0004674		rcu:8261683	IPR011009;IPR030484;IPR015285;IPR000687;IPR036388;IPR036390	XP_002533337.1			PF09202						8261683		ATP binding [GO:0005524];protein serine/threonine kinase activity [GO:0004674]
scf7180000102283.19446.g671.t1	tr|Q0ZCD0|Q0ZCD0_POPTR	39.8	1005	168	12	1	2250	195	1017	4.8e-167	597	100	Populus trichocarpa (Western balsam poplar) (Populus balsamifera subsp. trichocarpa)			3694	Eukaryota; Viridiplantae; Streptophyta; Embryophyta; Tracheophyta; Spermatophyta; Magnoliophyta; eudicotyledons; Gunneridae; Pentapetalae; rosids; fabids; Malpighiales; Salicaceae; Saliceae; Populus	Q0ZCD0_POPTR	Q0ZCD0	Integrase	SubName: Full=Integrase {ECO:0000313|EMBL:ABG37658.1};	GO:0003676			IPR012337;IPR036397;IPR000477				PF00078								nucleic acid binding [GO:0003676]
scf7180000102451.42162.g845.t1	tr|A0A1U8BCT2|A0A1U8BCT2_NELNU	89.5	400	42	0	1	1200	1	400	3.7e-214	752.7	100	Nelumbo nucifera (Sacred lotus)	LOC104609746	Name=LOC104609746 {ECO:0000313|RefSeq:XP_010274424.1};	4432	Eukaryota; Viridiplantae; Streptophyta; Embryophyta; Tracheophyta; Spermatophyta; Magnoliophyta; eudicotyledons; Proteales; Nelumbonaceae; Nelumbo	A0A1U8BCT2_NELNU	A0A1U8BCT2	anaphase-promoting complex subunit 6	SubName: Full=anaphase-promoting complex subunit 6 {ECO:0000313|RefSeq:XP_010274424.1};			nnu:104609746	IPR013026;IPR011990;IPR019734	XP_010274424.1			PF13181	PS50005;PS50293					104609746
scf7180000102559.31005.g950.t1	tr|A0A059D2D3|A0A059D2D3_EUCGR	68.7	319	78	7	1	909	1	313	1.3e-81	312	100	Eucalyptus grandis (Flooded gum)	EUGRSUZ_B01217	ORFNames=EUGRSUZ_B01217 {ECO:0000313|EMBL:KCW84365.1};	71139	Eukaryota; Viridiplantae; Streptophyta; Embryophyta; Tracheophyta; Spermatophyta; Magnoliophyta; eudicotyledons; Gunneridae; Pentapetalae; rosids; malvids; Myrtales; Myrtaceae; Myrtoideae; Eucalypteae; Eucalyptus	A0A059D2D3_EUCGR	A0A059D2D3	Uncharacterized protein	SubName: Full=Uncharacterized protein {ECO:0000313|EMBL:KCW84365.1};	GO:0016021;GO:0022857		egr:104425314	IPR030184	XP_010036279.1							PTHR31218		104425314		transmembrane transporter activity [GO:0022857]	integral component of membrane [GO:0016021]
scf7180000102609.15671.g997.t1	tr|A5BFR8|A5BFR8_VITVI	37.7	1395	734	21	1	3930	1	1345	1.3e-252	882.1	100	Vitis vinifera (Grape)	VITISV_012106	ORFNames=VITISV_012106 {ECO:0000313|EMBL:CAN61322.1};	29760	Eukaryota; Viridiplantae; Streptophyta; Embryophyta; Tracheophyta; Spermatophyta; Magnoliophyta; eudicotyledons; Gunneridae; Pentapetalae; rosids; Vitales; Vitaceae; Vitis	A5BFR8_VITVI	A5BFR8	Uncharacterized protein	SubName: Full=Uncharacterized protein {ECO:0000313|EMBL:CAN61322.1};	GO:0003676;GO:0008270;GO:0015074			IPR025724;IPR001584;IPR012337;IPR036397;IPR013103;IPR036875				PF13976;PF00665;PF07727	PS50994						DNA integration [GO:0015074]	nucleic acid binding [GO:0003676];zinc ion binding [GO:0008270]
scf7180000102662.15154.g1044.t1	tr|A5BSK6|A5BSK6_VITVI	31.5	644	241	9	1	1440	23	630	8.7e-77	296.6	100	Vitis vinifera (Grape)	VITISV_006810	ORFNames=VITISV_006810 {ECO:0000313|EMBL:CAN74964.1};	29760	Eukaryota; Viridiplantae; Streptophyta; Embryophyta; Tracheophyta; Spermatophyta; Magnoliophyta; eudicotyledons; Gunneridae; Pentapetalae; rosids; Vitales; Vitaceae; Vitis	A5BSK6_VITVI	A5BSK6	Uncharacterized protein	SubName: Full=Uncharacterized protein {ECO:0000313|EMBL:CAN74964.1};	GO:0003676;GO:0015074			IPR025724;IPR001584;IPR012337;IPR036397;IPR013103				PF13976;PF00665;PF07727	PS50994						DNA integration [GO:0015074]	nucleic acid binding [GO:0003676]
scf7180000102704.19672.g1084.t1	tr|A0A061F6W8|A0A061F6W8_THECC	69.6	365	95	6	1	1059	2	362	2.1e-128	467.6	100	Theobroma cacao (Cacao) (Cocoa)	TCM_031309	ORFNames=TCM_031309 {ECO:0000313|EMBL:EOY12786.1};	3641	Eukaryota; Viridiplantae; Streptophyta; Embryophyta; Tracheophyta; Spermatophyta; Magnoliophyta; eudicotyledons; Gunneridae; Pentapetalae; rosids; malvids; Malvales; Malvaceae; Byttnerioideae; Theobroma	A0A061F6W8_THECC	A0A061F6W8	Myosin 2 isoform 1	SubName: Full=Myosin 2 isoform 1 {ECO:0000313|EMBL:EOY12786.1};	GO:0016459;GO:0003779;GO:0005524;GO:0003774			IPR000048;IPR001609;IPR036022;IPR027417				PF00612;PF00063	PS50096;PS51456							actin binding [GO:0003779];ATP binding [GO:0005524];motor activity [GO:0003774]	myosin complex [GO:0016459]
scf7180000102767.19144.g1139.t1	tr|T1WGP4|T1WGP4_CITSI	79.6	1559	312	5	1	4671	1	1555	0	2426	100	Citrus sinensis (Sweet orange) (Citrus aurantium var. sinensis)			2711	Eukaryota; Viridiplantae; Streptophyta; Embryophyta; Tracheophyta; Spermatophyta; Magnoliophyta; eudicotyledons; Gunneridae; Pentapetalae; rosids; malvids; Sapindales; Rutaceae; Aurantioideae; Citrus	T1WGP4_CITSI	T1WGP4	DNA (cytosine-5)-methyltransferase	RecName: Full=DNA (cytosine-5)-methyltransferase {ECO:0000256|PIRNR:PIRNR037404}; EC=2.1.1.37 {ECO:0000256|PIRNR:PIRNR037404};	GO:0005634;GO:0003682;GO:0003886;GO:0003677		cit:102616428	IPR001025;IPR018117;IPR001525;IPR031303;IPR022702;IPR017198;IPR029063	NP_001275841.1			PF01426;PF12047	PS51038;PS00094;PS00095;PS51679				TIGR00675	102616428		chromatin binding [GO:0003682];DNA (cytosine-5-)-methyltransferase activity [GO:0003886];DNA binding [GO:0003677]	nucleus [GO:0005634]
scf7180000102971.15707.g1322.t1	tr|Q0ZCD0|Q0ZCD0_POPTR	38.3	624	304	19	1	1731	76	665	5.5e-86	327.4	100	Populus trichocarpa (Western balsam poplar) (Populus balsamifera subsp. trichocarpa)			3694	Eukaryota; Viridiplantae; Streptophyta; Embryophyta; Tracheophyta; Spermatophyta; Magnoliophyta; eudicotyledons; Gunneridae; Pentapetalae; rosids; fabids; Malpighiales; Salicaceae; Saliceae; Populus	Q0ZCD0_POPTR	Q0ZCD0	Integrase	SubName: Full=Integrase {ECO:0000313|EMBL:ABG37658.1};	GO:0003676			IPR012337;IPR036397;IPR000477				PF00078								nucleic acid binding [GO:0003676]
scf7180000103010.8280.g1356.t1	tr|Q0ZCD0|Q0ZCD0_POPTR	52.1	420	54	2	1	819	397	816	2.1e-104	387.5	100	Populus trichocarpa (Western balsam poplar) (Populus balsamifera subsp. trichocarpa)			3694	Eukaryota; Viridiplantae; Streptophyta; Embryophyta; Tracheophyta; Spermatophyta; Magnoliophyta; eudicotyledons; Gunneridae; Pentapetalae; rosids; fabids; Malpighiales; Salicaceae; Saliceae; Populus	Q0ZCD0_POPTR	Q0ZCD0	Integrase	SubName: Full=Integrase {ECO:0000313|EMBL:ABG37658.1};	GO:0003676			IPR012337;IPR036397;IPR000477				PF00078								nucleic acid binding [GO:0003676]
scf7180000103085.21232.g1423.t1	tr|C3V9A8|C3V9A8_CITUN	75.1	619	97	4	1	1824	1	573	4.8e-250	872.5	100	Citrus unshiu (Satsuma mandarin) (Citrus nobilis var. unshiu)	GalLDH	Name=GalLDH {ECO:0000313|EMBL:ACO92659.1};	55188	Eukaryota; Viridiplantae; Streptophyta; Embryophyta; Tracheophyta; Spermatophyta; Magnoliophyta; eudicotyledons; Gunneridae; Pentapetalae; rosids; malvids; Sapindales; Rutaceae; Aurantioideae; Citrus	C3V9A8_CITUN	C3V9A8	Mitochondrial L-galactono-1,4-lactone dehydrogenase	SubName: Full=Mitochondrial L-galactono-1,4-lactone dehydrogenase {ECO:0000313|EMBL:ACO92659.1};	GO:0016020;GO:0003885;GO:0050660;GO:0016633			IPR007173;IPR016169;IPR016166;IPR036318;IPR016167;IPR010031;IPR010029;IPR006094;IPR016170				PF04030;PF01565	PS51387			PTHR43762	TIGR01676			D-arabinono-1,4-lactone oxidase activity [GO:0003885];flavin adenine dinucleotide binding [GO:0050660];galactonolactone dehydrogenase activity [GO:0016633]	membrane [GO:0016020]
scf7180000103202.7443.g1497.t1	tr|Q0ZCD0|Q0ZCD0_POPTR	54.5	914	293	15	1	2469	76	957	2.9e-258	900.2	100	Populus trichocarpa (Western balsam poplar) (Populus balsamifera subsp. trichocarpa)			3694	Eukaryota; Viridiplantae; Streptophyta; Embryophyta; Tracheophyta; Spermatophyta; Magnoliophyta; eudicotyledons; Gunneridae; Pentapetalae; rosids; fabids; Malpighiales; Salicaceae; Saliceae; Populus	Q0ZCD0_POPTR	Q0ZCD0	Integrase	SubName: Full=Integrase {ECO:0000313|EMBL:ABG37658.1};	GO:0003676			IPR012337;IPR036397;IPR000477				PF00078								nucleic acid binding [GO:0003676]
scf7180000103245.9886.g1530.t1	tr|Q9ZRJ0|Q9ZRJ0_TOBAC	63.9	1309	432	8	1	3873	32	1318	0	1667.5	100	Nicotiana tabacum (Common tobacco)			4097	Eukaryota; Viridiplantae; Streptophyta; Embryophyta; Tracheophyta; Spermatophyta; Magnoliophyta; eudicotyledons; Gunneridae; Pentapetalae; asterids; lamiids; Solanales; Solanaceae; Nicotianoideae; Nicotianeae; Nicotiana	Q9ZRJ0_TOBAC	Q9ZRJ0	Retrotransposon Tto1 DNA	SubName: Full=Retrotransposon Tto1 DNA {ECO:0000313|EMBL:BAA11674.1};	GO:0003676;GO:0008270;GO:0015074			IPR025724;IPR001584;IPR012337;IPR036397;IPR013103;IPR036875				PF13976;PF00665;PF07727	PS50994						DNA integration [GO:0015074]	nucleic acid binding [GO:0003676];zinc ion binding [GO:0008270]
scf7180000103530.21679.g13.t1	tr|A5AJ43|A5AJ43_VITVI	53.8	682	261	9	1	2004	1	642	1.7e-179	638.3	100	Vitis vinifera (Grape)	VITISV_006175	ORFNames=VITISV_006175 {ECO:0000313|EMBL:CAN77974.1};	29760	Eukaryota; Viridiplantae; Streptophyta; Embryophyta; Tracheophyta; Spermatophyta; Magnoliophyta; eudicotyledons; Gunneridae; Pentapetalae; rosids; Vitales; Vitaceae; Vitis	A5AJ43_VITVI	A5AJ43	Uncharacterized protein	SubName: Full=Uncharacterized protein {ECO:0000313|EMBL:CAN77974.1};	GO:0003676;GO:0008270;GO:0015074			IPR025724;IPR001584;IPR012337;IPR036397;IPR013103;IPR001878;IPR036875				PF13976;PF00665;PF07727	PS50994;PS50158						DNA integration [GO:0015074]	nucleic acid binding [GO:0003676];zinc ion binding [GO:0008270]
scf7180000103761.42512.g163.t1	tr|A0A151U1V0|A0A151U1V0_CAJCA	60.2	689	256	7	1	2028	1	684	1.5e-236	827.8	100	Cajanus cajan (Pigeon pea) (Cajanus indicus)	KK1_005883	ORFNames=KK1_005883 {ECO:0000313|EMBL:KYP73265.1};	3821	Eukaryota; Viridiplantae; Streptophyta; Embryophyta; Tracheophyta; Spermatophyta; Magnoliophyta; eudicotyledons; Gunneridae; Pentapetalae; rosids; fabids; Fabales; Fabaceae; Papilionoideae; Phaseoleae; Cajanus	A0A151U1V0_CAJCA	A0A151U1V0	Retrovirus-related Pol polyprotein from transposon TNT 1-94	SubName: Full=Retrovirus-related Pol polyprotein from transposon TNT 1-94 {ECO:0000313|EMBL:KYP73265.1};	GO:0003676;GO:0008270;GO:0015074			IPR025724;IPR001584;IPR012337;IPR036397;IPR036875				PF13976;PF00665	PS50994						DNA integration [GO:0015074]	nucleic acid binding [GO:0003676];zinc ion binding [GO:0008270]
scf7180000104034.20047.g284.t1	tr|A0A0B0P0M5|A0A0B0P0M5_GOSAR	66.4	934	283	13	1	2793	1	906	8.1e-297	1028.5	100	Gossypium arboreum (Tree cotton) (Gossypium nanking)	F383_01802	ORFNames=F383_01802 {ECO:0000313|EMBL:KHG20268.1};	29729	Eukaryota; Viridiplantae; Streptophyta; Embryophyta; Tracheophyta; Spermatophyta; Magnoliophyta; eudicotyledons; Gunneridae; Pentapetalae; rosids; malvids; Malvales; Malvaceae; Malvoideae; Gossypium	A0A0B0P0M5_GOSAR	A0A0B0P0M5	E3 SUMO-protein ligase NSE2	SubName: Full=E3 SUMO-protein ligase NSE2 {ECO:0000313|EMBL:KHG20268.1};	GO:0016874			IPR032795;IPR025486	XP_017646625.1			PF14309;PF14383						108486969		ligase activity [GO:0016874]
scf7180000104114.86326.g322.t1	tr|M5WRU6|M5WRU6_PRUPE	58.7	303	91	3	1	807	1	303	5.2e-87	329.7	100	Prunus persica (Peach) (Amygdalus persica)	PRUPE_4G238600, PRUPE_ppa025066mg	ORFNames=PRUPE_4G238600 {ECO:0000313|EMBL:ONI13691.1}, PRUPE_ppa025066mg {ECO:0000313|EMBL:EMJ15946.1};	3760	Eukaryota; Viridiplantae; Streptophyta; Embryophyta; Tracheophyta; Spermatophyta; Magnoliophyta; eudicotyledons; Gunneridae; Pentapetalae; rosids; fabids; Rosales; Rosaceae; Maloideae; Amygdaleae; Prunus	M5WRU6_PRUPE	M5WRU6	Uncharacterized protein	SubName: Full=Uncharacterized protein {ECO:0000313|EMBL:EMJ15946.1};	GO:0016021;GO:0020037;GO:0005506;GO:0004497;GO:0016705		pper:18779114	IPR001128;IPR017972;IPR002401;IPR036396	XP_007214747.1		EOG09360GBL	PF00067	PS00086					18779114		heme binding [GO:0020037];iron ion binding [GO:0005506];monooxygenase activity [GO:0004497];oxidoreductase activity, acting on paired donors, with incorporation or reduction of molecular oxygen [GO:0016705]	integral component of membrane [GO:0016021]
scf7180000104224.24248.g389.t1	tr|A5AEV7|A5AEV7_VITVI	50.3	370	172	7	1	1095	1	363	6.5e-101	376.3	100	Vitis vinifera (Grape)	VITISV_018031	ORFNames=VITISV_018031 {ECO:0000313|EMBL:CAN64494.1};	29760	Eukaryota; Viridiplantae; Streptophyta; Embryophyta; Tracheophyta; Spermatophyta; Magnoliophyta; eudicotyledons; Gunneridae; Pentapetalae; rosids; Vitales; Vitaceae; Vitis	A5AEV7_VITVI	A5AEV7	Uncharacterized protein	SubName: Full=Uncharacterized protein {ECO:0000313|EMBL:CAN64494.1};				IPR025452;IPR029480;IPR004242				PF13960;PF13963;PF02992
scf7180000084426.74358:F:1642:133449:F.g110.t1	tr|F8WL95|F8WL95_CITUN	39.5	403	151	2	1	1020	610	982	2.1e-69	271.6	100	Citrus unshiu (Satsuma mandarin) (Citrus nobilis var. unshiu)	ORF28	Name=ORF28 {ECO:0000313|EMBL:BAK61840.1};	55188	Eukaryota; Viridiplantae; Streptophyta; Embryophyta; Tracheophyta; Spermatophyta; Magnoliophyta; eudicotyledons; Gunneridae; Pentapetalae; rosids; malvids; Sapindales; Rutaceae; Aurantioideae; Citrus	F8WL95_CITUN	F8WL95	Gag-pol polyprotein	SubName: Full=Gag-pol polyprotein {ECO:0000313|EMBL:BAK61840.1};	GO:0003676;GO:0004523;GO:0015074			IPR001584;IPR021109;IPR012337;IPR002156;IPR036397;IPR000477				PF00665;PF00078	PS50994;PS50879;PS50878						DNA integration [GO:0015074]	nucleic acid binding [GO:0003676];RNA-DNA hybrid ribonuclease activity [GO:0004523]
scf7180000075051.91439.g165.t1	tr|A0A061FBJ6|A0A061FBJ6_THECC	66.3	739	236	5	1	2193	1	734	3.6e-284	986.1	100	Theobroma cacao (Cacao) (Cocoa)	TCM_033805	ORFNames=TCM_033805 {ECO:0000313|EMBL:EOY14416.1};	3641	Eukaryota; Viridiplantae; Streptophyta; Embryophyta; Tracheophyta; Spermatophyta; Magnoliophyta; eudicotyledons; Gunneridae; Pentapetalae; rosids; malvids; Malvales; Malvaceae; Byttnerioideae; Theobroma	A0A061FBJ6_THECC	A0A061FBJ6	Subtilisin-like serine protease 2, putative	SubName: Full=Subtilisin-like serine protease 2, putative {ECO:0000313|EMBL:EOY14416.1};	GO:0004252			IPR000209;IPR036852;IPR023828;IPR015500;IPR034197;IPR010259;IPR037045				PF05922;PF00082	PS00138							serine-type endopeptidase activity [GO:0004252]
scf7180000078887.45103.g331.t1	tr|V4U4U7|V4U4U7_9ROSI	79.6	362	66	4	1	1086	1	354	4e-159	569.7	100	Citrus clementina	CICLE_v10005246mg	ORFNames=CICLE_v10005246mg {ECO:0000313|EMBL:ESR34224.1};	85681	Eukaryota; Viridiplantae; Streptophyta; Embryophyta; Tracheophyta; Spermatophyta; Magnoliophyta; eudicotyledons; Gunneridae; Pentapetalae; rosids; malvids; Sapindales; Rutaceae; Aurantioideae; Citrus	V4U4U7_9ROSI	V4U4U7	Autophagy protein 5	RecName: Full=Autophagy protein 5 {ECO:0000256|RuleBase:RU361202};	GO:0005737;GO:0006914		cic:CICLE_v10005246mg	IPR007239	XP_006420981.1;XP_006420984.1			PF04106				PTHR13040		18032124	autophagy [GO:0006914]		cytoplasm [GO:0005737]
scf7180000089310.27367.g838.t1	tr|Q9FZL6|Q9FZL6_CITSI	66.3	329	30	2	1	987	286	533	4.4e-112	413.3	100	Citrus sinensis (Sweet orange) (Citrus aurantium var. sinensis)	pds	Name=pds {ECO:0000313|EMBL:CAC85666.1};	2711	Eukaryota; Viridiplantae; Streptophyta; Embryophyta; Tracheophyta; Spermatophyta; Magnoliophyta; eudicotyledons; Gunneridae; Pentapetalae; rosids; malvids; Sapindales; Rutaceae; Aurantioideae; Citrus	Q9FZL6_CITSI	Q9FZL6	Phytoene desaturase	SubName: Full=Phytoene desaturase {ECO:0000313|EMBL:CAC85666.1};	GO:0016705;GO:0016117			IPR002937;IPR036188;IPR014102				PF01593					TIGR02731		carotenoid biosynthetic process [GO:0016117]	oxidoreductase activity, acting on paired donors, with incorporation or reduction of molecular oxygen [GO:0016705]
scf7180000100833.444883.g1004.t1	tr|A5BFR8|A5BFR8_VITVI	42.7	1397	683	20	1	4026	1	1334	1.3e-271	945.3	100	Vitis vinifera (Grape)	VITISV_012106	ORFNames=VITISV_012106 {ECO:0000313|EMBL:CAN61322.1};	29760	Eukaryota; Viridiplantae; Streptophyta; Embryophyta; Tracheophyta; Spermatophyta; Magnoliophyta; eudicotyledons; Gunneridae; Pentapetalae; rosids; Vitales; Vitaceae; Vitis	A5BFR8_VITVI	A5BFR8	Uncharacterized protein	SubName: Full=Uncharacterized protein {ECO:0000313|EMBL:CAN61322.1};	GO:0003676;GO:0008270;GO:0015074			IPR025724;IPR001584;IPR012337;IPR036397;IPR013103;IPR036875				PF13976;PF00665;PF07727	PS50994						DNA integration [GO:0015074]	nucleic acid binding [GO:0003676];zinc ion binding [GO:0008270]
scf7180000074543.62773.g22.t1	tr|W9R0D2|W9R0D2_9ROSA	84.7	209	23	1	1	627	24	223	4.3e-97	362.8	100	Morus notabilis	L484_023928	ORFNames=L484_023928 {ECO:0000313|EMBL:EXB62633.1};	981085	Eukaryota; Viridiplantae; Streptophyta; Embryophyta; Tracheophyta; Spermatophyta; Magnoliophyta; eudicotyledons; Gunneridae; Pentapetalae; rosids; fabids; Rosales; Moraceae; Morus	W9R0D2_9ROSA	W9R0D2	Defective in cullin neddylation protein	RecName: Full=Defective in cullin neddylation protein {ECO:0000256|RuleBase:RU410713};				IPR014764;IPR005176;IPR009060	XP_010095940.1			PF03556	PS51229			PTHR12281		21406681
scf7180000074652.18821.g126.t1	tr|H6U1F0|H6U1F0_CITSI	69.3	1083	291	6	1	3162	1	1071	0	1482.6	100	Citrus sinensis (Sweet orange) (Citrus aurantium var. sinensis)	Tcs2	Name=Tcs2 {ECO:0000313|EMBL:AFB73912.1};	2711	Eukaryota; Viridiplantae; Streptophyta; Embryophyta; Tracheophyta; Spermatophyta; Magnoliophyta; eudicotyledons; Gunneridae; Pentapetalae; rosids; malvids; Sapindales; Rutaceae; Aurantioideae; Citrus	H6U1F0_CITSI	H6U1F0	Polyprotein	SubName: Full=Polyprotein {ECO:0000313|EMBL:AFB73912.1};	GO:0003676;GO:0008270;GO:0015074			IPR025724;IPR001584;IPR012337;IPR036397;IPR013103;IPR001878;IPR036875				PF13976;PF00665;PF07727;PF00098	PS50994;PS50158						DNA integration [GO:0015074]	nucleic acid binding [GO:0003676];zinc ion binding [GO:0008270]
scf7180000074720.32832.g185.t1	tr|A5C0A9|A5C0A9_VITVI	54.9	1161	371	16	1	3297	1	1070	2e-302	1047.3	100	Vitis vinifera (Grape)	VITISV_035070	ORFNames=VITISV_035070 {ECO:0000313|EMBL:CAN66208.1};	29760	Eukaryota; Viridiplantae; Streptophyta; Embryophyta; Tracheophyta; Spermatophyta; Magnoliophyta; eudicotyledons; Gunneridae; Pentapetalae; rosids; Vitales; Vitaceae; Vitis	A5C0A9_VITVI	A5C0A9	Uncharacterized protein	SubName: Full=Uncharacterized protein {ECO:0000313|EMBL:CAN66208.1};	GO:0003676;GO:0008270;GO:0015074			IPR025724;IPR001584;IPR012337;IPR036397;IPR013103;IPR001878;IPR036875				PF13976;PF00665;PF07727	PS50994;PS50158						DNA integration [GO:0015074]	nucleic acid binding [GO:0003676];zinc ion binding [GO:0008270]
scf7180000074786.30093.g251.t1	tr|A0A1Q3DGJ1|A0A1Q3DGJ1_CEPFO	72	1043	223	14	1	3054	9	1007	3.9e-268	933.3	100	Cephalotus follicularis (Albany pitcher plant)	CFOL_v3_34929	ORFNames=CFOL_v3_34929 {ECO:0000313|EMBL:GAV91535.1};	3775	Eukaryota; Viridiplantae; Streptophyta; Embryophyta; Tracheophyta; Spermatophyta; Magnoliophyta; eudicotyledons; Gunneridae; Pentapetalae; rosids; fabids; Oxalidales; Cephalotaceae; Cephalotus	A0A1Q3DGJ1_CEPFO	A0A1Q3DGJ1	PUF domain-containing protein/NABP domain-containing protein	SubName: Full=PUF domain-containing protein/NABP domain-containing protein {ECO:0000313|EMBL:GAV91535.1};	GO:0003723			IPR011989;IPR016024;IPR012940;IPR033133;IPR033712;IPR001313				PF07990;PF00806	PS50302;PS50303							RNA binding [GO:0003723]
scf7180000074805.5016.g269.t1	tr|B9RY84|B9RY84_RICCO	83.4	271	43	2	1	813	1	269	4.3e-134	486.1	100	Ricinus communis (Castor bean)	RCOM_0811180	ORFNames=RCOM_0811180 {ECO:0000313|EMBL:EEF43593.1};	3988	Eukaryota; Viridiplantae; Streptophyta; Embryophyta; Tracheophyta; Spermatophyta; Magnoliophyta; eudicotyledons; Gunneridae; Pentapetalae; rosids; fabids; Malpighiales; Euphorbiaceae; Acalyphoideae; Acalypheae; Ricinus	B9RY84_RICCO	B9RY84	Glycosyltransferase	RecName: Full=Glycosyltransferase {ECO:0000256|RuleBase:RU362057}; EC=2.4.1.- {ECO:0000256|RuleBase:RU362057};	GO:0016758;GO:0008152		rcu:8288107	IPR002213;IPR035595	XP_002518668.1			PF00201	PS00375					8288107	metabolic process [GO:0008152]	transferase activity, transferring hexosyl groups [GO:0016758]
scf7180000075027.70568.g460.t1	tr|A0A164Z8Y6|A0A164Z8Y6_DAUCA	40.9	2049	239	6	1	6147	1	1077	0	1278.5	100	Daucus carota subsp. sativus	DCAR_018780	ORFNames=DCAR_018780 {ECO:0000313|EMBL:KZM95538.1};	79200	Eukaryota; Viridiplantae; Streptophyta; Embryophyta; Tracheophyta; Spermatophyta; Magnoliophyta; eudicotyledons; Gunneridae; Pentapetalae; asterids; campanulids; Apiales; Apiaceae; Apioideae; Scandiceae; Daucinae; Daucus; Daucus sect. Daucus	A0A164Z8Y6_DAUCA	A0A164Z8Y6	Uncharacterized protein	SubName: Full=Uncharacterized protein {ECO:0000313|EMBL:KZM95538.1};	GO:0005524;GO:0016887;GO:0008152			IPR003593;IPR032781;IPR003439;IPR017871;IPR025110;IPR020845;IPR000873;IPR027417				PF00005;PF12848;PF00501;PF13193	PS00211;PS50893;PS00455						metabolic process [GO:0008152]	ATP binding [GO:0005524];ATPase activity [GO:0016887]
scf7180000075067.13215.g495.t1	tr|A0A061EQA6|A0A061EQA6_THECC	96.5	345	12	0	1	1035	1	345	6.4e-191	675.2	100	Theobroma cacao (Cacao) (Cocoa)	TCM_021684	ORFNames=TCM_021684 {ECO:0000313|EMBL:EOY07185.1};	3641	Eukaryota; Viridiplantae; Streptophyta; Embryophyta; Tracheophyta; Spermatophyta; Magnoliophyta; eudicotyledons; Gunneridae; Pentapetalae; rosids; malvids; Malvales; Malvaceae; Byttnerioideae; Theobroma	A0A061EQA6_THECC	A0A061EQA6	Calcium-dependent protein kinase 13 isoform 2	SubName: Full=Calcium-dependent protein kinase 13 isoform 2 {ECO:0000313|EMBL:EOY07185.1};	GO:0005524;GO:0005509;GO:0004672			IPR011992;IPR018247;IPR002048;IPR011009;IPR000719;IPR017441;IPR008271				PF13499;PF00069	PS00018;PS50222;PS00107;PS50011;PS00108							ATP binding [GO:0005524];calcium ion binding [GO:0005509];protein kinase activity [GO:0004672]
scf7180000075105.13656.g530.t1	tr|A0A061FC71|A0A061FC71_THECC	71.8	485	134	2	1	1446	58	542	2.5e-201	710.3	100	Theobroma cacao (Cacao) (Cocoa)	TCM_033686	ORFNames=TCM_033686 {ECO:0000313|EMBL:EOY14312.1};	3641	Eukaryota; Viridiplantae; Streptophyta; Embryophyta; Tracheophyta; Spermatophyta; Magnoliophyta; eudicotyledons; Gunneridae; Pentapetalae; rosids; malvids; Malvales; Malvaceae; Byttnerioideae; Theobroma	A0A061FC71_THECC	A0A061FC71	Organic cation/carnitine transporter 3	SubName: Full=Organic cation/carnitine transporter 3 {ECO:0000313|EMBL:EOY14312.1};	GO:0016021;GO:0022857			IPR020846;IPR005828;IPR036259				PF00083	PS50850							transmembrane transporter activity [GO:0022857]	integral component of membrane [GO:0016021]
scf7180000075386.13759.g774.t1	tr|W9RHP0|W9RHP0_9ROSA	67.7	167	50	2	1	489	567	733	1.1e-58	235	100	Morus notabilis	L484_004638	ORFNames=L484_004638 {ECO:0000313|EMBL:EXB92318.1};	981085	Eukaryota; Viridiplantae; Streptophyta; Embryophyta; Tracheophyta; Spermatophyta; Magnoliophyta; eudicotyledons; Gunneridae; Pentapetalae; rosids; fabids; Rosales; Moraceae; Morus	W9RHP0_9ROSA	W9RHP0	ATP-dependent RNA helicase dhx8	SubName: Full=ATP-dependent RNA helicase dhx8 {ECO:0000313|EMBL:EXB92318.1};	GO:0005524;GO:0004386;GO:0003676;GO:0008270			IPR007502;IPR001650;IPR013169;IPR027417;IPR005162;IPR001878;IPR036875	XP_010102099.1			PF08315;PF04408;PF00271;PF03732;PF00098	PS51194;PS50158					21388135		ATP binding [GO:0005524];helicase activity [GO:0004386];nucleic acid binding [GO:0003676];zinc ion binding [GO:0008270]
scf7180000075448.40343.g10.t1	tr|B9SMG7|B9SMG7_RICCO	74.1	1005	232	9	1	2946	1	1000	0	1426.4	100	Ricinus communis (Castor bean)	RCOM_1074870	ORFNames=RCOM_1074870 {ECO:0000313|EMBL:EEF35199.1};	3988	Eukaryota; Viridiplantae; Streptophyta; Embryophyta; Tracheophyta; Spermatophyta; Magnoliophyta; eudicotyledons; Gunneridae; Pentapetalae; rosids; fabids; Malpighiales; Euphorbiaceae; Acalyphoideae; Acalypheae; Ricinus	B9SMG7_RICCO	B9SMG7	Nucleotide binding protein, putative	SubName: Full=Nucleotide binding protein, putative {ECO:0000313|EMBL:EEF35199.1};				IPR011047;IPR015943;IPR036322
scf7180000075500.60517.g56.t1	tr|Q2QUJ4|Q2QUJ4_ORYSJ	37.7	917	332	14	1	2079	142	1043	3.2e-141	511.1	100	Oryza sativa subsp. japonica (Rice)	LOC_Os12g16060	OrderedLocusNames=LOC_Os12g16060 {ECO:0000313|EMBL:ABA97342.2};	39947	Eukaryota; Viridiplantae; Streptophyta; Embryophyta; Tracheophyta; Spermatophyta; Magnoliophyta; Liliopsida; Poales; Poaceae; BOP clade; Oryzoideae; Oryzeae; Oryzinae; Oryza; Oryza sativa	Q2QUJ4_ORYSJ	Q2QUJ4	Retrotransposon protein, putative, Ty1-copia subclass	SubName: Full=Retrotransposon protein, putative, Ty1-copia subclass {ECO:0000313|EMBL:ABA97342.2};	GO:0003676;GO:0008270;GO:0015074			IPR001584;IPR012337;IPR036397;IPR013103;IPR036875		KOG0017;COG2801		PF00665;PF07727	PS50994						DNA integration [GO:0015074]	nucleic acid binding [GO:0003676];zinc ion binding [GO:0008270]
scf7180000075543.9025.g97.t1	tr|A0A067GFW5|A0A067GFW5_CITSI	60.2	626	244	2	1	1866	14	638	1.6e-219	771.2	100	Citrus sinensis (Sweet orange) (Citrus aurantium var. sinensis)	CISIN_1g003786mg	ORFNames=CISIN_1g003786mg {ECO:0000313|EMBL:KDO74327.1};	2711	Eukaryota; Viridiplantae; Streptophyta; Embryophyta; Tracheophyta; Spermatophyta; Magnoliophyta; eudicotyledons; Gunneridae; Pentapetalae; rosids; malvids; Sapindales; Rutaceae; Aurantioideae; Citrus	A0A067GFW5_CITSI	A0A067GFW5	Uncharacterized protein	SubName: Full=Uncharacterized protein {ECO:0000313|EMBL:KDO74327.1};	GO:0005524;GO:0004674;GO:0048544			IPR001480;IPR036426;IPR011009;IPR003609;IPR000719;IPR000858;IPR001245;IPR008271;IPR024171				PF01453;PF08276;PF07714;PF00954	PS50927;PS50948;PS50011;PS00108						recognition of pollen [GO:0048544]	ATP binding [GO:0005524];protein serine/threonine kinase activity [GO:0004674]
scf7180000075645.8086.g197.t1	tr|F6GT02|F6GT02_VITVI	76.4	208	33	2	1	624	1	192	7.5e-86	325.5	100	Vitis vinifera (Grape)	VIT_17s0000g00800	OrderedLocusNames=VIT_17s0000g00800 {ECO:0000313|EMBL:CCB43347.1};	29760	Eukaryota; Viridiplantae; Streptophyta; Embryophyta; Tracheophyta; Spermatophyta; Magnoliophyta; eudicotyledons; Gunneridae; Pentapetalae; rosids; Vitales; Vitaceae; Vitis	F6GT02_VITVI	F6GT02	S-acyltransferase; Palmitoyltransferase	RecName: Full=S-acyltransferase {ECO:0000256|RuleBase:RU079119}; EC=2.3.1.225 {ECO:0000256|RuleBase:RU079119}; AltName: Full=Palmitoyltransferase {ECO:0000256|RuleBase:RU079119};	GO:0016021;GO:0005886;GO:0019706		vvi:100262775	IPR001594	XP_002284252.1	KOG1311;COG5273	EOG09360EBP	PF01529						100262775		protein-cysteine S-palmitoyltransferase activity [GO:0019706]	integral component of membrane [GO:0016021];plasma membrane [GO:0005886]
scf7180000075662.18255.g212.t1	tr|A5AEN5|A5AEN5_VITVI	54.3	1044	165	8	1	2253	10	1034	4.5e-290	1005.7	100	Vitis vinifera (Grape)	VITISV_011340	ORFNames=VITISV_011340 {ECO:0000313|EMBL:CAN66637.1};	29760	Eukaryota; Viridiplantae; Streptophyta; Embryophyta; Tracheophyta; Spermatophyta; Magnoliophyta; eudicotyledons; Gunneridae; Pentapetalae; rosids; Vitales; Vitaceae; Vitis	A5AEN5_VITVI	A5AEN5	Uncharacterized protein	SubName: Full=Uncharacterized protein {ECO:0000313|EMBL:CAN66637.1};	GO:0003676;GO:0008270;GO:0015074			IPR025724;IPR001584;IPR012337;IPR036397;IPR013103;IPR001878;IPR036875				PF13976;PF00665;PF07727;PF00098	PS50994;PS50158						DNA integration [GO:0015074]	nucleic acid binding [GO:0003676];zinc ion binding [GO:0008270]
scf7180000075681.54623.g227.t1	tr|A0A1U8P5R9|A0A1U8P5R9_GOSHI	100	40	0	0	1	120	1	40	6.6e-15	87.4	100	Gossypium hirsutum (Upland cotton) (Gossypium mexicanum)	LOC107955231 LOC107912591	Name=LOC107955231 {ECO:0000313|RefSeq:XP_016746455.1}; Synonyms=LOC107912591 {ECO:0000313|RefSeq:XP_016696324.1};	3635	Eukaryota; Viridiplantae; Streptophyta; Embryophyta; Tracheophyta; Spermatophyta; Magnoliophyta; eudicotyledons; Gunneridae; Pentapetalae; rosids; malvids; Malvales; Malvaceae; Malvoideae; Gossypium	A0A1U8P5R9_GOSHI	A0A1U8P5R9	sm-like protein LSM5	SubName: Full=sm-like protein LSM5 {ECO:0000313|RefSeq:XP_016696324.1, ECO:0000313|RefSeq:XP_016746455.1};	GO:0030529		ghi:107912591;ghi:107955231	IPR033871;IPR001163;IPR010920	XP_016696324.1;XP_016746455.1			PF01423				PTHR20971		107912591;107955231			intracellular ribonucleoprotein complex [GO:0030529]
scf7180000075706.6536.g248.t1	tr|A5C0A9|A5C0A9_VITVI	47.7	1179	352	16	1	3069	1	1070	2.8e-266	927.2	100	Vitis vinifera (Grape)	VITISV_035070	ORFNames=VITISV_035070 {ECO:0000313|EMBL:CAN66208.1};	29760	Eukaryota; Viridiplantae; Streptophyta; Embryophyta; Tracheophyta; Spermatophyta; Magnoliophyta; eudicotyledons; Gunneridae; Pentapetalae; rosids; Vitales; Vitaceae; Vitis	A5C0A9_VITVI	A5C0A9	Uncharacterized protein	SubName: Full=Uncharacterized protein {ECO:0000313|EMBL:CAN66208.1};	GO:0003676;GO:0008270;GO:0015074			IPR025724;IPR001584;IPR012337;IPR036397;IPR013103;IPR001878;IPR036875				PF13976;PF00665;PF07727	PS50994;PS50158						DNA integration [GO:0015074]	nucleic acid binding [GO:0003676];zinc ion binding [GO:0008270]
scf7180000075744.47996.g280.t1	tr|B9RI26|B9RI26_RICCO	100	59	0	0	1	177	1	59	4.2e-26	125.2	100	Ricinus communis (Castor bean)	RCOM_1575710	ORFNames=RCOM_1575710 {ECO:0000313|EMBL:EEF48798.1};	3988	Eukaryota; Viridiplantae; Streptophyta; Embryophyta; Tracheophyta; Spermatophyta; Magnoliophyta; eudicotyledons; Gunneridae; Pentapetalae; rosids; fabids; Malpighiales; Euphorbiaceae; Acalyphoideae; Acalypheae; Ricinus	B9RI26_RICCO	B9RI26	LOB domain-containing protein, putative	SubName: Full=LOB domain-containing protein, putative {ECO:0000313|EMBL:EEF48798.1};			rcu:8272614	IPR004883	XP_002513395.1			PF03195	PS50891					8272614
scf7180000075840.42139.g364.t1	tr|J3N9B0|J3N9B0_ORYBR	59	564	215	7	1	1659	865	1423	5.3e-187	662.9	100	Oryza brachyantha (malo sina)			4533	Eukaryota; Viridiplantae; Streptophyta; Embryophyta; Tracheophyta; Spermatophyta; Magnoliophyta; Liliopsida; Poales; Poaceae; BOP clade; Oryzoideae; Oryzeae; Oryzinae; Oryza	J3N9B0_ORYBR	J3N9B0	Uncharacterized protein	SubName: Full=Uncharacterized protein {ECO:0000313|EnsemblPlants:OB11G23960.1};	GO:0043531;GO:0003676;GO:0015074			IPR025724;IPR001584;IPR032675;IPR002182;IPR027417;IPR012337;IPR036397;IPR013103;IPR036388		KOG0017;KOG4658;ENOG410XS4D	EOG09360DIP	PF13976;PF00931;PF00665;PF07727	PS50994						DNA integration [GO:0015074]	ADP binding [GO:0043531];nucleic acid binding [GO:0003676]
scf7180000075900.15377.g418.t1	tr|V4U565|V4U565_9ROSI	69.2	948	211	6	1	2772	1	891	0	1341.6	100	Citrus clementina	CICLE_v10014199mg	ORFNames=CICLE_v10014199mg {ECO:0000313|EMBL:ESR59210.1};	85681	Eukaryota; Viridiplantae; Streptophyta; Embryophyta; Tracheophyta; Spermatophyta; Magnoliophyta; eudicotyledons; Gunneridae; Pentapetalae; rosids; malvids; Sapindales; Rutaceae; Aurantioideae; Citrus	V4U565_9ROSI	V4U565	Lipoxygenase	RecName: Full=Lipoxygenase {ECO:0000256|RuleBase:RU003975}; EC=1.13.11.- {ECO:0000256|RuleBase:RU003975};	GO:0046872;GO:0016702;GO:0031408		cic:CICLE_v10014199mg	IPR000907;IPR013819;IPR036226;IPR020834;IPR020833;IPR001246;IPR027433;IPR001024;IPR036392	XP_006445970.1			PF00305;PF01477	PS00711;PS00081;PS51393;PS50095		UPA00382	PTHR11771		18052054	oxylipin biosynthetic process [GO:0031408]	metal ion binding [GO:0046872];oxidoreductase activity, acting on single donors with incorporation of molecular oxygen, incorporation of two atoms of oxygen [GO:0016702]
scf7180000076036.99626.g548.t1	tr|A0A1Q3BUQ1|A0A1Q3BUQ1_CEPFO	61.9	441	162	1	1	1323	1	435	2.5e-139	504.2	100	Cephalotus follicularis (Albany pitcher plant)	CFOL_v3_15207	ORFNames=CFOL_v3_15207 {ECO:0000313|EMBL:GAV71717.1};	3775	Eukaryota; Viridiplantae; Streptophyta; Embryophyta; Tracheophyta; Spermatophyta; Magnoliophyta; eudicotyledons; Gunneridae; Pentapetalae; rosids; fabids; Oxalidales; Cephalotaceae; Cephalotus	A0A1Q3BUQ1_CEPFO	A0A1Q3BUQ1	PHD domain-containing protein/DDT domain-containing protein	SubName: Full=PHD domain-containing protein/DDT domain-containing protein {ECO:0000313|EMBL:GAV71717.1};	GO:0046872			IPR018501;IPR028942;IPR019786;IPR011011;IPR001965;IPR019787;IPR013083				PF02791;PF00628;PF15612	PS50827;PS01359;PS50016							metal ion binding [GO:0046872]
scf7180000076309.113090.g795.t1	tr|A5C0A9|A5C0A9_VITVI	62.2	872	263	5	1	2451	1	860	1.4e-310	1073.9	100	Vitis vinifera (Grape)	VITISV_035070	ORFNames=VITISV_035070 {ECO:0000313|EMBL:CAN66208.1};	29760	Eukaryota; Viridiplantae; Streptophyta; Embryophyta; Tracheophyta; Spermatophyta; Magnoliophyta; eudicotyledons; Gunneridae; Pentapetalae; rosids; Vitales; Vitaceae; Vitis	A5C0A9_VITVI	A5C0A9	Uncharacterized protein	SubName: Full=Uncharacterized protein {ECO:0000313|EMBL:CAN66208.1};	GO:0003676;GO:0008270;GO:0015074			IPR025724;IPR001584;IPR012337;IPR036397;IPR013103;IPR001878;IPR036875				PF13976;PF00665;PF07727	PS50994;PS50158						DNA integration [GO:0015074]	nucleic acid binding [GO:0003676];zinc ion binding [GO:0008270]
scf7180000076513.34637.g24.t1	tr|A5AJ43|A5AJ43_VITVI	57.8	1553	391	16	1	4113	1	1471	0	1610.9	100	Vitis vinifera (Grape)	VITISV_006175	ORFNames=VITISV_006175 {ECO:0000313|EMBL:CAN77974.1};	29760	Eukaryota; Viridiplantae; Streptophyta; Embryophyta; Tracheophyta; Spermatophyta; Magnoliophyta; eudicotyledons; Gunneridae; Pentapetalae; rosids; Vitales; Vitaceae; Vitis	A5AJ43_VITVI	A5AJ43	Uncharacterized protein	SubName: Full=Uncharacterized protein {ECO:0000313|EMBL:CAN77974.1};	GO:0003676;GO:0008270;GO:0015074			IPR025724;IPR001584;IPR012337;IPR036397;IPR013103;IPR001878;IPR036875				PF13976;PF00665;PF07727	PS50994;PS50158						DNA integration [GO:0015074]	nucleic acid binding [GO:0003676];zinc ion binding [GO:0008270]
scf7180000076962.23844.g442.t1	tr|B9RKR9|B9RKR9_RICCO	91.3	104	9	0	1	312	1	104	5.3e-48	198.7	100	Ricinus communis (Castor bean)	RCOM_1053060	ORFNames=RCOM_1053060 {ECO:0000313|EMBL:EEF48267.1};	3988	Eukaryota; Viridiplantae; Streptophyta; Embryophyta; Tracheophyta; Spermatophyta; Magnoliophyta; eudicotyledons; Gunneridae; Pentapetalae; rosids; fabids; Malpighiales; Euphorbiaceae; Acalyphoideae; Acalypheae; Ricinus	B9RKR9_RICCO	B9RKR9	Ubiquitin-conjugating enzyme E2t, putative	SubName: Full=Ubiquitin-conjugating enzyme E2t, putative {ECO:0000313|EMBL:EEF48267.1}; EC=6.3.2.19 {ECO:0000313|EMBL:EEF48267.1};	GO:0016874		rcu:8284804	IPR000608;IPR023313;IPR016135	XP_002514313.1			PF00179	PS00183;PS50127					8284804		ligase activity [GO:0016874]
scf7180000077183.16922.g643.t1	tr|A0A151THM1|A0A151THM1_CAJCA	91.7	1325	105	3	1	3975	1	1320	0	2450.2	100	Cajanus cajan (Pigeon pea) (Cajanus indicus)	KK1_012782	ORFNames=KK1_012782 {ECO:0000313|EMBL:KYP66486.1};	3821	Eukaryota; Viridiplantae; Streptophyta; Embryophyta; Tracheophyta; Spermatophyta; Magnoliophyta; eudicotyledons; Gunneridae; Pentapetalae; rosids; fabids; Fabales; Fabaceae; Papilionoideae; Phaseoleae; Cajanus	A0A151THM1_CAJCA	A0A151THM1	Retrovirus-related Pol polyprotein from transposon TNT 1-94	SubName: Full=Retrovirus-related Pol polyprotein from transposon TNT 1-94 {ECO:0000313|EMBL:KYP66486.1};	GO:0003676;GO:0008270;GO:0015074			IPR025724;IPR001584;IPR012337;IPR036397;IPR013103;IPR001878;IPR036875				PF13976;PF00665;PF07727;PF00098	PS50994;PS50158						DNA integration [GO:0015074]	nucleic acid binding [GO:0003676];zinc ion binding [GO:0008270]
scf7180000077183.16922.g644.t1	tr|B5U9F7|B5U9F7_SOYBN	58	336	56	1	1	753	785	1120	1.2e-98	368.2	100	Glycine max (Soybean) (Glycine hispida)			3847	Eukaryota; Viridiplantae; Streptophyta; Embryophyta; Tracheophyta; Spermatophyta; Magnoliophyta; eudicotyledons; Gunneridae; Pentapetalae; rosids; fabids; Fabales; Fabaceae; Papilionoideae; Phaseoleae; Glycine; Soja	B5U9F7_SOYBN	B5U9F7	Gag-protease-integrase-RT-RNaseH polyprotein	SubName: Full=Gag-protease-integrase-RT-RNaseH polyprotein {ECO:0000313|EMBL:BAG72096.1};	GO:0003676;GO:0008233;GO:0008270;GO:0015074			IPR025724;IPR001584;IPR012337;IPR036397;IPR013103;IPR001878;IPR036875				PF13976;PF00665;PF07727	PS50994;PS50158						DNA integration [GO:0015074]	nucleic acid binding [GO:0003676];peptidase activity [GO:0008233];zinc ion binding [GO:0008270]
scf7180000077264.24634.g723.t1	tr|A0A061FY53|A0A061FY53_THECC	72.3	1034	203	5	1	2973	1	994	0	1322.4	100	Theobroma cacao (Cacao) (Cocoa)	TCM_014166	ORFNames=TCM_014166 {ECO:0000313|EMBL:EOY22008.1};	3641	Eukaryota; Viridiplantae; Streptophyta; Embryophyta; Tracheophyta; Spermatophyta; Magnoliophyta; eudicotyledons; Gunneridae; Pentapetalae; rosids; malvids; Malvales; Malvaceae; Byttnerioideae; Theobroma	A0A061FY53_THECC	A0A061FY53	RNA helicase family protein isoform 2	SubName: Full=RNA helicase family protein isoform 2 {ECO:0000313|EMBL:EOY22008.1};	GO:0005524;GO:0004386			IPR002464;IPR011709;IPR007502;IPR014001;IPR001650;IPR027417				PF04408;PF00271;PF07717	PS00690;PS51192;PS51194							ATP binding [GO:0005524];helicase activity [GO:0004386]
scf7180000077338.83805.g797.t1	tr|A0A067JVV1|A0A067JVV1_JATCU	93.5	31	2	0	1	93	1	31	3e-07	61.6	100	Jatropha curcas (Barbados nut)	JCGZ_21036	ORFNames=JCGZ_21036 {ECO:0000313|EMBL:KDP26943.1};	180498	Eukaryota; Viridiplantae; Streptophyta; Embryophyta; Tracheophyta; Spermatophyta; Magnoliophyta; eudicotyledons; Gunneridae; Pentapetalae; rosids; fabids; Malpighiales; Euphorbiaceae; Crotonoideae; Jatropheae; Jatropha	A0A067JVV1_JATCU	A0A067JVV1	Serine/threonine-protein phosphatase	RecName: Full=Serine/threonine-protein phosphatase {ECO:0000256|RuleBase:RU004273}; EC=3.1.3.16 {ECO:0000256|RuleBase:RU004273};	GO:0004721		jcu:105644337	IPR004843;IPR029052;IPR006186	XP_012085034.1			PF00149	PS00125					105644337		phosphoprotein phosphatase activity [GO:0004721]
scf7180000077552.16575.g995.t1	tr|A0A1S3AYS9|A0A1S3AYS9_CUCME	72.4	297	70	2	1	891	1	285	1.4e-106	394.8	100	Cucumis melo (Muskmelon)	LOC103484260	Name=LOC103484260 {ECO:0000313|RefSeq:XP_008439467.1};	3656	Eukaryota; Viridiplantae; Streptophyta; Embryophyta; Tracheophyta; Spermatophyta; Magnoliophyta; eudicotyledons; Gunneridae; Pentapetalae; rosids; fabids; Cucurbitales; Cucurbitaceae; Benincaseae; Cucumis	A0A1S3AYS9_CUCME	A0A1S3AYS9	vacuolar protein sorting-associated protein 54, chloroplastic	SubName: Full=vacuolar protein sorting-associated protein 54, chloroplastic {ECO:0000313|RefSeq:XP_008439467.1};	GO:0005829;GO:0042147		cmo:103484260	IPR012501	XP_008439467.1			PF07928						103484260	retrograde transport, endosome to Golgi [GO:0042147]		cytosol [GO:0005829]
scf7180000077637.21957.g61.t1	tr|A5AMB4|A5AMB4_VITVI	53.4	946	192	13	1	2223	140	1041	4.2e-248	866.3	100	Vitis vinifera (Grape)	VITISV_032701	ORFNames=VITISV_032701 {ECO:0000313|EMBL:CAN78069.1};	29760	Eukaryota; Viridiplantae; Streptophyta; Embryophyta; Tracheophyta; Spermatophyta; Magnoliophyta; eudicotyledons; Gunneridae; Pentapetalae; rosids; Vitales; Vitaceae; Vitis	A5AMB4_VITVI	A5AMB4	Uncharacterized protein	SubName: Full=Uncharacterized protein {ECO:0000313|EMBL:CAN78069.1};	GO:0003676;GO:0015074			IPR025724;IPR001584;IPR012337;IPR036397;IPR013103				PF13976;PF00665;PF07727	PS50994						DNA integration [GO:0015074]	nucleic acid binding [GO:0003676]
scf7180000077654.45303.g75.t1	tr|A0A1Q3BH04|A0A1Q3BH04_CEPFO	40.7	823	331	15	1	2040	45	853	4.3e-146	527.3	100	Cephalotus follicularis (Albany pitcher plant)	CFOL_v3_10733	ORFNames=CFOL_v3_10733 {ECO:0000313|EMBL:GAV67225.1};	3775	Eukaryota; Viridiplantae; Streptophyta; Embryophyta; Tracheophyta; Spermatophyta; Magnoliophyta; eudicotyledons; Gunneridae; Pentapetalae; rosids; fabids; Oxalidales; Cephalotaceae; Cephalotus	A0A1Q3BH04_CEPFO	A0A1Q3BH04	Zf-CCHC domain-containing protein/rve domain-containing protein/RVT_2 domain-containing protein/gag_pre-integrs domain-containing protein/UBN2_2 domain-containing protein	SubName: Full=Zf-CCHC domain-containing protein/rve domain-containing protein/RVT_2 domain-containing protein/gag_pre-integrs domain-containing protein/UBN2_2 domain-containing protein {ECO:0000313|EMBL:GAV67225.1}; Flags: Fragment;	GO:0003676;GO:0008270;GO:0015074			IPR025724;IPR001584;IPR012337;IPR036397;IPR013103;IPR001878;IPR036875				PF13976;PF00665;PF07727;PF00098	PS50994						DNA integration [GO:0015074]	nucleic acid binding [GO:0003676];zinc ion binding [GO:0008270]
scf7180000077676.16140.g90.t1	tr|A0A061GWS4|A0A061GWS4_THECC	70.9	395	111	3	1	1176	12	405	2.5e-162	580.5	100	Theobroma cacao (Cacao) (Cocoa)	TCM_041550	ORFNames=TCM_041550 {ECO:0000313|EMBL:EOY33627.1};	3641	Eukaryota; Viridiplantae; Streptophyta; Embryophyta; Tracheophyta; Spermatophyta; Magnoliophyta; eudicotyledons; Gunneridae; Pentapetalae; rosids; malvids; Malvales; Malvaceae; Byttnerioideae; Theobroma	A0A061GWS4_THECC	A0A061GWS4	Eukaryotic aspartyl protease family protein isoform 1	SubName: Full=Eukaryotic aspartyl protease family protein isoform 1 {ECO:0000313|EMBL:EOY33627.1};	GO:0016021;GO:0004190			IPR001461;IPR034161;IPR033121;IPR021109;IPR032799;IPR032861				PF14541;PF14543	PS51767			PTHR13683				aspartic-type endopeptidase activity [GO:0004190]	integral component of membrane [GO:0016021]
scf7180000077686.222280.g101.t1	tr|A5BI27|A5BI27_VITVI	94.3	158	9	0	1	474	1	158	2.8e-80	306.6	100	Vitis vinifera (Grape)	VITISV_028884	ORFNames=VITISV_028884 {ECO:0000313|EMBL:CAN67952.1};	29760	Eukaryota; Viridiplantae; Streptophyta; Embryophyta; Tracheophyta; Spermatophyta; Magnoliophyta; eudicotyledons; Gunneridae; Pentapetalae; rosids; Vitales; Vitaceae; Vitis	A5BI27_VITVI	A5BI27	Glutamate decarboxylase	RecName: Full=Glutamate decarboxylase {ECO:0000256|RuleBase:RU361171}; EC=4.1.1.15 {ECO:0000256|RuleBase:RU361171};	GO:0004351;GO:0030170;GO:0006536			IPR010107;IPR002129;IPR015424;IPR015421;IPR015422		KOG1383;COG0076		PF00282				PTHR43321	TIGR01788		glutamate metabolic process [GO:0006536]	glutamate decarboxylase activity [GO:0004351];pyridoxal phosphate binding [GO:0030170]
scf7180000077717.62622.g136.t1	tr|G5DAC6|G5DAC6_DIOKA	75.8	95	18	2	1	270	1	95	3e-31	142.9	100	Diospyros kaki (Kaki persimmon) (Diospyros chinensis)	XTH1	Name=XTH1 {ECO:0000313|EMBL:AEQ37175.1};	35925	Eukaryota; Viridiplantae; Streptophyta; Embryophyta; Tracheophyta; Spermatophyta; Magnoliophyta; eudicotyledons; Gunneridae; Pentapetalae; asterids; Ericales; Ebenaceae; Diospyros	G5DAC6_DIOKA	G5DAC6	Xyloglucan endotransglucosylase/hydrolase	RecName: Full=Xyloglucan endotransglucosylase/hydrolase {ECO:0000256|RuleBase:RU361120}; EC=2.4.1.207 {ECO:0000256|RuleBase:RU361120};	GO:0048046;GO:0005618;GO:0004553;GO:0016762;GO:0042546;GO:0071555;GO:0010411			IPR008264;IPR013320;IPR000757;IPR008263;IPR010713;IPR016455				PF00722;PF06955	PS01034;PS51762						cell wall biogenesis [GO:0042546];cell wall organization [GO:0071555];xyloglucan metabolic process [GO:0010411]	hydrolase activity, hydrolyzing O-glycosyl compounds [GO:0004553];xyloglucan [GO:0016762]	apoplast [GO:0048046];cell wall [GO:0005618]
scf7180000077759.61700.g183.t1	tr|V4VM85|V4VM85_9ROSI	65.5	739	237	6	1	2196	1	728	1.2e-242	848.2	100	Citrus clementina	CICLE_v10018469mg	ORFNames=CICLE_v10018469mg {ECO:0000313|EMBL:ESR53929.1};	85681	Eukaryota; Viridiplantae; Streptophyta; Embryophyta; Tracheophyta; Spermatophyta; Magnoliophyta; eudicotyledons; Gunneridae; Pentapetalae; rosids; malvids; Sapindales; Rutaceae; Aurantioideae; Citrus	V4VM85_9ROSI	V4VM85	Uncharacterized protein	SubName: Full=Uncharacterized protein {ECO:0000313|EMBL:ESR53929.1};			cic:CICLE_v10018469mg	IPR011989;IPR032446	XP_006440689.1			PF16501						18046735
scf7180000078044.31568.g466.t1	tr|V4S644|V4S644_9ROSI	81.2	170	30	1	1	504	1	170	5.9e-65	255.8	100	Citrus clementina	CICLE_v10011920mg	ORFNames=CICLE_v10011920mg {ECO:0000313|EMBL:ESR42928.1};	85681	Eukaryota; Viridiplantae; Streptophyta; Embryophyta; Tracheophyta; Spermatophyta; Magnoliophyta; eudicotyledons; Gunneridae; Pentapetalae; rosids; malvids; Sapindales; Rutaceae; Aurantioideae; Citrus	V4S644_9ROSI	V4S644	Uncharacterized protein	SubName: Full=Uncharacterized protein {ECO:0000313|EMBL:ESR42928.1};	GO:0016021		cic:CICLE_v10011920mg	IPR019273	XP_006429687.1;XP_006429688.1			PF10058						18038184			integral component of membrane [GO:0016021]
scf7180000078792.20460.g1150.t1	tr|A0A1Q3BUU1|A0A1Q3BUU1_CEPFO	69.9	1050	242	8	1	3060	1	1006	0	1431.8	100	Cephalotus follicularis (Albany pitcher plant)	CFOL_v3_15211	ORFNames=CFOL_v3_15211 {ECO:0000313|EMBL:GAV71721.1};	3775	Eukaryota; Viridiplantae; Streptophyta; Embryophyta; Tracheophyta; Spermatophyta; Magnoliophyta; eudicotyledons; Gunneridae; Pentapetalae; rosids; fabids; Oxalidales; Cephalotaceae; Cephalotus	A0A1Q3BUU1_CEPFO	A0A1Q3BUU1	SNF2_N domain-containing protein/Helicase_C domain-containing protein/HIRAN domain-containing protein/zf-C3HC4_2 domain-containing protein	SubName: Full=SNF2_N domain-containing protein/Helicase_C domain-containing protein/HIRAN domain-containing protein/zf-C3HC4_2 domain-containing protein {ECO:0000313|EMBL:GAV71721.1};	GO:0005524;GO:0004386;GO:0003676;GO:0008270			IPR014001;IPR001650;IPR014905;IPR027417;IPR000330;IPR001841;IPR013083;IPR017907				PF00271;PF08797;PF00176	PS51192;PS51194;PS00518;PS50089							ATP binding [GO:0005524];helicase activity [GO:0004386];nucleic acid binding [GO:0003676];zinc ion binding [GO:0008270]
scf7180000079539.28444.g697.t1	tr|A0A075T9N5|A0A075T9N5_CAMSI	69.7	99	30	0	1	297	655	753	8.4e-35	154.8	100	Camellia sinensis (Tea)			4442	Eukaryota; Viridiplantae; Streptophyta; Embryophyta; Tracheophyta; Spermatophyta; Magnoliophyta; eudicotyledons; Gunneridae; Pentapetalae; asterids; Ericales; Theaceae; Camellia	A0A075T9N5_CAMSI	A0A075T9N5	Gag-pol	SubName: Full=Gag-pol {ECO:0000313|EMBL:AIG55302.1}; Flags: Fragment;	GO:0003676;GO:0015074			IPR001584;IPR012337;IPR036397;IPR000477				PF00665;PF00078	PS50994;PS50878						DNA integration [GO:0015074]	nucleic acid binding [GO:0003676]
scf7180000079544.93729.g701.t1	tr|V4S6T6|V4S6T6_9ROSI	78.3	69	15	0	1	207	1	69	5.1e-23	115.2	100	Citrus clementina	CICLE_v10012305mg	ORFNames=CICLE_v10012305mg {ECO:0000313|EMBL:ESR43148.1};	85681	Eukaryota; Viridiplantae; Streptophyta; Embryophyta; Tracheophyta; Spermatophyta; Magnoliophyta; eudicotyledons; Gunneridae; Pentapetalae; rosids; malvids; Sapindales; Rutaceae; Aurantioideae; Citrus	V4S6T6_9ROSI	V4S6T6	E3 ubiquitin-protein ligase	RecName: Full=E3 ubiquitin-protein ligase {ECO:0000256|RuleBase:RU201113}; EC=2.3.2.27 {ECO:0000256|RuleBase:RU201113};	GO:0005634;GO:0008270;GO:0007275;GO:0016567;GO:0006511		cic:CICLE_v10012305mg	IPR018121;IPR004162;IPR008974;IPR001841;IPR013083;IPR013010	XP_006429907.1;XP_006429908.1;XP_006429909.1;XP_006429910.1			PF03145	PS50089;PS51081		UPA00143	PTHR10315		18040096	multicellular organism development [GO:0007275];protein ubiquitination [GO:0016567];ubiquitin-dependent protein catabolic process [GO:0006511]	zinc ion binding [GO:0008270]	nucleus [GO:0005634]
scf7180000079593.12823.g748.t1	tr|A0A151UC72|A0A151UC72_CAJCA	56.5	975	394	7	1	2916	11	958	0	1083.9	100	Cajanus cajan (Pigeon pea) (Cajanus indicus)	KK1_021068	ORFNames=KK1_021068 {ECO:0000313|EMBL:KYP76811.1};	3821	Eukaryota; Viridiplantae; Streptophyta; Embryophyta; Tracheophyta; Spermatophyta; Magnoliophyta; eudicotyledons; Gunneridae; Pentapetalae; rosids; fabids; Fabales; Fabaceae; Papilionoideae; Phaseoleae; Cajanus	A0A151UC72_CAJCA	A0A151UC72	Retrovirus-related Pol polyprotein from transposon TNT 1-94	SubName: Full=Retrovirus-related Pol polyprotein from transposon TNT 1-94 {ECO:0000313|EMBL:KYP76811.1};	GO:0003676;GO:0008270;GO:0015074			IPR025724;IPR001584;IPR012337;IPR036397;IPR013103;IPR001878;IPR036875				PF13976;PF00665;PF07727	PS50994;PS50158						DNA integration [GO:0015074]	nucleic acid binding [GO:0003676];zinc ion binding [GO:0008270]
scf7180000080024.22113.g1140.t1	tr|A0A061EYD4|A0A061EYD4_THECC	91.4	607	25	1	1	1740	1	607	0	1138.3	100	Theobroma cacao (Cacao) (Cocoa)	TCM_025045	ORFNames=TCM_025045 {ECO:0000313|EMBL:EOY09648.1};	3641	Eukaryota; Viridiplantae; Streptophyta; Embryophyta; Tracheophyta; Spermatophyta; Magnoliophyta; eudicotyledons; Gunneridae; Pentapetalae; rosids; malvids; Malvales; Malvaceae; Byttnerioideae; Theobroma	A0A061EYD4_THECC	A0A061EYD4	Ubiquitin-specific protease 12	SubName: Full=Ubiquitin-specific protease 12 {ECO:0000313|EMBL:EOY09648.1};	GO:0036459;GO:0016579;GO:0006511			IPR002083;IPR001394;IPR008974;IPR024729;IPR029346;IPR018200;IPR028889				PF00917;PF00443;PF14533;PF12436	PS50144;PS00972;PS00973;PS50235						protein deubiquitination [GO:0016579];ubiquitin-dependent protein catabolic process [GO:0006511]	thiol-dependent ubiquitinyl hydrolase activity [GO:0036459]
scf7180000080194.15535.g1309.t1	tr|V4TGL0|V4TGL0_9ROSI	66.9	299	89	6	1	879	38	332	6.2e-110	406	100	Citrus clementina	CICLE_v10033889mg	ORFNames=CICLE_v10033889mg {ECO:0000313|EMBL:ESR48846.1};	85681	Eukaryota; Viridiplantae; Streptophyta; Embryophyta; Tracheophyta; Spermatophyta; Magnoliophyta; eudicotyledons; Gunneridae; Pentapetalae; rosids; malvids; Sapindales; Rutaceae; Aurantioideae; Citrus	V4TGL0_9ROSI	V4TGL0	Uncharacterized protein	SubName: Full=Uncharacterized protein {ECO:0000313|EMBL:ESR48846.1};	GO:0016757;GO:0006486		cic:CICLE_v10033889mg	IPR004263	XP_006435606.1			PF03016						18044632	protein glycosylation [GO:0006486]	transferase activity, transferring glycosyl groups [GO:0016757]
scf7180000080472.114929.g284.t1	tr|A0A1U8LWL1|A0A1U8LWL1_GOSHI	76.1	339	78	1	1	1017	1	336	3.5e-149	536.6	100	Gossypium hirsutum (Upland cotton) (Gossypium mexicanum)	LOC107931503	Name=LOC107931503 {ECO:0000313|RefSeq:XP_016718897.1};	3635	Eukaryota; Viridiplantae; Streptophyta; Embryophyta; Tracheophyta; Spermatophyta; Magnoliophyta; eudicotyledons; Gunneridae; Pentapetalae; rosids; malvids; Malvales; Malvaceae; Malvoideae; Gossypium	A0A1U8LWL1_GOSHI	A0A1U8LWL1	WD repeat-containing protein 74-like	SubName: Full=WD repeat-containing protein 74-like {ECO:0000313|RefSeq:XP_016718897.1};	GO:0005730;GO:0042273		ghi:107931503	IPR011047;IPR015943;IPR001680;IPR019775;IPR017986;IPR037379	XP_016718897.1				PS00678;PS50082;PS50294			PTHR16038		107931503	ribosomal large subunit biogenesis [GO:0042273]		nucleolus [GO:0005730]
scf7180000080684.44126.g495.t1	tr|A5C6A5|A5C6A5_VITVI	66	1357	402	9	1	3918	139	1486	0	1776.5	100	Vitis vinifera (Grape)	VITISV_042891	ORFNames=VITISV_042891 {ECO:0000313|EMBL:CAN73102.1};	29760	Eukaryota; Viridiplantae; Streptophyta; Embryophyta; Tracheophyta; Spermatophyta; Magnoliophyta; eudicotyledons; Gunneridae; Pentapetalae; rosids; Vitales; Vitaceae; Vitis	A5C6A5_VITVI	A5C6A5	Uncharacterized protein	SubName: Full=Uncharacterized protein {ECO:0000313|EMBL:CAN73102.1};	GO:0003676;GO:0015074			IPR025724;IPR001584;IPR005162;IPR012337;IPR036397;IPR013103;IPR029472				PF13976;PF14244;PF03732;PF00665;PF07727	PS50994						DNA integration [GO:0015074]	nucleic acid binding [GO:0003676]
scf7180000080714.23762.g532.t1	tr|A0A1R3HP62|A0A1R3HP62_9ROSI	82.6	989	139	6	1	2868	1	989	0	1395.2	100	Corchorus olitorius	COLO4_27776	ORFNames=COLO4_27776 {ECO:0000313|EMBL:OMO72217.1};	93759	Eukaryota; Viridiplantae; Streptophyta; Embryophyta; Tracheophyta; Spermatophyta; Magnoliophyta; eudicotyledons; Gunneridae; Pentapetalae; rosids; malvids; Malvales; Malvaceae; Grewioideae; Apeibeae; Corchorus	A0A1R3HP62_9ROSI	A0A1R3HP62	Heat shock protein Hsp90	SubName: Full=Heat shock protein Hsp90 {ECO:0000313|EMBL:OMO72217.1};	GO:0005524;GO:0051082;GO:0006457;GO:0006950			IPR029058;IPR003594;IPR036890;IPR019805;IPR037196;IPR001404;IPR020575;IPR022742;IPR020568				PF02518;PF00183;PF12146	PS00298			PTHR11528			protein folding [GO:0006457];response to stress [GO:0006950]	ATP binding [GO:0005524];unfolded protein binding [GO:0051082]
scf7180000080769.40777.g593.t1	tr|A0A0B0MPI3|A0A0B0MPI3_GOSAR	89.5	105	11	0	1	315	1	105	1.1e-45	191	100	Gossypium arboreum (Tree cotton) (Gossypium nanking)	F383_22426	ORFNames=F383_22426 {ECO:0000313|EMBL:KHG01399.1};	29729	Eukaryota; Viridiplantae; Streptophyta; Embryophyta; Tracheophyta; Spermatophyta; Magnoliophyta; eudicotyledons; Gunneridae; Pentapetalae; rosids; malvids; Malvales; Malvaceae; Malvoideae; Gossypium	A0A0B0MPI3_GOSAR	A0A0B0MPI3	Charged multivesicular body 5	SubName: Full=Charged multivesicular body 5 {ECO:0000313|EMBL:KHG01399.1};	GO:0005622;GO:0007034			IPR005024	XP_017646729.1			PF03357						108487033	vacuolar transport [GO:0007034]		intracellular [GO:0005622]
scf7180000080814.123735.g643.t1	tr|A0A061EU51|A0A061EU51_THECC	89	1036	60	5	1	3087	1	989	0	1843.6	100	Theobroma cacao (Cacao) (Cocoa)	TCM_020717	ORFNames=TCM_020717 {ECO:0000313|EMBL:EOY05814.1};	3641	Eukaryota; Viridiplantae; Streptophyta; Embryophyta; Tracheophyta; Spermatophyta; Magnoliophyta; eudicotyledons; Gunneridae; Pentapetalae; rosids; malvids; Malvales; Malvaceae; Byttnerioideae; Theobroma	A0A061EU51_THECC	A0A061EU51	Stabilizer of iron transporter SufD / Polynucleotidyl transferase isoform 1	SubName: Full=Stabilizer of iron transporter SufD / Polynucleotidyl transferase isoform 1 {ECO:0000313|EMBL:EOY05814.1};	GO:0003676;GO:0016740;GO:0031047			IPR014811;IPR032472;IPR032473;IPR032474;IPR003100;IPR036085;IPR003165;IPR012337;IPR036397				PF08699;PF16488;PF16487;PF16486;PF02170;PF02171	PS50821;PS50822						gene silencing by RNA [GO:0031047]	nucleic acid binding [GO:0003676];transferase activity [GO:0016740]
scf7180000080950.44859.g767.t1	tr|A0A1Q3D5E1|A0A1Q3D5E1_CEPFO	60.8	530	146	7	1	1419	1	525	2.6e-110	407.9	100	Cephalotus follicularis (Albany pitcher plant)	CFOL_v3_31080	ORFNames=CFOL_v3_31080 {ECO:0000313|EMBL:GAV87654.1};	3775	Eukaryota; Viridiplantae; Streptophyta; Embryophyta; Tracheophyta; Spermatophyta; Magnoliophyta; eudicotyledons; Gunneridae; Pentapetalae; rosids; fabids; Oxalidales; Cephalotaceae; Cephalotus	A0A1Q3D5E1_CEPFO	A0A1Q3D5E1	LRR_1 domain-containing protein/Pkinase_Tyr domain-containing protein	SubName: Full=LRR_1 domain-containing protein/Pkinase_Tyr domain-containing protein {ECO:0000313|EMBL:GAV87654.1};	GO:0016021;GO:0005524;GO:0004672			IPR011009;IPR001611;IPR032675;IPR013210;IPR000719;IPR001245				PF13855;PF08263;PF07714	PS50011							ATP binding [GO:0005524];protein kinase activity [GO:0004672]	integral component of membrane [GO:0016021]
scf7180000081038.17462.g849.t1	tr|V4TJL9|V4TJL9_9ROSI	75.1	880	169	6	1	2496	3	880	0	1285	100	Citrus clementina	CICLE_v10030660mg	ORFNames=CICLE_v10030660mg {ECO:0000313|EMBL:ESR51800.1};	85681	Eukaryota; Viridiplantae; Streptophyta; Embryophyta; Tracheophyta; Spermatophyta; Magnoliophyta; eudicotyledons; Gunneridae; Pentapetalae; rosids; malvids; Sapindales; Rutaceae; Aurantioideae; Citrus	V4TJL9_9ROSI	V4TJL9	AMP deaminase	RecName: Full=AMP deaminase {ECO:0000256|PIRNR:PIRNR001251}; EC=3.5.4.6 {ECO:0000256|PIRNR:PIRNR001251};	GO:0016021;GO:0003876;GO:0046872;GO:0032264			IPR006650;IPR001365;IPR006329;IPR032466	XP_006438560.1			PF00962	PS00485			PTHR11359	TIGR01429	18044464	IMP salvage [GO:0032264]	AMP deaminase activity [GO:0003876];metal ion binding [GO:0046872]	integral component of membrane [GO:0016021]
scf7180000081109.18417.g920.t1	tr|A0A061FB05|A0A061FB05_THECC	70.3	723	202	6	1	2133	1	722	3.5e-260	906.4	100	Theobroma cacao (Cacao) (Cocoa)	TCM_033889	ORFNames=TCM_033889 {ECO:0000313|EMBL:EOY14540.1};	3641	Eukaryota; Viridiplantae; Streptophyta; Embryophyta; Tracheophyta; Spermatophyta; Magnoliophyta; eudicotyledons; Gunneridae; Pentapetalae; rosids; malvids; Malvales; Malvaceae; Byttnerioideae; Theobroma	A0A061FB05_THECC	A0A061FB05	Alpha/beta-Hydrolases superfamily protein isoform 5	SubName: Full=Alpha/beta-Hydrolases superfamily protein isoform 5 {ECO:0000313|EMBL:EOY14540.1};	GO:0016787			IPR029058;IPR011989;IPR016024												hydrolase activity [GO:0016787]
scf7180000081270.23824.g1099.t1	tr|V4RXZ6|V4RXZ6_9ROSI	71.1	3133	583	22	1	9279	1	2850	0	4300.4	100	Citrus clementina	CICLE_v10024676mg	ORFNames=CICLE_v10024676mg {ECO:0000313|EMBL:ESR39848.1};	85681	Eukaryota; Viridiplantae; Streptophyta; Embryophyta; Tracheophyta; Spermatophyta; Magnoliophyta; eudicotyledons; Gunneridae; Pentapetalae; rosids; malvids; Sapindales; Rutaceae; Aurantioideae; Citrus	V4RXZ6_9ROSI	V4RXZ6	Midasin	RecName: Full=Midasin {ECO:0000256|PIRNR:PIRNR010340};	GO:0005634;GO:0005524;GO:0016887;GO:0000027		cic:CICLE_v10024676mg	IPR003593;IPR011704;IPR012099;IPR027417;IPR025662;IPR002035;IPR036465	XP_006426608.1			PF07728	PS00675;PS50234					18036614	ribosomal large subunit assembly [GO:0000027]	ATP binding [GO:0005524];ATPase activity [GO:0016887]	nucleus [GO:0005634]
scf7180000081351.59013.g1180.t1	tr|A0A061EX67|A0A061EX67_THECC	74	385	73	3	1	1122	1	369	4.9e-160	572.8	100	Theobroma cacao (Cacao) (Cocoa)	TCM_024646	ORFNames=TCM_024646 {ECO:0000313|EMBL:EOY09243.1};	3641	Eukaryota; Viridiplantae; Streptophyta; Embryophyta; Tracheophyta; Spermatophyta; Magnoliophyta; eudicotyledons; Gunneridae; Pentapetalae; rosids; malvids; Malvales; Malvaceae; Byttnerioideae; Theobroma	A0A061EX67_THECC	A0A061EX67	Insulinase (Peptidase family M16) family protein isoform 2	SubName: Full=Insulinase (Peptidase family M16) family protein isoform 2 {ECO:0000313|EMBL:EOY09243.1};	GO:0046872;GO:0004222			IPR011249;IPR011765;IPR001431;IPR007863;IPR032632				PF00675;PF05193;PF16187	PS00143							metal ion binding [GO:0046872];metalloendopeptidase activity [GO:0004222]
scf7180000081427.78025.g1262.t1	tr|A0A151R2Y4|A0A151R2Y4_CAJCA	75.9	108	17	1	1	324	1	99	1.4e-38	167.5	100	Cajanus cajan (Pigeon pea) (Cajanus indicus)	KK1_042024	ORFNames=KK1_042024 {ECO:0000313|EMBL:KYP36825.1};	3821	Eukaryota; Viridiplantae; Streptophyta; Embryophyta; Tracheophyta; Spermatophyta; Magnoliophyta; eudicotyledons; Gunneridae; Pentapetalae; rosids; fabids; Fabales; Fabaceae; Papilionoideae; Phaseoleae; Cajanus	A0A151R2Y4_CAJCA	A0A151R2Y4	Putative ADP-ribosylation factor GTPase-activating protein AGD14	SubName: Full=Putative ADP-ribosylation factor GTPase-activating protein AGD14 {ECO:0000313|EMBL:KYP36825.1};	GO:0005096;GO:0046872			IPR001164;IPR037278				PF01412	PS50115							GTPase activator activity [GO:0005096];metal ion binding [GO:0046872]
scf7180000081449.12636.g1289.t1	tr|A0A0B0NQV5|A0A0B0NQV5_GOSAR	91	167	15	0	1	501	1	167	3.4e-81	309.7	100	Gossypium arboreum (Tree cotton) (Gossypium nanking)	F383_18822	ORFNames=F383_18822 {ECO:0000313|EMBL:KHG15042.1};	29729	Eukaryota; Viridiplantae; Streptophyta; Embryophyta; Tracheophyta; Spermatophyta; Magnoliophyta; eudicotyledons; Gunneridae; Pentapetalae; rosids; malvids; Malvales; Malvaceae; Malvoideae; Gossypium	A0A0B0NQV5_GOSAR	A0A0B0NQV5	Serine/threonine-protein kinase 16	SubName: Full=Serine/threonine-protein kinase 16 {ECO:0000313|EMBL:KHG15042.1};	GO:0005524;GO:0004674			IPR011009;IPR000719;IPR017441;IPR008271	XP_017608537.1			PF00069	PS00107;PS50011;PS00108					108454547		ATP binding [GO:0005524];protein serine/threonine kinase activity [GO:0004674]
scf7180000081724.12684.g161.t1	tr|Q0KIN7|Q0KIN7_SOLDE	73.2	41	10	1	1	123	169	208	3.7e-05	55.1	100	Solanum demissum (Wild potato)	SDM1_27t00018	ORFNames=SDM1_27t00018 {ECO:0000313|EMBL:ABI34306.1};	50514	Eukaryota; Viridiplantae; Streptophyta; Embryophyta; Tracheophyta; Spermatophyta; Magnoliophyta; eudicotyledons; Gunneridae; Pentapetalae; asterids; lamiids; Solanales; Solanaceae; Solanoideae; Solaneae; Solanum	Q0KIN7_SOLDE	Q0KIN7	Polyprotein, putative	SubName: Full=Polyprotein, putative {ECO:0000313|EMBL:ABI34306.1};	GO:0003676;GO:0046983;GO:0008270;GO:0015074			IPR025724;IPR008906;IPR001584;IPR012337;IPR036397;IPR013103;IPR001878;IPR036875				PF05699;PF13976;PF00665;PF07727	PS50994;PS50158						DNA integration [GO:0015074]	nucleic acid binding [GO:0003676];protein dimerization activity [GO:0046983];zinc ion binding [GO:0008270]
scf7180000081747.61710.g192.t1	tr|A5AJ43|A5AJ43_VITVI	46.9	738	210	10	1	1719	1	721	1.3e-151	545.4	100	Vitis vinifera (Grape)	VITISV_006175	ORFNames=VITISV_006175 {ECO:0000313|EMBL:CAN77974.1};	29760	Eukaryota; Viridiplantae; Streptophyta; Embryophyta; Tracheophyta; Spermatophyta; Magnoliophyta; eudicotyledons; Gunneridae; Pentapetalae; rosids; Vitales; Vitaceae; Vitis	A5AJ43_VITVI	A5AJ43	Uncharacterized protein	SubName: Full=Uncharacterized protein {ECO:0000313|EMBL:CAN77974.1};	GO:0003676;GO:0008270;GO:0015074			IPR025724;IPR001584;IPR012337;IPR036397;IPR013103;IPR001878;IPR036875				PF13976;PF00665;PF07727	PS50994;PS50158						DNA integration [GO:0015074]	nucleic acid binding [GO:0003676];zinc ion binding [GO:0008270]
scf7180000081850.14576.g290.t1	tr|W9SAH2|W9SAH2_9ROSA	85	459	44	1	1	1302	615	1073	2.1e-223	783.5	100	Morus notabilis	L484_019388	ORFNames=L484_019388 {ECO:0000313|EMBL:EXC19638.1};	981085	Eukaryota; Viridiplantae; Streptophyta; Embryophyta; Tracheophyta; Spermatophyta; Magnoliophyta; eudicotyledons; Gunneridae; Pentapetalae; rosids; fabids; Rosales; Moraceae; Morus	W9SAH2_9ROSA	W9SAH2	Ferredoxin-dependent glutamate synthase	SubName: Full=Ferredoxin-dependent glutamate synthase {ECO:0000313|EMBL:EXC19638.1};	GO:0015930;GO:0006537			IPR013785;IPR002489;IPR036485;IPR006982;IPR002932	XP_010108538.1			PF04898;PF01645;PF01493						21402329	glutamate biosynthetic process [GO:0006537]	glutamate synthase activity [GO:0015930]
scf7180000082511.80113.g963.t1	tr|A5C647|A5C647_VITVI	51.4	718	157	3	1	1578	1000	1717	3.8e-195	689.9	100	Vitis vinifera (Grape)	VITISV_019683	ORFNames=VITISV_019683 {ECO:0000313|EMBL:CAN66388.1};	29760	Eukaryota; Viridiplantae; Streptophyta; Embryophyta; Tracheophyta; Spermatophyta; Magnoliophyta; eudicotyledons; Gunneridae; Pentapetalae; rosids; Vitales; Vitaceae; Vitis	A5C647_VITVI	A5C647	Uncharacterized protein	SubName: Full=Uncharacterized protein {ECO:0000313|EMBL:CAN66388.1};	GO:0003676;GO:0015074			IPR001584;IPR021109;IPR005162;IPR012337;IPR036397;IPR000477				PF03732;PF00665;PF00078	PS50994						DNA integration [GO:0015074]	nucleic acid binding [GO:0003676]
scf7180000082515.11485.g968.t1	tr|A0A1L6K547|A0A1L6K547_POPTO	75.2	467	111	2	1	1392	1	465	6.8e-196	692.2	100	Populus tomentosa (Chinese white poplar)			118781	Eukaryota; Viridiplantae; Streptophyta; Embryophyta; Tracheophyta; Spermatophyta; Magnoliophyta; eudicotyledons; Gunneridae; Pentapetalae; rosids; fabids; Malpighiales; Salicaceae; Saliceae; Populus	A0A1L6K547_POPTO	A0A1L6K547	Protein DETOXIFICATION; Multidrug and toxic compound extrusion protein	RecName: Full=Protein DETOXIFICATION {ECO:0000256|RuleBase:RU004914}; AltName: Full=Multidrug and toxic compound extrusion protein {ECO:0000256|RuleBase:RU004914};	GO:0016021;GO:0015297;GO:0015238			IPR002528				PF01554					TIGR00797			antiporter activity [GO:0015297];drug transmembrane transporter activity [GO:0015238]	integral component of membrane [GO:0016021]
scf7180000082576.73652.g1019.t1	tr|V4T3C0|V4T3C0_9ROSI	73.7	1004	256	4	1	2997	3	1003	0	1422.1	100	Citrus clementina	CICLE_v10003326mg	ORFNames=CICLE_v10003326mg {ECO:0000313|EMBL:ESR45895.1};	85681	Eukaryota; Viridiplantae; Streptophyta; Embryophyta; Tracheophyta; Spermatophyta; Magnoliophyta; eudicotyledons; Gunneridae; Pentapetalae; rosids; malvids; Sapindales; Rutaceae; Aurantioideae; Citrus	V4T3C0_9ROSI	V4T3C0	Calcium-transporting ATPase	RecName: Full=Calcium-transporting ATPase {ECO:0000256|RuleBase:RU361146}; EC=3.6.3.8 {ECO:0000256|RuleBase:RU361146};	GO:0016021;GO:0005524;GO:0005388		cic:CICLE_v10003326mg	IPR006068;IPR004014;IPR023299;IPR018303;IPR023298;IPR008250;IPR036412;IPR006408;IPR001757	XP_006432655.1			PF00689;PF00690	PS00154				TIGR01517;TIGR01494	18042573		ATP binding [GO:0005524];calcium-transporting ATPase activity [GO:0005388]	integral component of membrane [GO:0016021]
scf7180000083217.49692.g79.t1	tr|A0A1R3KIZ6|A0A1R3KIZ6_9ROSI	64.1	772	230	10	1	2247	1	748	3e-257	896.7	100	Corchorus olitorius	COLO4_07657	ORFNames=COLO4_07657 {ECO:0000313|EMBL:OMP07062.1};	93759	Eukaryota; Viridiplantae; Streptophyta; Embryophyta; Tracheophyta; Spermatophyta; Magnoliophyta; eudicotyledons; Gunneridae; Pentapetalae; rosids; malvids; Malvales; Malvaceae; Grewioideae; Apeibeae; Corchorus	A0A1R3KIZ6_9ROSI	A0A1R3KIZ6	Armadillo-type	SubName: Full=Armadillo-type {ECO:0000313|EMBL:OMP07062.1};				IPR011989;IPR016024
scf7180000083275.14927.g145.t1	sp|B9S9Z3|TPS1_RICCO	59	483	195	2	1	1443	65	546	4.1e-159	570.1	100	Ricinus communis (Castor bean)	TPS1 RCOM_0179780	Name=TPS1; ORFNames=RCOM_0179780;	3988	Eukaryota; Viridiplantae; Streptophyta; Embryophyta; Tracheophyta; Spermatophyta; Magnoliophyta; eudicotyledons; Gunneridae; Pentapetalae; rosids; fabids; Malpighiales; Euphorbiaceae; Acalyphoideae; Acalypheae; Ricinus	TPS1_RICCO	B9S9Z3	Alpha-copaene synthase; (+)-delta-cadinene synthase; Terpene synthase 1; RcSeTPS1	RecName: Full=Alpha-copaene synthase; EC=4.2.3.133; AltName: Full=(+)-delta-cadinene synthase; EC=4.2.3.13; AltName: Full=Terpene synthase 1; Short=RcSeTPS1;	GO:0047461;GO:0102877;GO:0000287;GO:1901928		rcu:8280754	IPR008949;IPR034741;IPR001906;IPR036965;IPR005630;IPR008930	NP_001310685.1			PF01397;PF03936						8280754	cadinene biosynthetic process [GO:1901928]	(+)-delta-cadinene synthase activity [GO:0047461];alpha-copaene synthase activity [GO:0102877];magnesium ion binding [GO:0000287]
scf7180000083448.20779.g324.t1	tr|B9HN96|B9HN96_POPTR	56.3	373	143	7	1	1095	1	361	1e-109	405.6	100	Populus trichocarpa (Western balsam poplar) (Populus balsamifera subsp. trichocarpa)	POPTR_0009s08090g	ORFNames=POPTR_0009s08090g {ECO:0000313|EMBL:EEE87178.1};	3694	Eukaryota; Viridiplantae; Streptophyta; Embryophyta; Tracheophyta; Spermatophyta; Magnoliophyta; eudicotyledons; Gunneridae; Pentapetalae; rosids; fabids; Malpighiales; Salicaceae; Saliceae; Populus	B9HN96_POPTR	B9HN96	Uncharacterized protein	SubName: Full=Uncharacterized protein {ECO:0000313|EMBL:EEE87178.1};	GO:0043231;GO:0080043;GO:0080044;GO:0008152		pop:POPTR_0009s08090g	IPR002213	XP_002313223.1	KOG1192;COG1819	EOG09360FS2	PF00201						7478784	metabolic process [GO:0008152]	quercetin 3-O-glucosyltransferase activity [GO:0080043];quercetin 7-O-glucosyltransferase activity [GO:0080044]	intracellular membrane-bounded organelle [GO:0043231]
scf7180000083475.32795.g358.t1	tr|V4T546|V4T546_9ROSI	72.5	437	117	3	1	1302	1	437	7.8e-186	658.7	100	Citrus clementina	CICLE_v10020092mg	ORFNames=CICLE_v10020092mg {ECO:0000313|EMBL:ESR55363.1};	85681	Eukaryota; Viridiplantae; Streptophyta; Embryophyta; Tracheophyta; Spermatophyta; Magnoliophyta; eudicotyledons; Gunneridae; Pentapetalae; rosids; malvids; Sapindales; Rutaceae; Aurantioideae; Citrus	V4T546_9ROSI	V4T546	Glycosyltransferase	RecName: Full=Glycosyltransferase {ECO:0000256|RuleBase:RU362057}; EC=2.4.1.- {ECO:0000256|RuleBase:RU362057};	GO:0016758;GO:0008152		cic:CICLE_v10020092mg	IPR002213;IPR035595	XP_006442123.1			PF00201	PS00375					18048054	metabolic process [GO:0008152]	transferase activity, transferring hexosyl groups [GO:0016758]
scf7180000083525.17390.g407.t1	tr|A0A1Q3ANX0|A0A1Q3ANX0_CEPFO	61.8	816	267	8	1	2430	1	777	9.3e-265	921.8	100	Cephalotus follicularis (Albany pitcher plant)	CFOL_v3_00868	ORFNames=CFOL_v3_00868 {ECO:0000313|EMBL:GAV57330.1};	3775	Eukaryota; Viridiplantae; Streptophyta; Embryophyta; Tracheophyta; Spermatophyta; Magnoliophyta; eudicotyledons; Gunneridae; Pentapetalae; rosids; fabids; Oxalidales; Cephalotaceae; Cephalotus	A0A1Q3ANX0_CEPFO	A0A1Q3ANX0	FPL domain-containing protein	SubName: Full=FPL domain-containing protein {ECO:0000313|EMBL:GAV57330.1};				IPR019155				PF09758
scf7180000083727.6122.g589.t1	tr|Q0WX54|Q0WX54_TOBAC	93.1	29	2	0	1	87	269	297	1.2e-05	56.2	100	Nicotiana tabacum (Common tobacco)	QPT2	Name=QPT2 {ECO:0000313|EMBL:CAH04307.1};	4097	Eukaryota; Viridiplantae; Streptophyta; Embryophyta; Tracheophyta; Spermatophyta; Magnoliophyta; eudicotyledons; Gunneridae; Pentapetalae; asterids; lamiids; Solanales; Solanaceae; Nicotianoideae; Nicotianeae; Nicotiana	Q0WX54_TOBAC	Q0WX54	Putative quinolinate phosphoribosyltransferase	SubName: Full=Putative quinolinate phosphoribosyltransferase {ECO:0000313|EMBL:CAH04307.1}; EC=2.4.2.19 {ECO:0000313|EMBL:CAH04307.1};	GO:0004514;GO:0009435			IPR013785;IPR004393;IPR027277;IPR036068;IPR037128;IPR002638;IPR022412				PF01729;PF02749				PTHR32179	TIGR00078		NAD biosynthetic process [GO:0009435]	nicotinate-nucleotide diphosphorylase (carboxylating) activity [GO:0004514]
scf7180000083739.17628.g601.t1	tr|B9SI27|B9SI27_RICCO	70.2	429	119	4	1	1278	1	423	2.9e-161	577	100	Ricinus communis (Castor bean)	RCOM_0612500	ORFNames=RCOM_0612500 {ECO:0000313|EMBL:EEF36764.1};	3988	Eukaryota; Viridiplantae; Streptophyta; Embryophyta; Tracheophyta; Spermatophyta; Magnoliophyta; eudicotyledons; Gunneridae; Pentapetalae; rosids; fabids; Malpighiales; Euphorbiaceae; Acalyphoideae; Acalypheae; Ricinus	B9SI27_RICCO	B9SI27	Epidermis-specific secreted glycoprotein EP1, putative	SubName: Full=Epidermis-specific secreted glycoprotein EP1, putative {ECO:0000313|EMBL:EEF36764.1};	GO:0048544		rcu:8286455	IPR001480;IPR036426;IPR000858;IPR035446	XP_002525646.1			PF01453;PF00954	PS50927					8286455	recognition of pollen [GO:0048544]
scf7180000083812.9678.g666.t1	tr|A0A1R3J0U0|A0A1R3J0U0_COCAP	83	229	24	1	1	642	1	229	2e-102	380.6	100	Corchorus capsularis (Jute)	CCACVL1_08391	ORFNames=CCACVL1_08391 {ECO:0000313|EMBL:OMO88445.1};	210143	Eukaryota; Viridiplantae; Streptophyta; Embryophyta; Tracheophyta; Spermatophyta; Magnoliophyta; eudicotyledons; Gunneridae; Pentapetalae; rosids; malvids; Malvales; Malvaceae; Grewioideae; Apeibeae; Corchorus	A0A1R3J0U0_COCAP	A0A1R3J0U0	Spermidine/spermine synthases family	SubName: Full=Spermidine/spermine synthases family {ECO:0000313|EMBL:OMO88445.1};	GO:0016740;GO:0006596			IPR030374;IPR030373;IPR029063;IPR001045;IPR030668;IPR035246;IPR037163				PF17284	PS01330;PS51006				TIGR00417		polyamine biosynthetic process [GO:0006596]	transferase activity [GO:0016740]
scf7180000083940.25814.g809.t1	tr|A0A061EX67|A0A061EX67_THECC	67.5	898	131	5	1	2640	1	755	0	1196.8	100	Theobroma cacao (Cacao) (Cocoa)	TCM_024646	ORFNames=TCM_024646 {ECO:0000313|EMBL:EOY09243.1};	3641	Eukaryota; Viridiplantae; Streptophyta; Embryophyta; Tracheophyta; Spermatophyta; Magnoliophyta; eudicotyledons; Gunneridae; Pentapetalae; rosids; malvids; Malvales; Malvaceae; Byttnerioideae; Theobroma	A0A061EX67_THECC	A0A061EX67	Insulinase (Peptidase family M16) family protein isoform 2	SubName: Full=Insulinase (Peptidase family M16) family protein isoform 2 {ECO:0000313|EMBL:EOY09243.1};	GO:0046872;GO:0004222			IPR011249;IPR011765;IPR001431;IPR007863;IPR032632				PF00675;PF05193;PF16187	PS00143							metal ion binding [GO:0046872];metalloendopeptidase activity [GO:0004222]
scf7180000084308.16467.g1168.t1	tr|A0A1Q3ANX0|A0A1Q3ANX0_CEPFO	85.4	157	23	0	1	471	1	157	8.8e-71	275	100	Cephalotus follicularis (Albany pitcher plant)	CFOL_v3_00868	ORFNames=CFOL_v3_00868 {ECO:0000313|EMBL:GAV57330.1};	3775	Eukaryota; Viridiplantae; Streptophyta; Embryophyta; Tracheophyta; Spermatophyta; Magnoliophyta; eudicotyledons; Gunneridae; Pentapetalae; rosids; fabids; Oxalidales; Cephalotaceae; Cephalotus	A0A1Q3ANX0_CEPFO	A0A1Q3ANX0	FPL domain-containing protein	SubName: Full=FPL domain-containing protein {ECO:0000313|EMBL:GAV57330.1};				IPR019155				PF09758
scf7180000084442.21720.g1310.t1	tr|C7EC59|C7EC59_9ROSI	80.7	611	114	4	1	1821	1	611	1.6e-298	1033.5	100	Dimocarpus longan	EG2	Name=EG2 {ECO:0000313|EMBL:ACT54547.1};	128017	Eukaryota; Viridiplantae; Streptophyta; Embryophyta; Tracheophyta; Spermatophyta; Magnoliophyta; eudicotyledons; Gunneridae; Pentapetalae; rosids; malvids; Sapindales; Sapindaceae; Dimocarpus	C7EC59_9ROSI	C7EC59	Endoglucanase	RecName: Full=Endoglucanase {ECO:0000256|RuleBase:RU361166}; EC=3.2.1.4 {ECO:0000256|RuleBase:RU361166};	GO:0016021;GO:0008810;GO:0030245			IPR008928;IPR001701;IPR033126;IPR018221				PF00759	PS00592;PS00698						cellulose catabolic process [GO:0030245]	cellulase activity [GO:0008810]	integral component of membrane [GO:0016021]
scf7180000084506.40238.g1381.t1	tr|A0A061EJ46|A0A061EJ46_THECC	78.7	324	61	2	1	948	965	1288	7.8e-143	515.4	100	Theobroma cacao (Cacao) (Cocoa)	TCM_020045	ORFNames=TCM_020045 {ECO:0000313|EMBL:EOY04886.1};	3641	Eukaryota; Viridiplantae; Streptophyta; Embryophyta; Tracheophyta; Spermatophyta; Magnoliophyta; eudicotyledons; Gunneridae; Pentapetalae; rosids; malvids; Malvales; Malvaceae; Byttnerioideae; Theobroma	A0A061EJ46_THECC	A0A061EJ46	Serine/threonine-protein kinase GCN2 isoform 1	SubName: Full=Serine/threonine-protein kinase GCN2 isoform 1 {ECO:0000313|EMBL:EOY04886.1};	GO:0016021;GO:0005524;GO:0004694;GO:0000049;GO:0018105;GO:0006521;GO:0009635			IPR036621;IPR024435;IPR011009;IPR000719;IPR017441;IPR006575;IPR008266;IPR016135				PF12745;PF00069;PF05773	PS00107;PS50011;PS00109;PS50908						peptidyl-serine phosphorylation [GO:0018105];regulation of cellular amino acid metabolic process [GO:0006521];response to herbicide [GO:0009635]	ATP binding [GO:0005524];eukaryotic translation initiation factor 2alpha kinase activity [GO:0004694];tRNA binding [GO:0000049]	integral component of membrane [GO:0016021]
scf7180000085254.49360.g451.t1	tr|A5B4M9|A5B4M9_VITVI	46.1	575	179	10	1	1386	138	694	2.8e-125	457.6	100	Vitis vinifera (Grape)	VITISV_015758	ORFNames=VITISV_015758 {ECO:0000313|EMBL:CAN60947.1};	29760	Eukaryota; Viridiplantae; Streptophyta; Embryophyta; Tracheophyta; Spermatophyta; Magnoliophyta; eudicotyledons; Gunneridae; Pentapetalae; rosids; Vitales; Vitaceae; Vitis	A5B4M9_VITVI	A5B4M9	Uncharacterized protein	SubName: Full=Uncharacterized protein {ECO:0000313|EMBL:CAN60947.1};	GO:0003676;GO:0008270;GO:0015074			IPR001584;IPR012337;IPR036397;IPR013103;IPR001878;IPR036875				PF07727	PS50994;PS50158						DNA integration [GO:0015074]	nucleic acid binding [GO:0003676];zinc ion binding [GO:0008270]
scf7180000085352.28340.g549.t1	tr|A0A1U8IA01|A0A1U8IA01_GOSHI	76.2	1814	328	7	1	5295	1	1759	0	2645.5	100	Gossypium hirsutum (Upland cotton) (Gossypium mexicanum)	LOC107892523	Name=LOC107892523 {ECO:0000313|RefSeq:XP_016673088.1};	3635	Eukaryota; Viridiplantae; Streptophyta; Embryophyta; Tracheophyta; Spermatophyta; Magnoliophyta; eudicotyledons; Gunneridae; Pentapetalae; rosids; malvids; Malvales; Malvaceae; Malvoideae; Gossypium	A0A1U8IA01_GOSHI	A0A1U8IA01	eIF-2-alpha kinase activator GCN1-like	SubName: Full=eIF-2-alpha kinase activator GCN1-like {ECO:0000313|RefSeq:XP_016673088.1};	GO:0016301;GO:0019901;GO:0019887;GO:0043022;GO:0033554;GO:0033674;GO:0006417		ghi:107892523	IPR011989;IPR016024;IPR033173;IPR021133;IPR034085	XP_016673088.1				PS50077			PTHR23346:SF7		107892523	cellular response to stress [GO:0033554];positive regulation of kinase activity [GO:0033674];regulation of translation [GO:0006417]	kinase activity [GO:0016301];protein kinase binding [GO:0019901];protein kinase regulator activity [GO:0019887];ribosome binding [GO:0043022]
scf7180000085454.35549.g658.t1	tr|B9S4J8|B9S4J8_RICCO	89	127	10	1	1	369	1	127	6.5e-53	215.3	100	Ricinus communis (Castor bean)	RCOM_0809120	ORFNames=RCOM_0809120 {ECO:0000313|EMBL:EEF41462.1};	3988	Eukaryota; Viridiplantae; Streptophyta; Embryophyta; Tracheophyta; Spermatophyta; Magnoliophyta; eudicotyledons; Gunneridae; Pentapetalae; rosids; fabids; Malpighiales; Euphorbiaceae; Acalyphoideae; Acalypheae; Ricinus	B9S4J8_RICCO	B9S4J8	Prefoldin subunit, putative	SubName: Full=Prefoldin subunit, putative {ECO:0000313|EMBL:EEF41462.1};	GO:0016272;GO:0051082;GO:0006457		rcu:8276657	IPR011599;IPR004127	XP_002520917.1			PF02996					TIGR00293	8276657	protein folding [GO:0006457]	unfolded protein binding [GO:0051082]	prefoldin complex [GO:0016272]
scf7180000085466.13425.g669.t1	tr|Q9SHM5|Q9SHM5_ARATH	32.5	991	360	21	1	2133	224	1185	7.5e-101	377.1	100	Arabidopsis thaliana (Mouse-ear cress)			3702	Eukaryota; Viridiplantae; Streptophyta; Embryophyta; Tracheophyta; Spermatophyta; Magnoliophyta; eudicotyledons; Gunneridae; Pentapetalae; rosids; malvids; Brassicales; Brassicaceae; Camelineae; Arabidopsis	Q9SHM5_ARATH	Q9SHM5	F7F22.15	SubName: Full=F7F22.15 {ECO:0000313|EMBL:AAF24529.1};	GO:0003676;GO:0015074			IPR001584;IPR021109;IPR005162;IPR012337;IPR036397;IPR000477				PF03732;PF00665;PF00078	PS50994						DNA integration [GO:0015074]	nucleic acid binding [GO:0003676]
scf7180000085554.45138.g775.t1	tr|A0A1R3IVL7|A0A1R3IVL7_COCAP	90	130	13	0	1	390	1	130	1.7e-59	237.3	100	Corchorus capsularis (Jute)	CCACVL1_09548	ORFNames=CCACVL1_09548 {ECO:0000313|EMBL:OMO86604.1};	210143	Eukaryota; Viridiplantae; Streptophyta; Embryophyta; Tracheophyta; Spermatophyta; Magnoliophyta; eudicotyledons; Gunneridae; Pentapetalae; rosids; malvids; Malvales; Malvaceae; Grewioideae; Apeibeae; Corchorus	A0A1R3IVL7_COCAP	A0A1R3IVL7	Six-hairpin glycosidase-like protein	SubName: Full=Six-hairpin glycosidase-like protein {ECO:0000313|EMBL:OMO86604.1};	GO:0033926;GO:0008152			IPR008928;IPR024746				PF12899				PTHR31916			metabolic process [GO:0008152]	glycopeptide alpha-N-acetylgalactosaminidase activity [GO:0033926]
scf7180000085623.48062.g857.t1	tr|A0A061F6G1|A0A061F6G1_THECC	63.4	213	23	3	1	627	1	162	3.5e-59	236.9	100	Theobroma cacao (Cacao) (Cocoa)	TCM_030820	ORFNames=TCM_030820 {ECO:0000313|EMBL:EOY12257.1};	3641	Eukaryota; Viridiplantae; Streptophyta; Embryophyta; Tracheophyta; Spermatophyta; Magnoliophyta; eudicotyledons; Gunneridae; Pentapetalae; rosids; malvids; Malvales; Malvaceae; Byttnerioideae; Theobroma	A0A061F6G1_THECC	A0A061F6G1	Acid phosphatase/vanadium-dependent haloperoxidase-related protein isoform 1	SubName: Full=Acid phosphatase/vanadium-dependent haloperoxidase-related protein isoform 1 {ECO:0000313|EMBL:EOY12257.1};	GO:0016021;GO:0004601		tcc:18593451	IPR003832	XP_007020732.1			PF02681				PTHR31446		18593451		peroxidase activity [GO:0004601]	integral component of membrane [GO:0016021]
scf7180000085701.20868.g948.t1	tr|A0A1Q3C4G6|A0A1Q3C4G6_CEPFO	76.9	39	9	0	1	117	1	39	1.4e-06	59.7	100	Cephalotus follicularis (Albany pitcher plant)	CFOL_v3_18599	ORFNames=CFOL_v3_18599 {ECO:0000313|EMBL:GAV75120.1};	3775	Eukaryota; Viridiplantae; Streptophyta; Embryophyta; Tracheophyta; Spermatophyta; Magnoliophyta; eudicotyledons; Gunneridae; Pentapetalae; rosids; fabids; Oxalidales; Cephalotaceae; Cephalotus	A0A1Q3C4G6_CEPFO	A0A1Q3C4G6	Zf-Tim10_DDP domain-containing protein	SubName: Full=Zf-Tim10_DDP domain-containing protein {ECO:0000313|EMBL:GAV75120.1};	GO:0005739;GO:0046872;GO:0015031			IPR004217;IPR035427				PF02953							protein transport [GO:0015031]	metal ion binding [GO:0046872]	mitochondrion [GO:0005739]
scf7180000085737.18703.g979.t1	tr|A0A061GYT3|A0A061GYT3_THECC	62	1707	607	9	1	5040	196	1888	0	2073.5	100	Theobroma cacao (Cacao) (Cocoa)	TCM_042247	ORFNames=TCM_042247 {ECO:0000313|EMBL:EOY34643.1};	3641	Eukaryota; Viridiplantae; Streptophyta; Embryophyta; Tracheophyta; Spermatophyta; Magnoliophyta; eudicotyledons; Gunneridae; Pentapetalae; rosids; malvids; Malvales; Malvaceae; Byttnerioideae; Theobroma	A0A061GYT3_THECC	A0A061GYT3	HEAT/U-box domain-containing protein, putative isoform 1	SubName: Full=HEAT/U-box domain-containing protein, putative isoform 1 {ECO:0000313|EMBL:EOY34643.1};	GO:0005829;GO:0008270			IPR011989;IPR016024;IPR001841;IPR011016;IPR013083				PF13639	PS50089							zinc ion binding [GO:0008270]	cytosol [GO:0005829]
scf7180000085965.16957.g1212.t1	tr|A0A061F2R4|A0A061F2R4_THECC	71.7	230	31	4	1	606	63	286	2e-75	290.8	100	Theobroma cacao (Cacao) (Cocoa)	TCM_024016	ORFNames=TCM_024016 {ECO:0000313|EMBL:EOY08809.1};	3641	Eukaryota; Viridiplantae; Streptophyta; Embryophyta; Tracheophyta; Spermatophyta; Magnoliophyta; eudicotyledons; Gunneridae; Pentapetalae; rosids; malvids; Malvales; Malvaceae; Byttnerioideae; Theobroma	A0A061F2R4_THECC	A0A061F2R4	Basic helix-loop-helix DNA-binding superfamily protein	SubName: Full=Basic helix-loop-helix DNA-binding superfamily protein {ECO:0000313|EMBL:EOY08809.1};	GO:0003677;GO:0046983			IPR011598;IPR036638				PF00010	PS50888							DNA binding [GO:0003677];protein dimerization activity [GO:0046983]
scf7180000086144.21343.g1382.t1	tr|A0A1R3I968|A0A1R3I968_COCAP	70.3	518	134	8	1	1503	1	515	5e-136	493.4	100	Corchorus capsularis (Jute)	CCACVL1_13913	ORFNames=CCACVL1_13913 {ECO:0000313|EMBL:OMO79104.1};	210143	Eukaryota; Viridiplantae; Streptophyta; Embryophyta; Tracheophyta; Spermatophyta; Magnoliophyta; eudicotyledons; Gunneridae; Pentapetalae; rosids; malvids; Malvales; Malvaceae; Grewioideae; Apeibeae; Corchorus	A0A1R3I968_COCAP	A0A1R3I968	Histone deacetylation protein Rxt3	SubName: Full=Histone deacetylation protein Rxt3 {ECO:0000313|EMBL:OMO79104.1}; Flags: Fragment;	GO:0016575			IPR036609;IPR013951				PF08642							histone deacetylation [GO:0016575]
scf7180000086518.8340.g1765.t1	tr|A0A061GB77|A0A061GB77_THECC	63.4	246	85	3	1	729	1	244	1.9e-56	228	100	Theobroma cacao (Cacao) (Cocoa)	TCM_029056	ORFNames=TCM_029056 {ECO:0000313|EMBL:EOY27130.1};	3641	Eukaryota; Viridiplantae; Streptophyta; Embryophyta; Tracheophyta; Spermatophyta; Magnoliophyta; eudicotyledons; Gunneridae; Pentapetalae; rosids; malvids; Malvales; Malvaceae; Byttnerioideae; Theobroma	A0A061GB77_THECC	A0A061GB77	Late embryogenesis abundant hydroxyproline-rich glycoprotein family, putative	SubName: Full=Late embryogenesis abundant hydroxyproline-rich glycoprotein family, putative {ECO:0000313|EMBL:EOY27130.1};	GO:0016021;GO:0005886;GO:0009506			IPR013783													integral component of membrane [GO:0016021];plasma membrane [GO:0005886];plasmodesma [GO:0009506]
scf7180000073956.105850.g86.t1	tr|A0A061G0C7|A0A061G0C7_THECC	69	635	162	13	1	1863	1	614	3.6e-200	706.8	99.9	Theobroma cacao (Cacao) (Cocoa)	TCM_015228	ORFNames=TCM_015228 {ECO:0000313|EMBL:EOY23280.1};	3641	Eukaryota; Viridiplantae; Streptophyta; Embryophyta; Tracheophyta; Spermatophyta; Magnoliophyta; eudicotyledons; Gunneridae; Pentapetalae; rosids; malvids; Malvales; Malvaceae; Byttnerioideae; Theobroma	A0A061G0C7_THECC	A0A061G0C7	Scarecrow-like protein 8, putative	SubName: Full=Scarecrow-like protein 8, putative {ECO:0000313|EMBL:EOY23280.1};	GO:0005737;GO:0005634;GO:0006355;GO:0006351		tcc:18605613	IPR030013;IPR005202	XP_007038779.1			PF03514	PS50985			PTHR31636:SF130		18605613	regulation of transcription, DNA-templated [GO:0006355];transcription, DNA-templated [GO:0006351]		cytoplasm [GO:0005737];nucleus [GO:0005634]
scf7180000074191.12019.g268.t1	tr|A0A1Q3CKE4|A0A1Q3CKE4_CEPFO	47.1	293	86	5	1	768	1	261	1.1e-54	222.2	99.9	Cephalotus follicularis (Albany pitcher plant)	CFOL_v3_24167	ORFNames=CFOL_v3_24167 {ECO:0000313|EMBL:GAV80707.1};	3775	Eukaryota; Viridiplantae; Streptophyta; Embryophyta; Tracheophyta; Spermatophyta; Magnoliophyta; eudicotyledons; Gunneridae; Pentapetalae; rosids; fabids; Oxalidales; Cephalotaceae; Cephalotus	A0A1Q3CKE4_CEPFO	A0A1Q3CKE4	FYVE domain-containing protein/Ank_2 domain-containing protein	SubName: Full=FYVE domain-containing protein/Ank_2 domain-containing protein {ECO:0000313|EMBL:GAV80707.1};	GO:0046872			IPR002110;IPR020683;IPR036770;IPR000306;IPR017455;IPR011011;IPR013083				PF12796;PF01363	PS50297;PS50088;PS50178							metal ion binding [GO:0046872]
scf7180000074517.6118.g553.t1	tr|A5BS82|A5BS82_VITVI	34.4	375	209	10	1	1092	277	625	1.3e-32	149.4	99.9	Vitis vinifera (Grape)	VITISV_031312	ORFNames=VITISV_031312 {ECO:0000313|EMBL:CAN74943.1};	29760	Eukaryota; Viridiplantae; Streptophyta; Embryophyta; Tracheophyta; Spermatophyta; Magnoliophyta; eudicotyledons; Gunneridae; Pentapetalae; rosids; Vitales; Vitaceae; Vitis	A5BS82_VITVI	A5BS82	Uncharacterized protein	SubName: Full=Uncharacterized protein {ECO:0000313|EMBL:CAN74943.1};	GO:0003676;GO:0015074			IPR001584;IPR021109;IPR005162;IPR012337;IPR036397;IPR000477				PF03732;PF00665;PF00078	PS50994						DNA integration [GO:0015074]	nucleic acid binding [GO:0003676]
scf7180000087121.12950.g522.t1	tr|F6H5Q2|F6H5Q2_VITVI	47.4	1248	365	16	1	3681	419	1396	9.6e-189	669.8	99.9	Vitis vinifera (Grape)	VIT_14s0108g00280	OrderedLocusNames=VIT_14s0108g00280 {ECO:0000313|EMBL:CCB47523.1};	29760	Eukaryota; Viridiplantae; Streptophyta; Embryophyta; Tracheophyta; Spermatophyta; Magnoliophyta; eudicotyledons; Gunneridae; Pentapetalae; rosids; Vitales; Vitaceae; Vitis	F6H5Q2_VITVI	F6H5Q2	Uncharacterized protein	SubName: Full=Uncharacterized protein {ECO:0000313|EMBL:CCB47523.1};	GO:0016021;GO:0005524;GO:0004672			IPR011009;IPR001611;IPR025875;IPR003591;IPR032675;IPR013210;IPR000719;IPR017441;IPR008266		ENOG410JC84;COG4886	EOG093601B3	PF00560;PF12799;PF13855;PF08263;PF00069	PS51450;PS00107;PS50011;PS00109							ATP binding [GO:0005524];protein kinase activity [GO:0004672]	integral component of membrane [GO:0016021]
scf7180000087648.5816.g1067.t1	tr|B9HMP3|B9HMP3_POPTR	77.8	409	90	1	1	1227	1	408	2.6e-175	623.6	99.9	Populus trichocarpa (Western balsam poplar) (Populus balsamifera subsp. trichocarpa)	POPTR_0008s20940g	ORFNames=POPTR_0008s20940g {ECO:0000313|EMBL:EEE89211.1};	3694	Eukaryota; Viridiplantae; Streptophyta; Embryophyta; Tracheophyta; Spermatophyta; Magnoliophyta; eudicotyledons; Gunneridae; Pentapetalae; rosids; fabids; Malpighiales; Salicaceae; Saliceae; Populus	B9HMP3_POPTR	B9HMP3	Isoflavone reductase-related family protein	SubName: Full=Isoflavone reductase-related family protein {ECO:0000313|EMBL:EEE89211.1};			pop:POPTR_0008s20940g	IPR016040;IPR036291	XP_002311844.1	KOG1203;COG0702	EOG09360K2V	PF13460						7481639
scf7180000088093.11418.g1488.t1	tr|Q2AA50|Q2AA50_ASPOF	49.6	949	273	15	4	2265	384	1322	1.9e-232	814.3	99.9	Asparagus officinalis (Garden asparagus)	19.t00014	ORFNames=19.t00014 {ECO:0000313|EMBL:ABD63142.1};	4686	Eukaryota; Viridiplantae; Streptophyta; Embryophyta; Tracheophyta; Spermatophyta; Magnoliophyta; Liliopsida; Asparagales; Asparagaceae; Asparagoideae; Asparagus	Q2AA50_ASPOF	Q2AA50	Retrotransposon gag protein	SubName: Full=Retrotransposon gag protein {ECO:0000313|EMBL:ABD63142.1};	GO:0003676;GO:0015074			IPR001584;IPR021109;IPR005162;IPR012337;IPR036397;IPR000477				PF03732;PF00665;PF00078	PS50994						DNA integration [GO:0015074]	nucleic acid binding [GO:0003676]
scf7180000088466.8779.g1841.t1	tr|A0A1U7Z848|A0A1U7Z848_NELNU	84.9	404	30	1	1	1119	202	605	6.5e-181	642.1	99.9	Nelumbo nucifera (Sacred lotus)	LOC104592091	Name=LOC104592091 {ECO:0000313|RefSeq:XP_010249575.1};	4432	Eukaryota; Viridiplantae; Streptophyta; Embryophyta; Tracheophyta; Spermatophyta; Magnoliophyta; eudicotyledons; Proteales; Nelumbonaceae; Nelumbo	A0A1U7Z848_NELNU	A0A1U7Z848	ruBisCO large subunit-binding protein subunit beta, chloroplastic	SubName: Full=ruBisCO large subunit-binding protein subunit beta, chloroplastic {ECO:0000313|RefSeq:XP_010249575.1};	GO:0005737;GO:0005524;GO:0042026		nnu:104592091	IPR018370;IPR001844;IPR002423;IPR037290;IPR027409;IPR027413	XP_010249575.1			PF00118	PS00296			PTHR11353	TIGR02348	104592091	protein refolding [GO:0042026]	ATP binding [GO:0005524]	cytoplasm [GO:0005737]
scf7180000088849.20455.g178.t1	tr|H6U1E9|H6U1E9_CITSI	65.4	437	125	3	1	1236	1	436	4.3e-149	536.6	99.9	Citrus sinensis (Sweet orange) (Citrus aurantium var. sinensis)	Tcs1	Name=Tcs1 {ECO:0000313|EMBL:AFB73911.1};	2711	Eukaryota; Viridiplantae; Streptophyta; Embryophyta; Tracheophyta; Spermatophyta; Magnoliophyta; eudicotyledons; Gunneridae; Pentapetalae; rosids; malvids; Sapindales; Rutaceae; Aurantioideae; Citrus	H6U1E9_CITSI	H6U1E9	Polyprotein	SubName: Full=Polyprotein {ECO:0000313|EMBL:AFB73911.1};	GO:0003676;GO:0008270;GO:0015074			IPR025724;IPR001584;IPR012337;IPR036397;IPR013103;IPR001878;IPR036875				PF13976;PF00665;PF07727;PF00098	PS50994;PS50158						DNA integration [GO:0015074]	nucleic acid binding [GO:0003676];zinc ion binding [GO:0008270]
scf7180000088895.15241.g223.t1	tr|A0A1S4A478|A0A1S4A478_TOBAC	49.1	957	443	11	1	2760	1	950	8.3e-262	912.1	99.9	Nicotiana tabacum (Common tobacco)	LOC107793551	Name=LOC107793551 {ECO:0000313|RefSeq:XP_016471415.1};	4097	Eukaryota; Viridiplantae; Streptophyta; Embryophyta; Tracheophyta; Spermatophyta; Magnoliophyta; eudicotyledons; Gunneridae; Pentapetalae; asterids; lamiids; Solanales; Solanaceae; Nicotianoideae; Nicotianeae; Nicotiana	A0A1S4A478_TOBAC	A0A1S4A478	uncharacterized protein LOC107793551	SubName: Full=uncharacterized protein LOC107793551 {ECO:0000313|RefSeq:XP_016471415.1};			nta:107793551	IPR025312;IPR025452;IPR029480;IPR004242	XP_016471415.1			PF13952;PF13960;PF13963;PF02992						107793551
scf7180000089191.22603.g505.t1	tr|A0A1Q3D351|A0A1Q3D351_CEPFO	70.1	585	124	7	1	1653	1	568	1.2e-218	768.1	99.9	Cephalotus follicularis (Albany pitcher plant)	CFOL_v3_30267	ORFNames=CFOL_v3_30267 {ECO:0000313|EMBL:GAV86841.1};	3775	Eukaryota; Viridiplantae; Streptophyta; Embryophyta; Tracheophyta; Spermatophyta; Magnoliophyta; eudicotyledons; Gunneridae; Pentapetalae; rosids; fabids; Oxalidales; Cephalotaceae; Cephalotus	A0A1Q3D351_CEPFO	A0A1Q3D351	RRM_6 domain-containing protein	SubName: Full=RRM_6 domain-containing protein {ECO:0000313|EMBL:GAV86841.1};	GO:0046872;GO:0003723			IPR034365;IPR025605;IPR035979;IPR000504;IPR000571;IPR036855				PF12872;PF00076	PS50102;PS50103							metal ion binding [GO:0046872];RNA binding [GO:0003723]
scf7180000089389.22108.g726.t1	tr|A0A061EAY8|A0A061EAY8_THECC	74.2	868	206	4	1	2568	1	862	0	1275.8	99.9	Theobroma cacao (Cacao) (Cocoa)	TCM_008137	ORFNames=TCM_008137 {ECO:0000313|EMBL:EOX99453.1};	3641	Eukaryota; Viridiplantae; Streptophyta; Embryophyta; Tracheophyta; Spermatophyta; Magnoliophyta; eudicotyledons; Gunneridae; Pentapetalae; rosids; malvids; Malvales; Malvaceae; Byttnerioideae; Theobroma	A0A061EAY8_THECC	A0A061EAY8	Switch 2	SubName: Full=Switch 2 {ECO:0000313|EMBL:EOX99453.1};	GO:0005524			IPR014001;IPR001650;IPR027417;IPR000330				PF00271;PF00176	PS51192;PS51194							ATP binding [GO:0005524]
scf7180000089665.40358.g1031.t1	tr|V4T575|V4T575_9ROSI	53.1	546	233	10	1	1611	1	532	1.1e-139	505.8	99.9	Citrus clementina	CICLE_v10018611mg	ORFNames=CICLE_v10018611mg {ECO:0000313|EMBL:ESR55398.1};	85681	Eukaryota; Viridiplantae; Streptophyta; Embryophyta; Tracheophyta; Spermatophyta; Magnoliophyta; eudicotyledons; Gunneridae; Pentapetalae; rosids; malvids; Sapindales; Rutaceae; Aurantioideae; Citrus	V4T575_9ROSI	V4T575	Uncharacterized protein	SubName: Full=Uncharacterized protein {ECO:0000313|EMBL:ESR55398.1};	GO:0043531;GO:0006952;GO:0007165		cic:CICLE_v10018611mg	IPR001611;IPR011713;IPR003591;IPR032675;IPR002182;IPR027417;IPR000157;IPR035897;IPR036388	XP_006442158.1			PF07725;PF13855;PF00931;PF01582	PS51450;PS50104					18048677	defense response [GO:0006952];signal transduction [GO:0007165]	ADP binding [GO:0043531]
scf7180000089745.11610.g1111.t1	tr|A0A061EA11|A0A061EA11_THECC	73.1	449	120	1	1	1347	382	829	7.6e-192	678.7	99.9	Theobroma cacao (Cacao) (Cocoa)	TCM_011649	ORFNames=TCM_011649 {ECO:0000313|EMBL:EOY01845.1};	3641	Eukaryota; Viridiplantae; Streptophyta; Embryophyta; Tracheophyta; Spermatophyta; Magnoliophyta; eudicotyledons; Gunneridae; Pentapetalae; rosids; malvids; Malvales; Malvaceae; Byttnerioideae; Theobroma	A0A061EA11_THECC	A0A061EA11	EXS (ERD1/XPR1/SYG1) family protein	SubName: Full=EXS (ERD1/XPR1/SYG1) family protein {ECO:0000313|EMBL:EOY01845.1};	GO:0016021			IPR004342;IPR034092;IPR004331				PF03124;PF03105	PS51380;PS51382								integral component of membrane [GO:0016021]
scf7180000089843.23629.g1219.t1	tr|B9T118|B9T118_RICCO	85	774	80	5	1	2307	1	743	0	1299.6	99.9	Ricinus communis (Castor bean)	RCOM_0458390	ORFNames=RCOM_0458390 {ECO:0000313|EMBL:EEF30445.1};	3988	Eukaryota; Viridiplantae; Streptophyta; Embryophyta; Tracheophyta; Spermatophyta; Magnoliophyta; eudicotyledons; Gunneridae; Pentapetalae; rosids; fabids; Malpighiales; Euphorbiaceae; Acalyphoideae; Acalypheae; Ricinus	B9T118_RICCO	B9T118	NADH-ubiquinone oxidoreductase, putative	SubName: Full=NADH-ubiquinone oxidoreductase, putative {ECO:0000313|EMBL:EEF30445.1}; EC=1.6.5.3 {ECO:0000313|EMBL:EEF30445.1};	GO:0016020;GO:0009055;GO:0051536;GO:0008137;GO:0042773		rcu:8272194	IPR036010;IPR001041;IPR012675;IPR006656;IPR006963;IPR000283;IPR010228;IPR019574;IPR015405	XP_002531931.1			PF00384;PF10588;PF09326	PS51085;PS51839;PS51669;PS00641;PS00642;PS00643				TIGR01973	8272194	ATP synthesis coupled electron transport [GO:0042773]	electron transfer activity [GO:0009055];iron-sulfur cluster binding [GO:0051536];NADH dehydrogenase (ubiquinone) activity [GO:0008137]	membrane [GO:0016020]
scf7180000090102.4858.g1477.t1	tr|A5AKF5|A5AKF5_VITVI	36.7	498	240	8	1	1413	226	675	1.7e-69	272.3	99.9	Vitis vinifera (Grape)	VITISV_032725	ORFNames=VITISV_032725 {ECO:0000313|EMBL:CAN66840.1};	29760	Eukaryota; Viridiplantae; Streptophyta; Embryophyta; Tracheophyta; Spermatophyta; Magnoliophyta; eudicotyledons; Gunneridae; Pentapetalae; rosids; Vitales; Vitaceae; Vitis	A5AKF5_VITVI	A5AKF5	Uncharacterized protein	SubName: Full=Uncharacterized protein {ECO:0000313|EMBL:CAN66840.1};	GO:0003676;GO:0015074			IPR001584;IPR021109;IPR005162;IPR012337;IPR036397;IPR000477				PF03732;PF00665;PF00078	PS50994						DNA integration [GO:0015074]	nucleic acid binding [GO:0003676]
scf7180000090205.4031.g1566.t1	tr|Q0ZCD2|Q0ZCD2_POPTR	52.1	397	147	8	1	1071	255	648	6e-99	369.8	99.9	Populus trichocarpa (Western balsam poplar) (Populus balsamifera subsp. trichocarpa)			3694	Eukaryota; Viridiplantae; Streptophyta; Embryophyta; Tracheophyta; Spermatophyta; Magnoliophyta; eudicotyledons; Gunneridae; Pentapetalae; rosids; fabids; Malpighiales; Salicaceae; Saliceae; Populus	Q0ZCD2_POPTR	Q0ZCD2	Integrase	SubName: Full=Integrase {ECO:0000313|EMBL:ABG37656.1};	GO:0003676;GO:0015074			IPR001584;IPR031100;IPR012337;IPR036397				PF03641;PF00665	PS50994						DNA integration [GO:0015074]	nucleic acid binding [GO:0003676]
scf7180000090338.36705.g1705.t1	tr|Q0ZCD0|Q0ZCD0_POPTR	38.4	396	170	9	1	972	76	469	2.8e-63	251.1	99.9	Populus trichocarpa (Western balsam poplar) (Populus balsamifera subsp. trichocarpa)			3694	Eukaryota; Viridiplantae; Streptophyta; Embryophyta; Tracheophyta; Spermatophyta; Magnoliophyta; eudicotyledons; Gunneridae; Pentapetalae; rosids; fabids; Malpighiales; Salicaceae; Saliceae; Populus	Q0ZCD0_POPTR	Q0ZCD0	Integrase	SubName: Full=Integrase {ECO:0000313|EMBL:ABG37658.1};	GO:0003676			IPR012337;IPR036397;IPR000477				PF00078								nucleic acid binding [GO:0003676]
scf7180000090424.29624.g1792.t1	tr|J3SDF5|J3SDF5_BETVU	47.2	1415	548	17	1	3666	216	1624	0	1230.7	99.9	Beta vulgaris subsp. vulgaris			3555	Eukaryota; Viridiplantae; Streptophyta; Embryophyta; Tracheophyta; Spermatophyta; Magnoliophyta; eudicotyledons; Gunneridae; Pentapetalae; Caryophyllales; Chenopodiaceae; Betoideae; Beta	J3SDF5_BETVU	J3SDF5	Ty3/gypsy retrotransposon protein	SubName: Full=Ty3/gypsy retrotransposon protein {ECO:0000313|EMBL:AFK13856.1};	GO:0003676;GO:0015074			IPR016197;IPR000953;IPR001584;IPR021109;IPR005162;IPR012337;IPR036397;IPR000477				PF03732;PF00665;PF00078	PS50013;PS50994;PS50878						DNA integration [GO:0015074]	nucleic acid binding [GO:0003676]
scf7180000091152.28926.g51.t1	tr|A5AJD0|A5AJD0_VITVI	47.7	1256	319	15	1	2859	1	1221	7e-304	1052	99.9	Vitis vinifera (Grape)	VITISV_012031	ORFNames=VITISV_012031 {ECO:0000313|EMBL:CAN80132.1};	29760	Eukaryota; Viridiplantae; Streptophyta; Embryophyta; Tracheophyta; Spermatophyta; Magnoliophyta; eudicotyledons; Gunneridae; Pentapetalae; rosids; Vitales; Vitaceae; Vitis	A5AJD0_VITVI	A5AJD0	Uncharacterized protein	SubName: Full=Uncharacterized protein {ECO:0000313|EMBL:CAN80132.1};	GO:0003676;GO:0015074			IPR001584;IPR021109;IPR005162;IPR012337;IPR036397;IPR000477				PF03732;PF00665;PF00078	PS50994;PS50878						DNA integration [GO:0015074]	nucleic acid binding [GO:0003676]
scf7180000091176.14628.g73.t1	tr|A0A061GPH7|A0A061GPH7_THECC	65.8	609	137	6	1	1623	1	606	5.9e-215	755.7	99.9	Theobroma cacao (Cacao) (Cocoa)	TCM_038825	ORFNames=TCM_038825 {ECO:0000313|EMBL:EOY31720.1};	3641	Eukaryota; Viridiplantae; Streptophyta; Embryophyta; Tracheophyta; Spermatophyta; Magnoliophyta; eudicotyledons; Gunneridae; Pentapetalae; rosids; malvids; Malvales; Malvaceae; Byttnerioideae; Theobroma	A0A061GPH7_THECC	A0A061GPH7	LRR receptor-like serine/threonine-protein kinase	SubName: Full=LRR receptor-like serine/threonine-protein kinase {ECO:0000313|EMBL:EOY31720.1};	GO:0005524;GO:0004672;GO:0006950			IPR011009;IPR000719;IPR017441;IPR014729;IPR001245;IPR008271;IPR006016				PF07714;PF00582	PS00107;PS50011;PS00108						response to stress [GO:0006950]	ATP binding [GO:0005524];protein kinase activity [GO:0004672]
scf7180000091251.14296.g146.t1	tr|U5GA83|U5GA83_POPTR	68.5	466	115	3	1	1383	1	439	1.5e-182	647.9	99.9	Populus trichocarpa (Western balsam poplar) (Populus balsamifera subsp. trichocarpa)	POPTR_0006s12090g	ORFNames=POPTR_0006s12090g {ECO:0000313|EMBL:ERP59149.1};	3694	Eukaryota; Viridiplantae; Streptophyta; Embryophyta; Tracheophyta; Spermatophyta; Magnoliophyta; eudicotyledons; Gunneridae; Pentapetalae; rosids; fabids; Malpighiales; Salicaceae; Saliceae; Populus	U5GA83_POPTR	U5GA83	Carboxypeptidase	RecName: Full=Carboxypeptidase {ECO:0000256|RuleBase:RU361156}; EC=3.4.16.- {ECO:0000256|RuleBase:RU361156};	GO:0004185;GO:0051603		pop:POPTR_0006s12090g	IPR029058;IPR001563;IPR018202	XP_006381352.1	KOG1283;COG2939	EOG09360BNN	PF00450	PS00131			PTHR11802		18100104	proteolysis involved in cellular protein catabolic process [GO:0051603]	serine-type carboxypeptidase activity [GO:0004185]
scf7180000091254.17623.g149.t1	tr|A0A1S3BVR5|A0A1S3BVR5_CUCME	81.4	634	115	2	1	1902	1	631	0	1107.8	99.9	Cucumis melo (Muskmelon)	LOC103494169	Name=LOC103494169 {ECO:0000313|RefSeq:XP_008453466.1, ECO:0000313|RefSeq:XP_016901438.1};	3656	Eukaryota; Viridiplantae; Streptophyta; Embryophyta; Tracheophyta; Spermatophyta; Magnoliophyta; eudicotyledons; Gunneridae; Pentapetalae; rosids; fabids; Cucurbitales; Cucurbitaceae; Benincaseae; Cucumis	A0A1S3BVR5_CUCME	A0A1S3BVR5	alpha-dioxygenase 2	SubName: Full=alpha-dioxygenase 2 {ECO:0000313|RefSeq:XP_008453466.1, ECO:0000313|RefSeq:XP_016901438.1};	GO:0051213;GO:0020037;GO:0004601;GO:0006979		cmo:103494169	IPR034815;IPR010255;IPR019791;IPR037120	XP_008453466.1;XP_016901438.1			PF03098	PS50292					103494169	response to oxidative stress [GO:0006979]	dioxygenase activity [GO:0051213];heme binding [GO:0020037];peroxidase activity [GO:0004601]
scf7180000091271.25887.g164.t1	tr|V4SAY2|V4SAY2_9ROSI	79.3	710	105	3	1	2094	1	680	0	1106.3	99.9	Citrus clementina	CICLE_v10000491mg	ORFNames=CICLE_v10000491mg {ECO:0000313|EMBL:ESR44683.1};	85681	Eukaryota; Viridiplantae; Streptophyta; Embryophyta; Tracheophyta; Spermatophyta; Magnoliophyta; eudicotyledons; Gunneridae; Pentapetalae; rosids; malvids; Sapindales; Rutaceae; Aurantioideae; Citrus	V4SAY2_9ROSI	V4SAY2	Auxin response factor	RecName: Full=Auxin response factor {ECO:0000256|RuleBase:RU004561};	GO:0005634;GO:0003677;GO:0009734;GO:0006355;GO:0006351		cic:CICLE_v10000491mg	IPR033389;IPR010525;IPR003340;IPR015300;IPR000270	XP_006431443.1			PF02309;PF06507;PF02362	PS50863;PS51745					18040560	auxin-activated signaling pathway [GO:0009734];regulation of transcription, DNA-templated [GO:0006355];transcription, DNA-templated [GO:0006351]	DNA binding [GO:0003677]	nucleus [GO:0005634]
scf7180000091477.20566.g358.t1	tr|A5BMP4|A5BMP4_VITVI	35.9	248	150	3	1	717	61	308	2.5e-32	147.9	99.9	Vitis vinifera (Grape)	VITISV_037259	ORFNames=VITISV_037259 {ECO:0000313|EMBL:CAN61569.1};	29760	Eukaryota; Viridiplantae; Streptophyta; Embryophyta; Tracheophyta; Spermatophyta; Magnoliophyta; eudicotyledons; Gunneridae; Pentapetalae; rosids; Vitales; Vitaceae; Vitis	A5BMP4_VITVI	A5BMP4	Uncharacterized protein	SubName: Full=Uncharacterized protein {ECO:0000313|EMBL:CAN61569.1};	GO:0003676;GO:0015074			IPR001584;IPR021109;IPR012337;IPR036397;IPR000477				PF00665;PF00078	PS50994						DNA integration [GO:0015074]	nucleic acid binding [GO:0003676]
scf7180000091603.13344.g487.t1	tr|A5AUW6|A5AUW6_VITVI	37.9	543	244	7	1	1458	210	716	8.5e-80	306.6	99.9	Vitis vinifera (Grape)	VITISV_032033	ORFNames=VITISV_032033 {ECO:0000313|EMBL:CAN82599.1};	29760	Eukaryota; Viridiplantae; Streptophyta; Embryophyta; Tracheophyta; Spermatophyta; Magnoliophyta; eudicotyledons; Gunneridae; Pentapetalae; rosids; Vitales; Vitaceae; Vitis	A5AUW6_VITVI	A5AUW6	Uncharacterized protein	SubName: Full=Uncharacterized protein {ECO:0000313|EMBL:CAN82599.1};	GO:0003676;GO:0015074			IPR001584;IPR021109;IPR005162;IPR012337;IPR036397;IPR000477				PF03732;PF00665;PF00078	PS50994						DNA integration [GO:0015074]	nucleic acid binding [GO:0003676]
scf7180000091617.10842.g500.t1	tr|A0A1Q3CFF9|A0A1Q3CFF9_CEPFO	64.7	275	79	8	1	804	1	264	1.1e-86	328.6	99.9	Cephalotus follicularis (Albany pitcher plant)	CFOL_v3_22434	ORFNames=CFOL_v3_22434 {ECO:0000313|EMBL:GAV78969.1};	3775	Eukaryota; Viridiplantae; Streptophyta; Embryophyta; Tracheophyta; Spermatophyta; Magnoliophyta; eudicotyledons; Gunneridae; Pentapetalae; rosids; fabids; Oxalidales; Cephalotaceae; Cephalotus	A0A1Q3CFF9_CEPFO	A0A1Q3CFF9	Myb_DNA-binding domain-containing protein	SubName: Full=Myb_DNA-binding domain-containing protein {ECO:0000313|EMBL:GAV78969.1};	GO:0003677			IPR009057;IPR017930;IPR001005				PF00249	PS51294							DNA binding [GO:0003677]
scf7180000091701.4979.g591.t1	tr|A0A1Q3CFF9|A0A1Q3CFF9_CEPFO	62.3	305	95	10	1	894	1	292	3.8e-91	343.6	99.9	Cephalotus follicularis (Albany pitcher plant)	CFOL_v3_22434	ORFNames=CFOL_v3_22434 {ECO:0000313|EMBL:GAV78969.1};	3775	Eukaryota; Viridiplantae; Streptophyta; Embryophyta; Tracheophyta; Spermatophyta; Magnoliophyta; eudicotyledons; Gunneridae; Pentapetalae; rosids; fabids; Oxalidales; Cephalotaceae; Cephalotus	A0A1Q3CFF9_CEPFO	A0A1Q3CFF9	Myb_DNA-binding domain-containing protein	SubName: Full=Myb_DNA-binding domain-containing protein {ECO:0000313|EMBL:GAV78969.1};	GO:0003677			IPR009057;IPR017930;IPR001005				PF00249	PS51294							DNA binding [GO:0003677]
scf7180000091967.23571.g870.t1	tr|A5C0A9|A5C0A9_VITVI	61.7	601	174	3	1	1638	1	600	3.5e-199	703.4	99.9	Vitis vinifera (Grape)	VITISV_035070	ORFNames=VITISV_035070 {ECO:0000313|EMBL:CAN66208.1};	29760	Eukaryota; Viridiplantae; Streptophyta; Embryophyta; Tracheophyta; Spermatophyta; Magnoliophyta; eudicotyledons; Gunneridae; Pentapetalae; rosids; Vitales; Vitaceae; Vitis	A5C0A9_VITVI	A5C0A9	Uncharacterized protein	SubName: Full=Uncharacterized protein {ECO:0000313|EMBL:CAN66208.1};	GO:0003676;GO:0008270;GO:0015074			IPR025724;IPR001584;IPR012337;IPR036397;IPR013103;IPR001878;IPR036875				PF13976;PF00665;PF07727	PS50994;PS50158						DNA integration [GO:0015074]	nucleic acid binding [GO:0003676];zinc ion binding [GO:0008270]
scf7180000092145.7945.g1037.t1	tr|A0A2C9PG48|A0A2C9PG48_9ROSI	84.8	328	50	0	1	984	1	328	4.7e-167	595.9	99.9	Canarium album	FLS	Name=FLS {ECO:0000313|EMBL:ATL75654.1};	300208	Eukaryota; Viridiplantae; Streptophyta; Embryophyta; Tracheophyta; Spermatophyta; Magnoliophyta; eudicotyledons; Gunneridae; Pentapetalae; rosids; malvids; Sapindales; Burseraceae; Canarium	A0A2C9PG48_9ROSI	A0A2C9PG48	Flavonol synthase	SubName: Full=Flavonol synthase {ECO:0000313|EMBL:ATL75654.1};				IPR026992;IPR027443;IPR005123				PF03171;PF14226	PS51471
scf7180000092538.6126.g1409.t1	tr|Q0ZCD2|Q0ZCD2_POPTR	36.3	424	104	4	1	864	255	648	1e-56	229.2	99.9	Populus trichocarpa (Western balsam poplar) (Populus balsamifera subsp. trichocarpa)			3694	Eukaryota; Viridiplantae; Streptophyta; Embryophyta; Tracheophyta; Spermatophyta; Magnoliophyta; eudicotyledons; Gunneridae; Pentapetalae; rosids; fabids; Malpighiales; Salicaceae; Saliceae; Populus	Q0ZCD2_POPTR	Q0ZCD2	Integrase	SubName: Full=Integrase {ECO:0000313|EMBL:ABG37656.1};	GO:0003676;GO:0015074			IPR001584;IPR031100;IPR012337;IPR036397				PF03641;PF00665	PS50994						DNA integration [GO:0015074]	nucleic acid binding [GO:0003676]
scf7180000092674.28023.g1518.t1	tr|Q9ZRJ0|Q9ZRJ0_TOBAC	61.5	1340	429	9	4	3828	1	1318	0	1621.7	99.9	Nicotiana tabacum (Common tobacco)			4097	Eukaryota; Viridiplantae; Streptophyta; Embryophyta; Tracheophyta; Spermatophyta; Magnoliophyta; eudicotyledons; Gunneridae; Pentapetalae; asterids; lamiids; Solanales; Solanaceae; Nicotianoideae; Nicotianeae; Nicotiana	Q9ZRJ0_TOBAC	Q9ZRJ0	Retrotransposon Tto1 DNA	SubName: Full=Retrotransposon Tto1 DNA {ECO:0000313|EMBL:BAA11674.1};	GO:0003676;GO:0008270;GO:0015074			IPR025724;IPR001584;IPR012337;IPR036397;IPR013103;IPR036875				PF13976;PF00665;PF07727	PS50994						DNA integration [GO:0015074]	nucleic acid binding [GO:0003676];zinc ion binding [GO:0008270]
scf7180000092719.24163.g1551.t1	tr|A0A1R3GRA1|A0A1R3GRA1_COCAP	81.1	535	73	3	1	1605	1	507	4.4e-255	889	99.9	Corchorus capsularis (Jute)	CCACVL1_24003	ORFNames=CCACVL1_24003 {ECO:0000313|EMBL:OMO60623.1};	210143	Eukaryota; Viridiplantae; Streptophyta; Embryophyta; Tracheophyta; Spermatophyta; Magnoliophyta; eudicotyledons; Gunneridae; Pentapetalae; rosids; malvids; Malvales; Malvaceae; Grewioideae; Apeibeae; Corchorus	A0A1R3GRA1_COCAP	A0A1R3GRA1	GDP-fucose protein O-fucosyltransferase	SubName: Full=GDP-fucose protein O-fucosyltransferase {ECO:0000313|EMBL:OMO60623.1};	GO:0016021;GO:0016757;GO:0006004			IPR024709;IPR019378				PF10250							fucose metabolic process [GO:0006004]	transferase activity, transferring glycosyl groups [GO:0016757]	integral component of membrane [GO:0016021]
scf7180000092799.10540.g1630.t1	tr|A0A077ZM27|A0A077ZM27_TRITR	58.6	2395	893	20	7	7119	114	2434	0	2723	99.9	Trichuris trichiura (Whipworm) (Trichocephalus trichiurus)	TTRE_0000800301	ORFNames=TTRE_0000800301 {ECO:0000313|EMBL:CDW59665.1};	36087	Eukaryota; Metazoa; Ecdysozoa; Nematoda; Enoplea; Dorylaimia; Trichinellida; Trichuridae; Trichuris	A0A077ZM27_TRITR	A0A077ZM27	Multifunctional fusion protein; DNA-directed RNA polymerase subunit; DNA-directed RNA polymerase subunit beta	RecName: Full=Multifunctional fusion protein {ECO:0000256|RuleBase:RU004279, ECO:0000256|RuleBase:RU363031}; Includes: RecName: Full=DNA-directed RNA polymerase subunit {ECO:0000256|RuleBase:RU004279}; Includes: RecName: Full=DNA-directed RNA polymerase subunit beta {ECO:0000256|RuleBase:RU363031}; EC=2.7.7.6 {ECO:0000256|RuleBase:RU363031};	GO:0005840;GO:0003677;GO:0003899;GO:0032549;GO:0003735;GO:0006351;GO:0006412			IPR019462;IPR015712;IPR007120;IPR037033;IPR012754;IPR000206;IPR014719;IPR013823;IPR008932;IPR036235;IPR000722;IPR010243;IPR007121;IPR007644;IPR006592;IPR007080;IPR007066;IPR007083;IPR007081;IPR007642;IPR037034;IPR007645;IPR007641;IPR014724				PF00542;PF16320;PF04997;PF00623;PF04983;PF05000;PF04998;PF04563;PF04561;PF04565;PF10385;PF00562;PF04560	PS01166			PTHR20856	TIGR00855;TIGR02013;TIGR02386		transcription, DNA-templated [GO:0006351];translation [GO:0006412]	DNA binding [GO:0003677];DNA-directed 5'-3' RNA polymerase activity [GO:0003899];ribonucleoside binding [GO:0032549];structural constituent of ribosome [GO:0003735]	ribosome [GO:0005840]
scf7180000092829.33847.g1670.t1	tr|A0A0Q6LH68|A0A0Q6LH68_9SPHN	85.7	771	110	0	1	2313	21	791	0	1261.1	99.9	Sphingomonas sp. Leaf339	ASG67_03060	ORFNames=ASG67_03060 {ECO:0000313|EMBL:KQU62124.1};	1736343	Bacteria; Proteobacteria; Alphaproteobacteria; Sphingomonadales; Sphingomonadaceae; Sphingomonas	A0A0Q6LH68_9SPHN	A0A0Q6LH68	Efflux pump membrane transporter	RecName: Full=Efflux pump membrane transporter {ECO:0000256|RuleBase:RU364070};	GO:0016021;GO:0005886;GO:0005215;GO:0006810			IPR027463;IPR001036;IPR004764	WP_056525031.1			PF00873				PTHR32063	TIGR00915		transport [GO:0006810]	transporter activity [GO:0005215]	integral component of membrane [GO:0016021];plasma membrane [GO:0005886]
scf7180000092962.22483.g1818.t1	tr|A5ASY8|A5ASY8_VITVI	40.7	1366	487	22	1	3885	267	1380	8.1e-263	916	99.9	Vitis vinifera (Grape)	VITISV_014148	ORFNames=VITISV_014148 {ECO:0000313|EMBL:CAN82562.1};	29760	Eukaryota; Viridiplantae; Streptophyta; Embryophyta; Tracheophyta; Spermatophyta; Magnoliophyta; eudicotyledons; Gunneridae; Pentapetalae; rosids; Vitales; Vitaceae; Vitis	A5ASY8_VITVI	A5ASY8	Uncharacterized protein	SubName: Full=Uncharacterized protein {ECO:0000313|EMBL:CAN82562.1};	GO:0003676;GO:0015074			IPR016197;IPR000953;IPR023780;IPR001584;IPR021109;IPR005162;IPR012337;IPR036397;IPR000477				PF00385;PF03732;PF00078	PS50994;PS50878						DNA integration [GO:0015074]	nucleic acid binding [GO:0003676]
scf7180000093029.12475.g1893.t1	tr|O23864|O23864_9ORYZ	50.2	293	104	2	1	753	1018	1310	9.4e-75	288.9	99.9	Oryza australiensis			4532	Eukaryota; Viridiplantae; Streptophyta; Embryophyta; Tracheophyta; Spermatophyta; Magnoliophyta; Liliopsida; Poales; Poaceae; BOP clade; Oryzoideae; Oryzeae; Oryzinae; Oryza	O23864_9ORYZ	O23864	Polyprotein	SubName: Full=Polyprotein {ECO:0000313|EMBL:BAA22288.1};	GO:0003676;GO:0008270;GO:0015074			IPR025724;IPR001584;IPR012337;IPR036397;IPR013103;IPR001878;IPR036875				PF13976;PF00665;PF07727;PF00098	PS50994;PS50158						DNA integration [GO:0015074]	nucleic acid binding [GO:0003676];zinc ion binding [GO:0008270]
scf7180000093116.19132.g1986.t1	tr|A5C0A9|A5C0A9_VITVI	55.8	489	160	3	1	1302	1	488	9.7e-144	518.8	99.9	Vitis vinifera (Grape)	VITISV_035070	ORFNames=VITISV_035070 {ECO:0000313|EMBL:CAN66208.1};	29760	Eukaryota; Viridiplantae; Streptophyta; Embryophyta; Tracheophyta; Spermatophyta; Magnoliophyta; eudicotyledons; Gunneridae; Pentapetalae; rosids; Vitales; Vitaceae; Vitis	A5C0A9_VITVI	A5C0A9	Uncharacterized protein	SubName: Full=Uncharacterized protein {ECO:0000313|EMBL:CAN66208.1};	GO:0003676;GO:0008270;GO:0015074			IPR025724;IPR001584;IPR012337;IPR036397;IPR013103;IPR001878;IPR036875				PF13976;PF00665;PF07727	PS50994;PS50158						DNA integration [GO:0015074]	nucleic acid binding [GO:0003676];zinc ion binding [GO:0008270]
scf7180000093167.16324.g2039.t1	tr|A0A061F0C3|A0A061F0C3_THECC	55.7	431	111	8	1	1278	1	356	5.3e-110	406.8	99.9	Theobroma cacao (Cacao) (Cocoa)	TCM_026086	ORFNames=TCM_026086 {ECO:0000313|EMBL:EOY10780.1};	3641	Eukaryota; Viridiplantae; Streptophyta; Embryophyta; Tracheophyta; Spermatophyta; Magnoliophyta; eudicotyledons; Gunneridae; Pentapetalae; rosids; malvids; Malvales; Malvaceae; Byttnerioideae; Theobroma	A0A061F0C3_THECC	A0A061F0C3	Germin-like protein subfamily 1 member 18	SubName: Full=Germin-like protein subfamily 1 member 18 {ECO:0000313|EMBL:EOY10780.1};	GO:0005576;GO:0030145;GO:0045735			IPR006045;IPR001929;IPR019780;IPR014710;IPR011051				PF00190	PS00725							manganese ion binding [GO:0030145];nutrient reservoir activity [GO:0045735]	extracellular region [GO:0005576]
scf7180000093568.15741.g2416.t1	tr|A0A061E114|A0A061E114_THECC	90.3	576	46	2	1	1713	1	571	1.7e-292	1013.4	99.9	Theobroma cacao (Cacao) (Cocoa)	TCM_007356	ORFNames=TCM_007356 {ECO:0000313|EMBL:EOX98645.1};	3641	Eukaryota; Viridiplantae; Streptophyta; Embryophyta; Tracheophyta; Spermatophyta; Magnoliophyta; eudicotyledons; Gunneridae; Pentapetalae; rosids; malvids; Malvales; Malvaceae; Byttnerioideae; Theobroma	A0A061E114_THECC	A0A061E114	Dynamin-related protein 3A isoform 2	SubName: Full=Dynamin-related protein 3A isoform 2 {ECO:0000313|EMBL:EOX98645.1};	GO:0005525;GO:0003924			IPR000375;IPR001401;IPR019762;IPR022812;IPR030381;IPR003130;IPR020850;IPR027417				PF01031;PF00350;PF02212	PS00410;PS51718;PS51388			PTHR11566				GTP binding [GO:0005525];GTPase activity [GO:0003924]
scf7180000093791.5800.g2619.t1	tr|Q2AA50|Q2AA50_ASPOF	61.2	640	236	5	1	1908	570	1201	5.6e-233	815.8	99.9	Asparagus officinalis (Garden asparagus)	19.t00014	ORFNames=19.t00014 {ECO:0000313|EMBL:ABD63142.1};	4686	Eukaryota; Viridiplantae; Streptophyta; Embryophyta; Tracheophyta; Spermatophyta; Magnoliophyta; Liliopsida; Asparagales; Asparagaceae; Asparagoideae; Asparagus	Q2AA50_ASPOF	Q2AA50	Retrotransposon gag protein	SubName: Full=Retrotransposon gag protein {ECO:0000313|EMBL:ABD63142.1};	GO:0003676;GO:0015074			IPR001584;IPR021109;IPR005162;IPR012337;IPR036397;IPR000477				PF03732;PF00665;PF00078	PS50994						DNA integration [GO:0015074]	nucleic acid binding [GO:0003676]
scf7180000093825.30851.g2652.t1	tr|A5ADC2|A5ADC2_VITVI	45.9	1689	593	23	4	4161	82	1753	0	1418.3	99.9	Vitis vinifera (Grape)	VITISV_005110	ORFNames=VITISV_005110 {ECO:0000313|EMBL:CAN64443.1};	29760	Eukaryota; Viridiplantae; Streptophyta; Embryophyta; Tracheophyta; Spermatophyta; Magnoliophyta; eudicotyledons; Gunneridae; Pentapetalae; rosids; Vitales; Vitaceae; Vitis	A5ADC2_VITVI	A5ADC2	Uncharacterized protein	SubName: Full=Uncharacterized protein {ECO:0000313|EMBL:CAN64443.1};	GO:0003676;GO:0015074			IPR001584;IPR021109;IPR005162;IPR012337;IPR036397;IPR000477				PF03732;PF00665;PF00078	PS50994						DNA integration [GO:0015074]	nucleic acid binding [GO:0003676]
scf7180000093849.10024.g2677.t1	tr|Q0ZCD0|Q0ZCD0_POPTR	51.1	571	232	8	1	1581	5	572	8.4e-142	512.7	99.9	Populus trichocarpa (Western balsam poplar) (Populus balsamifera subsp. trichocarpa)			3694	Eukaryota; Viridiplantae; Streptophyta; Embryophyta; Tracheophyta; Spermatophyta; Magnoliophyta; eudicotyledons; Gunneridae; Pentapetalae; rosids; fabids; Malpighiales; Salicaceae; Saliceae; Populus	Q0ZCD0_POPTR	Q0ZCD0	Integrase	SubName: Full=Integrase {ECO:0000313|EMBL:ABG37658.1};	GO:0003676			IPR012337;IPR036397;IPR000477				PF00078								nucleic acid binding [GO:0003676]
scf7180000093865.8246.g2691.t1	tr|A5C050|A5C050_VITVI	43.8	896	339	11	1	2298	268	1128	8.4e-191	676	99.9	Vitis vinifera (Grape)	VITISV_041046	ORFNames=VITISV_041046 {ECO:0000313|EMBL:CAN61957.1};	29760	Eukaryota; Viridiplantae; Streptophyta; Embryophyta; Tracheophyta; Spermatophyta; Magnoliophyta; eudicotyledons; Gunneridae; Pentapetalae; rosids; Vitales; Vitaceae; Vitis	A5C050_VITVI	A5C050	Uncharacterized protein	SubName: Full=Uncharacterized protein {ECO:0000313|EMBL:CAN61957.1};	GO:0003676;GO:0015074			IPR001584;IPR021109;IPR005162;IPR012337;IPR036397;IPR000477				PF03732;PF00665;PF00078	PS50994						DNA integration [GO:0015074]	nucleic acid binding [GO:0003676]
scf7180000093878.3168.g2704.t1	tr|A5BPE6|A5BPE6_VITVI	62.2	357	120	4	1	1029	163	518	1.2e-117	431.8	99.9	Vitis vinifera (Grape)	VITISV_044177	ORFNames=VITISV_044177 {ECO:0000313|EMBL:CAN72567.1};	29760	Eukaryota; Viridiplantae; Streptophyta; Embryophyta; Tracheophyta; Spermatophyta; Magnoliophyta; eudicotyledons; Gunneridae; Pentapetalae; rosids; Vitales; Vitaceae; Vitis	A5BPE6_VITVI	A5BPE6	Uncharacterized protein	SubName: Full=Uncharacterized protein {ECO:0000313|EMBL:CAN72567.1};	GO:0003676;GO:0008270;GO:0015074			IPR025724;IPR001584;IPR001611;IPR032675;IPR012337;IPR036397;IPR036875		COG0515;COG4886		PF13976;PF00560;PF00665	PS50994						DNA integration [GO:0015074]	nucleic acid binding [GO:0003676];zinc ion binding [GO:0008270]
scf7180000094140.13907.g2955.t1	sp|Q8W3Z1|BAMS_BETPL	85	253	38	0	1	759	1	253	4.5e-133	482.6	99.9	Betula platyphylla (Asian white birch)	OSCBPY	Name=OSCBPY;	78630	Eukaryota; Viridiplantae; Streptophyta; Embryophyta; Tracheophyta; Spermatophyta; Magnoliophyta; eudicotyledons; Gunneridae; Pentapetalae; rosids; fabids; Fagales; Betulaceae; Betula	BAMS_BETPL	Q8W3Z1	Beta-amyrin synthase	RecName: Full=Beta-amyrin synthase; EC=5.4.99.39;	GO:0042300;GO:0019745		ag:BAB83088	IPR032696;IPR032697;IPR018333;IPR002365;IPR008930				PF13243;PF13249	PS01074				TIGR01787		pentacyclic triterpenoid biosynthetic process [GO:0019745]	beta-amyrin synthase activity [GO:0042300]
scf7180000094198.21026.g3005.t1	tr|Q0ZCD3|Q0ZCD3_POPTR	40.2	381	149	8	1	984	612	966	2.6e-56	228	99.9	Populus trichocarpa (Western balsam poplar) (Populus balsamifera subsp. trichocarpa)			3694	Eukaryota; Viridiplantae; Streptophyta; Embryophyta; Tracheophyta; Spermatophyta; Magnoliophyta; eudicotyledons; Gunneridae; Pentapetalae; rosids; fabids; Malpighiales; Salicaceae; Saliceae; Populus	Q0ZCD3_POPTR	Q0ZCD3	Integrase	SubName: Full=Integrase {ECO:0000313|EMBL:ABG37655.1};	GO:0003676;GO:0015074			IPR025452;IPR001584;IPR021109;IPR012337;IPR036397;IPR000477;IPR004242				PF13960;PF00665;PF00078;PF02992	PS50994						DNA integration [GO:0015074]	nucleic acid binding [GO:0003676]
scf7180000094769.22531.g409.t1	tr|Q0ZCD5|Q0ZCD5_POPTR	45.7	527	204	7	1	1392	16	523	6.6e-106	393.3	99.9	Populus trichocarpa (Western balsam poplar) (Populus balsamifera subsp. trichocarpa)			3694	Eukaryota; Viridiplantae; Streptophyta; Embryophyta; Tracheophyta; Spermatophyta; Magnoliophyta; eudicotyledons; Gunneridae; Pentapetalae; rosids; fabids; Malpighiales; Salicaceae; Saliceae; Populus	Q0ZCD5_POPTR	Q0ZCD5	Integrase	SubName: Full=Integrase {ECO:0000313|EMBL:ABG37653.1};	GO:0003676			IPR021109;IPR036397												nucleic acid binding [GO:0003676]
scf7180000094919.16076.g562.t1	tr|A5C277|A5C277_VITVI	43.2	482	236	7	1	1344	271	748	3.6e-93	350.9	99.9	Vitis vinifera (Grape)	VITISV_009673	ORFNames=VITISV_009673 {ECO:0000313|EMBL:CAN81739.1};	29760	Eukaryota; Viridiplantae; Streptophyta; Embryophyta; Tracheophyta; Spermatophyta; Magnoliophyta; eudicotyledons; Gunneridae; Pentapetalae; rosids; Vitales; Vitaceae; Vitis	A5C277_VITVI	A5C277	Uncharacterized protein	SubName: Full=Uncharacterized protein {ECO:0000313|EMBL:CAN81739.1};	GO:0003676;GO:0015074			IPR001584;IPR021109;IPR005162;IPR012337;IPR036397;IPR000477				PF03732;PF00665;PF00078	PS50994						DNA integration [GO:0015074]	nucleic acid binding [GO:0003676]
scf7180000095243.6424.g879.t1	tr|Q0ZCD2|Q0ZCD2_POPTR	54.6	414	140	8	1	1098	235	648	8e-115	422.5	99.9	Populus trichocarpa (Western balsam poplar) (Populus balsamifera subsp. trichocarpa)			3694	Eukaryota; Viridiplantae; Streptophyta; Embryophyta; Tracheophyta; Spermatophyta; Magnoliophyta; eudicotyledons; Gunneridae; Pentapetalae; rosids; fabids; Malpighiales; Salicaceae; Saliceae; Populus	Q0ZCD2_POPTR	Q0ZCD2	Integrase	SubName: Full=Integrase {ECO:0000313|EMBL:ABG37656.1};	GO:0003676;GO:0015074			IPR001584;IPR031100;IPR012337;IPR036397				PF03641;PF00665	PS50994						DNA integration [GO:0015074]	nucleic acid binding [GO:0003676]
scf7180000095511.10525.g1128.t1	tr|A0A067DKQ9|A0A067DKQ9_CITSI	40.7	985	494	24	1	2847	1	931	3.5e-178	634.4	99.9	Citrus sinensis (Sweet orange) (Citrus aurantium var. sinensis)	CISIN_1g042336mg	ORFNames=CISIN_1g042336mg {ECO:0000313|EMBL:KDO39602.1};	2711	Eukaryota; Viridiplantae; Streptophyta; Embryophyta; Tracheophyta; Spermatophyta; Magnoliophyta; eudicotyledons; Gunneridae; Pentapetalae; rosids; malvids; Sapindales; Rutaceae; Aurantioideae; Citrus	A0A067DKQ9_CITSI	A0A067DKQ9	Uncharacterized protein	SubName: Full=Uncharacterized protein {ECO:0000313|EMBL:KDO39602.1};	GO:0043531;GO:0006952			IPR032675;IPR002182;IPR027417;IPR036388				PF00931							defense response [GO:0006952]	ADP binding [GO:0043531]
scf7180000096095.5251.g1640.t1	tr|A0A286QJ36|A0A286QJ36_VITVI	59.6	570	183	4	1	1605	312	869	3.2e-173	617.1	99.9	Vitis vinifera (Grape)	Pol	Name=Pol {ECO:0000313|EMBL:AQY61302.1};	29760	Eukaryota; Viridiplantae; Streptophyta; Embryophyta; Tracheophyta; Spermatophyta; Magnoliophyta; eudicotyledons; Gunneridae; Pentapetalae; rosids; Vitales; Vitaceae; Vitis	A0A286QJ36_VITVI	A0A286QJ36	Pol	SubName: Full=Pol {ECO:0000313|EMBL:AQY61302.1}; Flags: Precursor;	GO:0003676;GO:0015074			IPR025724;IPR001584;IPR012337;IPR036397;IPR013103				PF13976;PF00665;PF07727	PS50994						DNA integration [GO:0015074]	nucleic acid binding [GO:0003676]
scf7180000096437.6379.g1918.t1	tr|A5C277|A5C277_VITVI	35.9	796	300	10	1	1770	199	990	1.5e-115	425.6	99.9	Vitis vinifera (Grape)	VITISV_009673	ORFNames=VITISV_009673 {ECO:0000313|EMBL:CAN81739.1};	29760	Eukaryota; Viridiplantae; Streptophyta; Embryophyta; Tracheophyta; Spermatophyta; Magnoliophyta; eudicotyledons; Gunneridae; Pentapetalae; rosids; Vitales; Vitaceae; Vitis	A5C277_VITVI	A5C277	Uncharacterized protein	SubName: Full=Uncharacterized protein {ECO:0000313|EMBL:CAN81739.1};	GO:0003676;GO:0015074			IPR001584;IPR021109;IPR005162;IPR012337;IPR036397;IPR000477				PF03732;PF00665;PF00078	PS50994						DNA integration [GO:0015074]	nucleic acid binding [GO:0003676]
scf7180000096658.5161.g2126.t1	tr|A0A1R3FZW6|A0A1R3FZW6_COCAP	52.3	595	160	7	1	1416	1590	2183	1.1e-161	578.6	99.9	Corchorus capsularis (Jute)	CCACVL1_29836	ORFNames=CCACVL1_29836 {ECO:0000313|EMBL:OMO51353.1};	210143	Eukaryota; Viridiplantae; Streptophyta; Embryophyta; Tracheophyta; Spermatophyta; Magnoliophyta; eudicotyledons; Gunneridae; Pentapetalae; rosids; malvids; Malvales; Malvaceae; Grewioideae; Apeibeae; Corchorus	A0A1R3FZW6_COCAP	A0A1R3FZW6	Reverse transcriptase	SubName: Full=Reverse transcriptase {ECO:0000313|EMBL:OMO51353.1};	GO:0003676;GO:0003964;GO:0008270;GO:0015074			IPR001584;IPR021109;IPR012337;IPR036397;IPR000477;IPR001878;IPR036875				PF00665;PF00078;PF00098	PS50994;PS50158						DNA integration [GO:0015074]	nucleic acid binding [GO:0003676];RNA-directed DNA polymerase activity [GO:0003964];zinc ion binding [GO:0008270]
scf7180000096867.12456.g2331.t1	tr|A0A1R3FV62|A0A1R3FV62_COCAP	51.4	605	179	8	1	1521	714	1301	5.6e-159	569.7	99.9	Corchorus capsularis (Jute)	CCACVL1_30828	ORFNames=CCACVL1_30828 {ECO:0000313|EMBL:OMO49732.1};	210143	Eukaryota; Viridiplantae; Streptophyta; Embryophyta; Tracheophyta; Spermatophyta; Magnoliophyta; eudicotyledons; Gunneridae; Pentapetalae; rosids; malvids; Malvales; Malvaceae; Grewioideae; Apeibeae; Corchorus	A0A1R3FV62_COCAP	A0A1R3FV62	Exostosin-like protein	SubName: Full=Exostosin-like protein {ECO:0000313|EMBL:OMO49732.1};	GO:0016757;GO:0006486			IPR004263;IPR025724;IPR013103				PF03016;PF13976;PF07727							protein glycosylation [GO:0006486]	transferase activity, transferring glycosyl groups [GO:0016757]
scf7180000096911.7102.g2376.t1	tr|A0A1R3K346|A0A1R3K346_9ROSI	65.2	400	86	2	1	1194	1	349	1.5e-143	518.1	99.9	Corchorus olitorius	COLO4_11821	ORFNames=COLO4_11821 {ECO:0000313|EMBL:OMP01491.1};	93759	Eukaryota; Viridiplantae; Streptophyta; Embryophyta; Tracheophyta; Spermatophyta; Magnoliophyta; eudicotyledons; Gunneridae; Pentapetalae; rosids; malvids; Malvales; Malvaceae; Grewioideae; Apeibeae; Corchorus	A0A1R3K346_9ROSI	A0A1R3K346	Oxoglutarate/iron-dependent dioxygenase	SubName: Full=Oxoglutarate/iron-dependent dioxygenase {ECO:0000313|EMBL:OMP01491.1};	GO:0051213;GO:0046872			IPR026992;IPR027443;IPR005123				PF03171;PF14226	PS51471							dioxygenase activity [GO:0051213];metal ion binding [GO:0046872]
scf7180000097037.8793.g2505.t1	tr|A0A1R3FV62|A0A1R3FV62_COCAP	53.9	607	169	7	2	1528	769	1362	1.1e-173	618.6	99.9	Corchorus capsularis (Jute)	CCACVL1_30828	ORFNames=CCACVL1_30828 {ECO:0000313|EMBL:OMO49732.1};	210143	Eukaryota; Viridiplantae; Streptophyta; Embryophyta; Tracheophyta; Spermatophyta; Magnoliophyta; eudicotyledons; Gunneridae; Pentapetalae; rosids; malvids; Malvales; Malvaceae; Grewioideae; Apeibeae; Corchorus	A0A1R3FV62_COCAP	A0A1R3FV62	Exostosin-like protein	SubName: Full=Exostosin-like protein {ECO:0000313|EMBL:OMO49732.1};	GO:0016757;GO:0006486			IPR004263;IPR025724;IPR013103				PF03016;PF13976;PF07727							protein glycosylation [GO:0006486]	transferase activity, transferring glycosyl groups [GO:0016757]
scf7180000097124.21682.g2591.t1	tr|A0A1I5T736|A0A1I5T736_9SPHN	85.4	513	75	0	1	1539	1	513	9.4e-239	834.7	99.9	Sphingomonas rubra	clpB SAMN04488241_10797	Name=clpB {ECO:0000256|RuleBase:RU362034}; ORFNames=SAMN04488241_10797 {ECO:0000313|EMBL:SFP78849.1};	634430	Bacteria; Proteobacteria; Alphaproteobacteria; Sphingomonadales; Sphingomonadaceae; Sphingomonas	A0A1I5T736_9SPHN	A0A1I5T736	Chaperone protein ClpB	RecName: Full=Chaperone protein ClpB {ECO:0000256|RuleBase:RU362034};	GO:0005737;GO:0005524;GO:0008233;GO:0016485;GO:0009408			IPR003593;IPR003959;IPR017730;IPR019489;IPR004176;IPR036628;IPR001270;IPR018368;IPR028299;IPR027417				PF00004;PF07724;PF02861;PF10431	PS00870;PS00871				TIGR03346		protein processing [GO:0016485];response to heat [GO:0009408]	ATP binding [GO:0005524];peptidase activity [GO:0008233]	cytoplasm [GO:0005737]
scf7180000097362.12852.g2815.t1	tr|Q0ZCB7|Q0ZCB7_POPTR	54.1	505	146	5	1	1512	904	1323	5.8e-140	506.5	99.9	Populus trichocarpa (Western balsam poplar) (Populus balsamifera subsp. trichocarpa)			3694	Eukaryota; Viridiplantae; Streptophyta; Embryophyta; Tracheophyta; Spermatophyta; Magnoliophyta; eudicotyledons; Gunneridae; Pentapetalae; rosids; fabids; Malpighiales; Salicaceae; Saliceae; Populus	Q0ZCB7_POPTR	Q0ZCB7	Integrase	SubName: Full=Integrase {ECO:0000313|EMBL:ABG37671.1};	GO:0003676;GO:0015074			IPR001584;IPR021109;IPR012337;IPR036397;IPR008891				PF00665;PF05515	PS50994						DNA integration [GO:0015074]	nucleic acid binding [GO:0003676]
scf7180000097370.11747.g2823.t1	tr|A0A0N0AZF3|A0A0N0AZF3_9ACTN	96.4	275	10	0	1	825	1	275	1.4e-148	534.3	99.9	Streptomyces purpurogeneiscleroticus	ispH ADL19_31025	Name=ispH {ECO:0000256|HAMAP-Rule:MF_00191, ECO:0000313|EMBL:KOX41797.1}; ORFNames=ADL19_31025 {ECO:0000313|EMBL:KOX41797.1};	68259	Bacteria; Actinobacteria; Streptomycetales; Streptomycetaceae; Streptomyces	A0A0N0AZF3_9ACTN	A0A0N0AZF3	4-hydroxy-3-methylbut-2-enyl diphosphate reductase; HMBPP reductase	RecName: Full=4-hydroxy-3-methylbut-2-enyl diphosphate reductase {ECO:0000256|HAMAP-Rule:MF_00191}; Short=HMBPP reductase {ECO:0000256|HAMAP-Rule:MF_00191}; EC=1.17.7.4 {ECO:0000256|HAMAP-Rule:MF_00191};	GO:0051539;GO:0051745;GO:0046872;GO:0050992;GO:0019288;GO:0016114			IPR003451	WP_043346311.1			PF02401			UPA00056;UPA00059	PTHR30426	TIGR00216		dimethylallyl diphosphate biosynthetic process [GO:0050992];isopentenyl diphosphate biosynthetic process, methylerythritol 4-phosphate pathway [GO:0019288];terpenoid biosynthetic process [GO:0016114]	4 iron, 4 sulfur cluster binding [GO:0051539];4-hydroxy-3-methylbut-2-en-1-yl diphosphate reductase activity [GO:0051745];metal ion binding [GO:0046872]
scf7180000098646.6875.g3828.t1	tr|A0A1U9WYE0|A0A1U9WYE0_COFAR	64.3	653	184	8	1	1944	485	1093	9.8e-241	841.6	99.9	Coffea arabica (Arabian coffee)	Pol	Name=Pol {ECO:0000313|EMBL:AQY61295.1};	13443	Eukaryota; Viridiplantae; Streptophyta; Embryophyta; Tracheophyta; Spermatophyta; Magnoliophyta; eudicotyledons; Gunneridae; Pentapetalae; asterids; lamiids; Gentianales; Rubiaceae; Ixoroideae; Gardenieae complex; Bertiereae - Coffeeae clade; Coffeeae; Coffea	A0A1U9WYE0_COFAR	A0A1U9WYE0	Pol	SubName: Full=Pol {ECO:0000313|EMBL:AQY61295.1}; Flags: Precursor;	GO:0003676;GO:0015074			IPR025724;IPR001584;IPR012337;IPR036397;IPR013103				PF13976;PF00665;PF07727	PS50994						DNA integration [GO:0015074]	nucleic acid binding [GO:0003676]
scf7180000098759.3759.g3907.t1	tr|A0A151QLI3|A0A151QLI3_CAJCA	30.2	681	260	17	1	1404	1	679	2.4e-55	225.3	99.9	Cajanus cajan (Pigeon pea) (Cajanus indicus)	KK1_048877	ORFNames=KK1_048877 {ECO:0000313|EMBL:KYP31134.1};	3821	Eukaryota; Viridiplantae; Streptophyta; Embryophyta; Tracheophyta; Spermatophyta; Magnoliophyta; eudicotyledons; Gunneridae; Pentapetalae; rosids; fabids; Fabales; Fabaceae; Papilionoideae; Phaseoleae; Cajanus	A0A151QLI3_CAJCA	A0A151QLI3	Retrovirus-related Pol polyprotein from transposon TNT 1-94	SubName: Full=Retrovirus-related Pol polyprotein from transposon TNT 1-94 {ECO:0000313|EMBL:KYP31134.1}; EC=1.2.1.27 {ECO:0000313|EMBL:KYP31134.1};	GO:0004491;GO:0003676;GO:0008270;GO:0015074			IPR025724;IPR001584;IPR012337;IPR036397;IPR013103;IPR001878;IPR036875				PF13976;PF00665;PF07727;PF00098	PS50994;PS50158						DNA integration [GO:0015074]	methylmalonate-semialdehyde dehydrogenase (acylating) activity [GO:0004491];nucleic acid binding [GO:0003676];zinc ion binding [GO:0008270]
scf7180000099149.6824.g4163.t1	tr|Q0ZCD0|Q0ZCD0_POPTR	46.3	1074	259	13	3	2657	13	957	1.6e-233	818.1	99.9	Populus trichocarpa (Western balsam poplar) (Populus balsamifera subsp. trichocarpa)			3694	Eukaryota; Viridiplantae; Streptophyta; Embryophyta; Tracheophyta; Spermatophyta; Magnoliophyta; eudicotyledons; Gunneridae; Pentapetalae; rosids; fabids; Malpighiales; Salicaceae; Saliceae; Populus	Q0ZCD0_POPTR	Q0ZCD0	Integrase	SubName: Full=Integrase {ECO:0000313|EMBL:ABG37658.1};	GO:0003676			IPR012337;IPR036397;IPR000477				PF00078								nucleic acid binding [GO:0003676]
scf7180000099561.8656.g4456.t1	tr|A5C0A9|A5C0A9_VITVI	58.7	945	218	9	1	2370	454	1381	1.3e-308	1067.4	99.9	Vitis vinifera (Grape)	VITISV_035070	ORFNames=VITISV_035070 {ECO:0000313|EMBL:CAN66208.1};	29760	Eukaryota; Viridiplantae; Streptophyta; Embryophyta; Tracheophyta; Spermatophyta; Magnoliophyta; eudicotyledons; Gunneridae; Pentapetalae; rosids; Vitales; Vitaceae; Vitis	A5C0A9_VITVI	A5C0A9	Uncharacterized protein	SubName: Full=Uncharacterized protein {ECO:0000313|EMBL:CAN66208.1};	GO:0003676;GO:0008270;GO:0015074			IPR025724;IPR001584;IPR012337;IPR036397;IPR013103;IPR001878;IPR036875				PF13976;PF00665;PF07727	PS50994;PS50158						DNA integration [GO:0015074]	nucleic acid binding [GO:0003676];zinc ion binding [GO:0008270]
scf7180000100079.3427.g345.t1	tr|Q2AA50|Q2AA50_ASPOF	60.7	567	169	8	1	1560	578	1137	2.5e-186	660.6	99.9	Asparagus officinalis (Garden asparagus)	19.t00014	ORFNames=19.t00014 {ECO:0000313|EMBL:ABD63142.1};	4686	Eukaryota; Viridiplantae; Streptophyta; Embryophyta; Tracheophyta; Spermatophyta; Magnoliophyta; Liliopsida; Asparagales; Asparagaceae; Asparagoideae; Asparagus	Q2AA50_ASPOF	Q2AA50	Retrotransposon gag protein	SubName: Full=Retrotransposon gag protein {ECO:0000313|EMBL:ABD63142.1};	GO:0003676;GO:0015074			IPR001584;IPR021109;IPR005162;IPR012337;IPR036397;IPR000477				PF03732;PF00665;PF00078	PS50994						DNA integration [GO:0015074]	nucleic acid binding [GO:0003676]
scf7180000100216.14916.g502.t1	tr|A0A061G9Q2|A0A061G9Q2_THECC	78.3	443	95	1	1	1326	1	443	3e-185	656.8	99.9	Theobroma cacao (Cacao) (Cocoa)	TCM_028441	ORFNames=TCM_028441 {ECO:0000313|EMBL:EOY26600.1};	3641	Eukaryota; Viridiplantae; Streptophyta; Embryophyta; Tracheophyta; Spermatophyta; Magnoliophyta; eudicotyledons; Gunneridae; Pentapetalae; rosids; malvids; Malvales; Malvaceae; Byttnerioideae; Theobroma	A0A061G9Q2_THECC	A0A061G9Q2	Gb:AAF35421.1, putative	SubName: Full=Gb:AAF35421.1, putative {ECO:0000313|EMBL:EOY26600.1};
scf7180000100246.37150.g538.t1	tr|A0A061DUY3|A0A061DUY3_THECC	74.4	449	115	0	1	1347	1	449	6.2e-202	712.2	99.9	Theobroma cacao (Cacao) (Cocoa)	TCM_002746	ORFNames=TCM_002746 {ECO:0000313|EMBL:EOX93808.1};	3641	Eukaryota; Viridiplantae; Streptophyta; Embryophyta; Tracheophyta; Spermatophyta; Magnoliophyta; eudicotyledons; Gunneridae; Pentapetalae; rosids; malvids; Malvales; Malvaceae; Byttnerioideae; Theobroma	A0A061DUY3_THECC	A0A061DUY3	O-Glycosyl hydrolases family 17 protein isoform 1	SubName: Full=O-Glycosyl hydrolases family 17 protein isoform 1 {ECO:0000313|EMBL:EOX93808.1};	GO:0009505;GO:0009506;GO:0004553;GO:0005975			IPR000490;IPR017853;IPR012946				PF00332;PF07983	PS00587						carbohydrate metabolic process [GO:0005975]	hydrolase activity, hydrolyzing O-glycosyl compounds [GO:0004553]	plant-type cell wall [GO:0009505];plasmodesma [GO:0009506]
scf7180000100368.11225.g668.t1	tr|Q0ZCD2|Q0ZCD2_POPTR	50.3	437	107	5	1	1110	255	648	1.1e-106	395.6	99.9	Populus trichocarpa (Western balsam poplar) (Populus balsamifera subsp. trichocarpa)			3694	Eukaryota; Viridiplantae; Streptophyta; Embryophyta; Tracheophyta; Spermatophyta; Magnoliophyta; eudicotyledons; Gunneridae; Pentapetalae; rosids; fabids; Malpighiales; Salicaceae; Saliceae; Populus	Q0ZCD2_POPTR	Q0ZCD2	Integrase	SubName: Full=Integrase {ECO:0000313|EMBL:ABG37656.1};	GO:0003676;GO:0015074			IPR001584;IPR031100;IPR012337;IPR036397				PF03641;PF00665	PS50994						DNA integration [GO:0015074]	nucleic acid binding [GO:0003676]
scf7180000100420.18587.g721.t1	tr|Q0ZCD3|Q0ZCD3_POPTR	43.8	441	186	9	1	1185	612	1036	6.4e-78	300.1	99.9	Populus trichocarpa (Western balsam poplar) (Populus balsamifera subsp. trichocarpa)			3694	Eukaryota; Viridiplantae; Streptophyta; Embryophyta; Tracheophyta; Spermatophyta; Magnoliophyta; eudicotyledons; Gunneridae; Pentapetalae; rosids; fabids; Malpighiales; Salicaceae; Saliceae; Populus	Q0ZCD3_POPTR	Q0ZCD3	Integrase	SubName: Full=Integrase {ECO:0000313|EMBL:ABG37655.1};	GO:0003676;GO:0015074			IPR025452;IPR001584;IPR021109;IPR012337;IPR036397;IPR000477;IPR004242				PF13960;PF00665;PF00078;PF02992	PS50994						DNA integration [GO:0015074]	nucleic acid binding [GO:0003676]
scf7180000101363.46828.g624.t1	tr|A0A151QLI3|A0A151QLI3_CAJCA	31.9	868	313	18	1	1926	1	816	3.6e-94	354.8	99.9	Cajanus cajan (Pigeon pea) (Cajanus indicus)	KK1_048877	ORFNames=KK1_048877 {ECO:0000313|EMBL:KYP31134.1};	3821	Eukaryota; Viridiplantae; Streptophyta; Embryophyta; Tracheophyta; Spermatophyta; Magnoliophyta; eudicotyledons; Gunneridae; Pentapetalae; rosids; fabids; Fabales; Fabaceae; Papilionoideae; Phaseoleae; Cajanus	A0A151QLI3_CAJCA	A0A151QLI3	Retrovirus-related Pol polyprotein from transposon TNT 1-94	SubName: Full=Retrovirus-related Pol polyprotein from transposon TNT 1-94 {ECO:0000313|EMBL:KYP31134.1}; EC=1.2.1.27 {ECO:0000313|EMBL:KYP31134.1};	GO:0004491;GO:0003676;GO:0008270;GO:0015074			IPR025724;IPR001584;IPR012337;IPR036397;IPR013103;IPR001878;IPR036875				PF13976;PF00665;PF07727;PF00098	PS50994;PS50158						DNA integration [GO:0015074]	methylmalonate-semialdehyde dehydrogenase (acylating) activity [GO:0004491];nucleic acid binding [GO:0003676];zinc ion binding [GO:0008270]
scf7180000101771.42625.g137.t1	tr|U5FWN7|U5FWN7_POPTR	82.6	973	165	4	1	2913	1	971	0	1476.5	99.9	Populus trichocarpa (Western balsam poplar) (Populus balsamifera subsp. trichocarpa)	POPTR_0013s06260g	ORFNames=POPTR_0013s06260g {ECO:0000313|EMBL:ERP53717.1};	3694	Eukaryota; Viridiplantae; Streptophyta; Embryophyta; Tracheophyta; Spermatophyta; Magnoliophyta; eudicotyledons; Gunneridae; Pentapetalae; rosids; fabids; Malpighiales; Salicaceae; Saliceae; Populus	U5FWN7_POPTR	U5FWN7	C2 domain-containing family protein	SubName: Full=C2 domain-containing family protein {ECO:0000313|EMBL:ERP53717.1};	GO:0016021		pop:POPTR_0013s06260g	IPR000008;IPR035892;IPR013583	XP_006375920.1	ENOG410IJH4;ENOG410YBFX		PF00168;PF08372	PS50004					18104139			integral component of membrane [GO:0016021]
scf7180000101787.94974.g153.t1	tr|B9S916|B9S916_RICCO	85.2	461	58	3	1	1362	1	458	5.4e-222	778.9	99.9	Ricinus communis (Castor bean)	RCOM_0837820	ORFNames=RCOM_0837820 {ECO:0000313|EMBL:EEF39977.1};	3988	Eukaryota; Viridiplantae; Streptophyta; Embryophyta; Tracheophyta; Spermatophyta; Magnoliophyta; eudicotyledons; Gunneridae; Pentapetalae; rosids; fabids; Malpighiales; Euphorbiaceae; Acalyphoideae; Acalypheae; Ricinus	B9S916_RICCO	B9S916	Pattern formation protein, putative	SubName: Full=Pattern formation protein, putative {ECO:0000313|EMBL:EEF39977.1};	GO:0005086;GO:0032012		rcu:8281853	IPR011989;IPR016024;IPR023394;IPR000904;IPR035999;IPR032691	XP_002522485.1			PF01369;PF12783	PS50190					8281853	regulation of ARF protein signal transduction [GO:0032012]	ARF guanyl-nucleotide exchange factor activity [GO:0005086]
scf7180000101879.7590.g249.t1	tr|Q0ZCB7|Q0ZCB7_POPTR	40.9	1086	296	11	1	2277	242	1308	5.5e-203	716.5	99.9	Populus trichocarpa (Western balsam poplar) (Populus balsamifera subsp. trichocarpa)			3694	Eukaryota; Viridiplantae; Streptophyta; Embryophyta; Tracheophyta; Spermatophyta; Magnoliophyta; eudicotyledons; Gunneridae; Pentapetalae; rosids; fabids; Malpighiales; Salicaceae; Saliceae; Populus	Q0ZCB7_POPTR	Q0ZCB7	Integrase	SubName: Full=Integrase {ECO:0000313|EMBL:ABG37671.1};	GO:0003676;GO:0015074			IPR001584;IPR021109;IPR012337;IPR036397;IPR008891				PF00665;PF05515	PS50994						DNA integration [GO:0015074]	nucleic acid binding [GO:0003676]
scf7180000102001.418968.g383.t1	tr|A0A1R3JL39|A0A1R3JL39_9ROSI	78.2	774	165	4	1	2313	1	773	0	1236.9	99.9	Corchorus olitorius	COLO4_15775	ORFNames=COLO4_15775 {ECO:0000313|EMBL:OMO95599.1};	93759	Eukaryota; Viridiplantae; Streptophyta; Embryophyta; Tracheophyta; Spermatophyta; Magnoliophyta; eudicotyledons; Gunneridae; Pentapetalae; rosids; malvids; Malvales; Malvaceae; Grewioideae; Apeibeae; Corchorus	A0A1R3JL39_9ROSI	A0A1R3JL39	Zinc finger, Sec23/Sec24-type	SubName: Full=Zinc finger, Sec23/Sec24-type {ECO:0000313|EMBL:OMO95599.1};	GO:0030127;GO:0000139;GO:0008270;GO:0090114;GO:0006886			IPR029006;IPR007123;IPR036180;IPR037364;IPR006900;IPR036175;IPR006896;IPR012990;IPR037550;IPR036465;IPR006895;IPR036174				PF00626;PF08033;PF04815;PF04811;PF04810				PTHR11141			COPII-coated vesicle budding [GO:0090114];intracellular protein transport [GO:0006886]	zinc ion binding [GO:0008270]	COPII vesicle coat [GO:0030127];Golgi membrane [GO:0000139]
scf7180000102450.4385.g843.t1	tr|D3IVT9|D3IVT9_9POAL	45.1	699	194	9	1	1542	568	1261	3.8e-147	530.4	99.9	Phyllostachys edulis			38705	Eukaryota; Viridiplantae; Streptophyta; Embryophyta; Tracheophyta; Spermatophyta; Magnoliophyta; Liliopsida; Poales; Poaceae; BOP clade; Bambusoideae; Arundinarodae; Arundinarieae; Arundinariinae; Phyllostachys	D3IVT9_9POAL	D3IVT9	Putative retrotransposon protein	SubName: Full=Putative retrotransposon protein {ECO:0000313|EMBL:ADB85429.1};	GO:0003676;GO:0008270;GO:0015074			IPR025724;IPR001584;IPR012337;IPR036397;IPR013103;IPR001878;IPR036875				PF13976;PF00665;PF07727;PF00098	PS50994;PS50158						DNA integration [GO:0015074]	nucleic acid binding [GO:0003676];zinc ion binding [GO:0008270]
scf7180000103594.40151.g63.t1	tr|A0A1N7TDX5|A0A1N7TDX5_9ROSI	97.9	291	5	1	1	870	7	297	6.5e-160	572	99.9	Castanopsis concinna	rpl2 CP80_p022, DDH2015_006	Name=rpl2 {ECO:0000256|HAMAP-Rule:MF_01320, ECO:0000313|EMBL:ALN96504.1}; ORFNames=CP80_p022 {ECO:0000313|EMBL:ALN96505.1}, DDH2015_006 {ECO:0000313|EMBL:ALN96504.1};	1754207	Eukaryota; Viridiplantae; Streptophyta; Embryophyta; Tracheophyta; Spermatophyta; Magnoliophyta; eudicotyledons; Gunneridae; Pentapetalae; rosids; fabids; Fagales; Fagaceae; Castanopsis	A0A1N7TDX5_9ROSI	A0A1N7TDX5	50S ribosomal protein L2, chloroplastic	RecName: Full=50S ribosomal protein L2, chloroplastic {ECO:0000256|HAMAP-Rule:MF_01320};	GO:0009507;GO:0015934;GO:0019843;GO:0003735;GO:0016740;GO:0006412			IPR012340;IPR022666;IPR014722;IPR002171;IPR005880;IPR022669;IPR022671;IPR014726;IPR008991	YP_009341816.1;YP_009341838.1			PF00181;PF03947	PS00467			PTHR13691	TIGR01171	30863681;30863683	translation [GO:0006412]	rRNA binding [GO:0019843];structural constituent of ribosome [GO:0003735];transferase activity [GO:0016740]	chloroplast [GO:0009507];large ribosomal subunit [GO:0015934]
scf7180000103810.81789.g188.t1	tr|A0A0U3DEB6|A0A0U3DEB6_9ROSI	95	481	24	0	1	1443	1	481	8.2e-277	961.1	99.9	Aquilaria sinensis	rbcL	Name=rbcL {ECO:0000256|HAMAP-Rule:MF_01338, ECO:0000313|EMBL:ALT55583.1};	210372	Eukaryota; Viridiplantae; Streptophyta; Embryophyta; Tracheophyta; Spermatophyta; Magnoliophyta; eudicotyledons; Gunneridae; Pentapetalae; rosids; malvids; Malvales; Thymelaeaceae; Aquilaria	A0A0U3DEB6_9ROSI	A0A0U3DEB6	Ribulose bisphosphate carboxylase large chain; RuBisCO large subunit	RecName: Full=Ribulose bisphosphate carboxylase large chain {ECO:0000256|HAMAP-Rule:MF_01338, ECO:0000256|RuleBase:RU000302}; Short=RuBisCO large subunit {ECO:0000256|HAMAP-Rule:MF_01338}; EC=4.1.1.39 {ECO:0000256|HAMAP-Rule:MF_01338, ECO:0000256|RuleBase:RU000302};	GO:0009507;GO:0000287;GO:0004497;GO:0016984;GO:0009853;GO:0019253			IPR033966;IPR020878;IPR000685;IPR036376;IPR017443;IPR036422;IPR020888	YP_009229502.1			PF00016;PF02788	PS00157					26836424	photorespiration [GO:0009853];reductive pentose-phosphate cycle [GO:0019253]	magnesium ion binding [GO:0000287];monooxygenase activity [GO:0004497];ribulose-bisphosphate carboxylase activity [GO:0016984]	chloroplast [GO:0009507]
scf7180000104489.34797.g643.t1	tr|A0A061DXY9|A0A061DXY9_THECC	70.2	517	136	5	1	1500	1	516	6.4e-123	449.9	99.9	Theobroma cacao (Cacao) (Cocoa)	TCM_004492	ORFNames=TCM_004492 {ECO:0000313|EMBL:EOX94888.1};	3641	Eukaryota; Viridiplantae; Streptophyta; Embryophyta; Tracheophyta; Spermatophyta; Magnoliophyta; eudicotyledons; Gunneridae; Pentapetalae; rosids; malvids; Malvales; Malvaceae; Byttnerioideae; Theobroma	A0A061DXY9_THECC	A0A061DXY9	Pentatricopeptide repeat-containing protein, putative	SubName: Full=Pentatricopeptide repeat-containing protein, putative {ECO:0000313|EMBL:EOX94888.1};				IPR002885				PF13041	PS51375				TIGR00756
scf7180000100177.112559:F:5303:164284:F.g218.t1	tr|A0A1N7TDX5|A0A1N7TDX5_9ROSI	96.6	291	9	1	1	870	7	297	3e-157	563.1	99.9	Castanopsis concinna	rpl2 CP80_p022, DDH2015_006	Name=rpl2 {ECO:0000256|HAMAP-Rule:MF_01320, ECO:0000313|EMBL:ALN96504.1}; ORFNames=CP80_p022 {ECO:0000313|EMBL:ALN96505.1}, DDH2015_006 {ECO:0000313|EMBL:ALN96504.1};	1754207	Eukaryota; Viridiplantae; Streptophyta; Embryophyta; Tracheophyta; Spermatophyta; Magnoliophyta; eudicotyledons; Gunneridae; Pentapetalae; rosids; fabids; Fagales; Fagaceae; Castanopsis	A0A1N7TDX5_9ROSI	A0A1N7TDX5	50S ribosomal protein L2, chloroplastic	RecName: Full=50S ribosomal protein L2, chloroplastic {ECO:0000256|HAMAP-Rule:MF_01320};	GO:0009507;GO:0015934;GO:0019843;GO:0003735;GO:0016740;GO:0006412			IPR012340;IPR022666;IPR014722;IPR002171;IPR005880;IPR022669;IPR022671;IPR014726;IPR008991	YP_009341816.1;YP_009341838.1			PF00181;PF03947	PS00467			PTHR13691	TIGR01171	30863681;30863683	translation [GO:0006412]	rRNA binding [GO:0019843];structural constituent of ribosome [GO:0003735];transferase activity [GO:0016740]	chloroplast [GO:0009507];large ribosomal subunit [GO:0015934]
scf7180000086673.17500:F:197:51094:F.g522.t1	tr|A5B4W9|A5B4W9_VITVI	48.6	582	207	11	1	1536	17	576	3.8e-107	397.5	99.9	Vitis vinifera (Grape)	VITISV_041293	ORFNames=VITISV_041293 {ECO:0000313|EMBL:CAN63160.1};	29760	Eukaryota; Viridiplantae; Streptophyta; Embryophyta; Tracheophyta; Spermatophyta; Magnoliophyta; eudicotyledons; Gunneridae; Pentapetalae; rosids; Vitales; Vitaceae; Vitis	A5B4W9_VITVI	A5B4W9	Uncharacterized protein	SubName: Full=Uncharacterized protein {ECO:0000313|EMBL:CAN63160.1};				IPR000477				PF00078
scf7180000087578.31716:F:3911:61235:F.g808.t1	tr|A5C3B5|A5C3B5_VITVI	42	948	148	13	1	1638	8	955	4.2e-160	573.5	99.9	Vitis vinifera (Grape)	VITISV_020071	ORFNames=VITISV_020071 {ECO:0000313|EMBL:CAN81775.1};	29760	Eukaryota; Viridiplantae; Streptophyta; Embryophyta; Tracheophyta; Spermatophyta; Magnoliophyta; eudicotyledons; Gunneridae; Pentapetalae; rosids; Vitales; Vitaceae; Vitis	A5C3B5_VITVI	A5C3B5	Uncharacterized protein	SubName: Full=Uncharacterized protein {ECO:0000313|EMBL:CAN81775.1};	GO:0003676;GO:0008270;GO:0015074			IPR001584;IPR012337;IPR036397;IPR000477;IPR001878;IPR036875				PF00665;PF00078	PS50994;PS50158						DNA integration [GO:0015074]	nucleic acid binding [GO:0003676];zinc ion binding [GO:0008270]
scf7180000077091.126922.g252.t1	tr|A5AJ43|A5AJ43_VITVI	54.7	1255	435	20	1	3414	1	1239	0	1174.5	99.9	Vitis vinifera (Grape)	VITISV_006175	ORFNames=VITISV_006175 {ECO:0000313|EMBL:CAN77974.1};	29760	Eukaryota; Viridiplantae; Streptophyta; Embryophyta; Tracheophyta; Spermatophyta; Magnoliophyta; eudicotyledons; Gunneridae; Pentapetalae; rosids; Vitales; Vitaceae; Vitis	A5AJ43_VITVI	A5AJ43	Uncharacterized protein	SubName: Full=Uncharacterized protein {ECO:0000313|EMBL:CAN77974.1};	GO:0003676;GO:0008270;GO:0015074			IPR025724;IPR001584;IPR012337;IPR036397;IPR013103;IPR001878;IPR036875				PF13976;PF00665;PF07727	PS50994;PS50158						DNA integration [GO:0015074]	nucleic acid binding [GO:0003676];zinc ion binding [GO:0008270]
scf7180000080228.141676.g426.t1	tr|A0A151UC72|A0A151UC72_CAJCA	51.2	1262	365	14	1	3297	119	1292	0	1141.7	99.9	Cajanus cajan (Pigeon pea) (Cajanus indicus)	KK1_021068	ORFNames=KK1_021068 {ECO:0000313|EMBL:KYP76811.1};	3821	Eukaryota; Viridiplantae; Streptophyta; Embryophyta; Tracheophyta; Spermatophyta; Magnoliophyta; eudicotyledons; Gunneridae; Pentapetalae; rosids; fabids; Fabales; Fabaceae; Papilionoideae; Phaseoleae; Cajanus	A0A151UC72_CAJCA	A0A151UC72	Retrovirus-related Pol polyprotein from transposon TNT 1-94	SubName: Full=Retrovirus-related Pol polyprotein from transposon TNT 1-94 {ECO:0000313|EMBL:KYP76811.1};	GO:0003676;GO:0008270;GO:0015074			IPR025724;IPR001584;IPR012337;IPR036397;IPR013103;IPR001878;IPR036875				PF13976;PF00665;PF07727	PS50994;PS50158						DNA integration [GO:0015074]	nucleic acid binding [GO:0003676];zinc ion binding [GO:0008270]
scf7180000081918.96163.g524.t1	tr|Q10HF0|Q10HF0_ORYSJ	32.5	283	135	6	1	684	171	452	9.9e-23	115.9	99.9	Oryza sativa subsp. japonica (Rice)	LOC_Os03g39400	OrderedLocusNames=LOC_Os03g39400 {ECO:0000313|EMBL:ABF97393.1};	39947	Eukaryota; Viridiplantae; Streptophyta; Embryophyta; Tracheophyta; Spermatophyta; Magnoliophyta; Liliopsida; Poales; Poaceae; BOP clade; Oryzoideae; Oryzeae; Oryzinae; Oryza; Oryza sativa	Q10HF0_ORYSJ	Q10HF0	Retrotransposon protein, putative, Ty1-copia subclass	SubName: Full=Retrotransposon protein, putative, Ty1-copia subclass {ECO:0000313|EMBL:ABF97393.1};	GO:0003676;GO:0008270;GO:0015074			IPR025724;IPR001584;IPR012337;IPR036397;IPR013103;IPR036875		KOG0017;COG2801		PF13976;PF00665;PF07727	PS50994						DNA integration [GO:0015074]	nucleic acid binding [GO:0003676];zinc ion binding [GO:0008270]
scf7180000091454.40288.g886.t1	tr|H6U1E9|H6U1E9_CITSI	63.2	435	108	4	1	1182	1	424	1.6e-137	498	99.9	Citrus sinensis (Sweet orange) (Citrus aurantium var. sinensis)	Tcs1	Name=Tcs1 {ECO:0000313|EMBL:AFB73911.1};	2711	Eukaryota; Viridiplantae; Streptophyta; Embryophyta; Tracheophyta; Spermatophyta; Magnoliophyta; eudicotyledons; Gunneridae; Pentapetalae; rosids; malvids; Sapindales; Rutaceae; Aurantioideae; Citrus	H6U1E9_CITSI	H6U1E9	Polyprotein	SubName: Full=Polyprotein {ECO:0000313|EMBL:AFB73911.1};	GO:0003676;GO:0008270;GO:0015074			IPR025724;IPR001584;IPR012337;IPR036397;IPR013103;IPR001878;IPR036875				PF13976;PF00665;PF07727;PF00098	PS50994;PS50158						DNA integration [GO:0015074]	nucleic acid binding [GO:0003676];zinc ion binding [GO:0008270]
scf7180000095823.32830.g974.t1	tr|A5AHT8|A5AHT8_VITVI	46.9	1061	221	9	3	2165	3	1061	2.4e-232	813.9	99.9	Vitis vinifera (Grape)	VITISV_007852	ORFNames=VITISV_007852 {ECO:0000313|EMBL:CAN69052.1};	29760	Eukaryota; Viridiplantae; Streptophyta; Embryophyta; Tracheophyta; Spermatophyta; Magnoliophyta; eudicotyledons; Gunneridae; Pentapetalae; rosids; Vitales; Vitaceae; Vitis	A5AHT8_VITVI	A5AHT8	Uncharacterized protein	SubName: Full=Uncharacterized protein {ECO:0000313|EMBL:CAN69052.1};	GO:0003676;GO:0008270;GO:0015074			IPR001584;IPR012337;IPR036397;IPR013103;IPR001878;IPR036875				PF00665;PF07727	PS50994;PS50158						DNA integration [GO:0015074]	nucleic acid binding [GO:0003676];zinc ion binding [GO:0008270]
scf7180000074782.121299.g247.t1	tr|H6U1E9|H6U1E9_CITSI	66.9	1320	294	10	1	3567	1	1308	0	1694.5	99.9	Citrus sinensis (Sweet orange) (Citrus aurantium var. sinensis)	Tcs1	Name=Tcs1 {ECO:0000313|EMBL:AFB73911.1};	2711	Eukaryota; Viridiplantae; Streptophyta; Embryophyta; Tracheophyta; Spermatophyta; Magnoliophyta; eudicotyledons; Gunneridae; Pentapetalae; rosids; malvids; Sapindales; Rutaceae; Aurantioideae; Citrus	H6U1E9_CITSI	H6U1E9	Polyprotein	SubName: Full=Polyprotein {ECO:0000313|EMBL:AFB73911.1};	GO:0003676;GO:0008270;GO:0015074			IPR025724;IPR001584;IPR012337;IPR036397;IPR013103;IPR001878;IPR036875				PF13976;PF00665;PF07727;PF00098	PS50994;PS50158						DNA integration [GO:0015074]	nucleic acid binding [GO:0003676];zinc ion binding [GO:0008270]
scf7180000074861.22805.g324.t1	tr|A0A061EY75|A0A061EY75_THECC	90.6	554	50	1	1	1662	1	552	5.3e-288	998.4	99.9	Theobroma cacao (Cacao) (Cocoa)	TCM_021684	ORFNames=TCM_021684 {ECO:0000313|EMBL:EOY07184.1};	3641	Eukaryota; Viridiplantae; Streptophyta; Embryophyta; Tracheophyta; Spermatophyta; Magnoliophyta; eudicotyledons; Gunneridae; Pentapetalae; rosids; malvids; Malvales; Malvaceae; Byttnerioideae; Theobroma	A0A061EY75_THECC	A0A061EY75	Calcium-dependent protein kinase 13 isoform 1	SubName: Full=Calcium-dependent protein kinase 13 isoform 1 {ECO:0000313|EMBL:EOY07184.1};	GO:0005524;GO:0005509;GO:0004672			IPR011992;IPR018247;IPR002048;IPR011009;IPR000719;IPR017441;IPR008271				PF13499;PF00069	PS00018;PS50222;PS00107;PS50011;PS00108							ATP binding [GO:0005524];calcium ion binding [GO:0005509];protein kinase activity [GO:0004672]
scf7180000074967.6238.g415.t1	tr|V4TDQ7|V4TDQ7_9ROSI	76	308	56	5	1	873	1	307	1.2e-110	408.3	99.9	Citrus clementina	CICLE_v10024070mg	ORFNames=CICLE_v10024070mg {ECO:0000313|EMBL:ESR58473.1};	85681	Eukaryota; Viridiplantae; Streptophyta; Embryophyta; Tracheophyta; Spermatophyta; Magnoliophyta; eudicotyledons; Gunneridae; Pentapetalae; rosids; malvids; Sapindales; Rutaceae; Aurantioideae; Citrus	V4TDQ7_9ROSI	V4TDQ7	AT-hook motif nuclear-localized protein	RecName: Full=AT-hook motif nuclear-localized protein {ECO:0000256|PIRNR:PIRNR016021};	GO:0005634;GO:0003680;GO:0003700;GO:0006351		cic:CICLE_v10024070mg	IPR014476;IPR005175	XP_006445233.1			PF03479	PS51742					18049058	transcription, DNA-templated [GO:0006351]	AT DNA binding [GO:0003680];DNA binding transcription factor activity [GO:0003700]	nucleus [GO:0005634]
scf7180000075023.24079.g457.t1	tr|A0A251PLR6|A0A251PLR6_PRUPE	52.7	317	136	3	1	909	1	317	3.7e-81	310.5	99.9	Prunus persica (Peach) (Amygdalus persica)	PRUPE_4G168300	ORFNames=PRUPE_4G168300 {ECO:0000313|EMBL:ONI12497.1};	3760	Eukaryota; Viridiplantae; Streptophyta; Embryophyta; Tracheophyta; Spermatophyta; Magnoliophyta; eudicotyledons; Gunneridae; Pentapetalae; rosids; fabids; Rosales; Rosaceae; Maloideae; Amygdaleae; Prunus	A0A251PLR6_PRUPE	A0A251PLR6	Uncharacterized protein	SubName: Full=Uncharacterized protein {ECO:0000313|EMBL:ONI12497.1};				IPR024752				PF12776
scf7180000075249.336542.g641.t1	tr|A0A1R3HF44|A0A1R3HF44_COCAP	62.2	500	164	11	1	1452	1	491	1.2e-158	568.5	99.9	Corchorus capsularis (Jute)	CCACVL1_19731	ORFNames=CCACVL1_19731 {ECO:0000313|EMBL:OMO68986.1};	210143	Eukaryota; Viridiplantae; Streptophyta; Embryophyta; Tracheophyta; Spermatophyta; Magnoliophyta; eudicotyledons; Gunneridae; Pentapetalae; rosids; malvids; Malvales; Malvaceae; Grewioideae; Apeibeae; Corchorus	A0A1R3HF44_COCAP	A0A1R3HF44	50S ribosomal protein L35	RecName: Full=50S ribosomal protein L35 {ECO:0000256|RuleBase:RU000568};	GO:0009507;GO:0005635;GO:0005840;GO:0003735;GO:0006412			IPR021137;IPR018265;IPR001706;IPR037229;IPR015943;IPR001680;IPR036322				PF01632	PS00936				TIGR00001		translation [GO:0006412]	structural constituent of ribosome [GO:0003735]	chloroplast [GO:0009507];nuclear envelope [GO:0005635];ribosome [GO:0005840]
scf7180000075366.59380.g753.t1	tr|A0A061EX77|A0A061EX77_THECC	34.2	1554	893	31	4	4458	4	1496	2.6e-204	721.8	99.9	Theobroma cacao (Cacao) (Cocoa)	TCM_024673	ORFNames=TCM_024673 {ECO:0000313|EMBL:EOY09258.1};	3641	Eukaryota; Viridiplantae; Streptophyta; Embryophyta; Tracheophyta; Spermatophyta; Magnoliophyta; eudicotyledons; Gunneridae; Pentapetalae; rosids; malvids; Malvales; Malvaceae; Byttnerioideae; Theobroma	A0A061EX77_THECC	A0A061EX77	Cc-nbs-lrr resistance protein, putative	SubName: Full=Cc-nbs-lrr resistance protein, putative {ECO:0000313|EMBL:EOY09258.1};	GO:0043531;GO:0006952			IPR001611;IPR032675;IPR002182;IPR027417;IPR036388				PF00931	PS51450						defense response [GO:0006952]	ADP binding [GO:0043531]
scf7180000075654.47270.g205.t1	tr|Q710T7|Q710T7_POPDE	60.4	1039	312	19	4	2955	84	1078	0	1137.5	99.9	Populus deltoides (Eastern poplar) (Eastern cottonwood)	60I2G14	Name=60I2G14 {ECO:0000313|EMBL:CAC95126.1};	3696	Eukaryota; Viridiplantae; Streptophyta; Embryophyta; Tracheophyta; Spermatophyta; Magnoliophyta; eudicotyledons; Gunneridae; Pentapetalae; rosids; fabids; Malpighiales; Salicaceae; Saliceae; Populus	Q710T7_POPDE	Q710T7	Gag-pol polyprotein	SubName: Full=Gag-pol polyprotein {ECO:0000313|EMBL:CAC95126.1};	GO:0003676;GO:0008270;GO:0015074			IPR025724;IPR001584;IPR012337;IPR036397;IPR013103;IPR029472;IPR036875				PF13976;PF14244;PF00665;PF07727	PS50994						DNA integration [GO:0015074]	nucleic acid binding [GO:0003676];zinc ion binding [GO:0008270]
scf7180000075800.40117.g334.t1	tr|A5AFK5|A5AFK5_VITVI	45.4	350	146	6	1	939	221	562	7.9e-71	276.2	99.9	Vitis vinifera (Grape)	VITISV_023313	ORFNames=VITISV_023313 {ECO:0000313|EMBL:CAN66684.1};	29760	Eukaryota; Viridiplantae; Streptophyta; Embryophyta; Tracheophyta; Spermatophyta; Magnoliophyta; eudicotyledons; Gunneridae; Pentapetalae; rosids; Vitales; Vitaceae; Vitis	A5AFK5_VITVI	A5AFK5	Uncharacterized protein	SubName: Full=Uncharacterized protein {ECO:0000313|EMBL:CAN66684.1};	GO:0003676;GO:0015074			IPR001584;IPR021109;IPR012337;IPR036397;IPR000477				PF00665;PF00078	PS50994						DNA integration [GO:0015074]	nucleic acid binding [GO:0003676]
scf7180000076050.72757.g566.t1	tr|W9SAS9|W9SAS9_9ROSA	85	492	70	1	1	1464	1	492	2.9e-245	856.3	99.9	Morus notabilis	L484_010799	ORFNames=L484_010799 {ECO:0000313|EMBL:EXC33389.1};	981085	Eukaryota; Viridiplantae; Streptophyta; Embryophyta; Tracheophyta; Spermatophyta; Magnoliophyta; eudicotyledons; Gunneridae; Pentapetalae; rosids; fabids; Rosales; Moraceae; Morus	W9SAS9_9ROSA	W9SAS9	Putative metal-nicotianamine transporter YSL6	SubName: Full=Putative metal-nicotianamine transporter YSL6 {ECO:0000313|EMBL:EXC33389.1};	GO:0016021;GO:0055085			IPR004813	XP_010112394.1			PF03169					TIGR00728	21394084	transmembrane transport [GO:0055085]		integral component of membrane [GO:0016021]
scf7180000076613.25865.g114.t1	tr|W9QXK5|W9QXK5_9ROSA	87.1	676	79	5	1	2004	1	676	0	1088.6	99.9	Morus notabilis	L484_011400	ORFNames=L484_011400 {ECO:0000313|EMBL:EXB57313.1};	981085	Eukaryota; Viridiplantae; Streptophyta; Embryophyta; Tracheophyta; Spermatophyta; Magnoliophyta; eudicotyledons; Gunneridae; Pentapetalae; rosids; fabids; Rosales; Moraceae; Morus	W9QXK5_9ROSA	W9QXK5	Root phototropism protein 3	SubName: Full=Root phototropism protein 3 {ECO:0000313|EMBL:EXB57313.1};	GO:0016567			IPR000210;IPR029959;IPR027356;IPR011333	XP_010094827.1			PF00651;PF03000	PS50097;PS51649			PTHR32370:SF6		21394661	protein ubiquitination [GO:0016567]
scf7180000076997.22532.g473.t1	tr|A0A061GAZ5|A0A061GAZ5_THECC	31.9	690	211	6	1	2040	1	441	2.9e-78	302	99.9	Theobroma cacao (Cacao) (Cocoa)	TCM_028427	ORFNames=TCM_028427 {ECO:0000313|EMBL:EOY26588.1};	3641	Eukaryota; Viridiplantae; Streptophyta; Embryophyta; Tracheophyta; Spermatophyta; Magnoliophyta; eudicotyledons; Gunneridae; Pentapetalae; rosids; malvids; Malvales; Malvaceae; Byttnerioideae; Theobroma	A0A061GAZ5_THECC	A0A061GAZ5	Bromo-adjacent domain-containing protein, putative isoform 2	SubName: Full=Bromo-adjacent domain-containing protein, putative isoform 2 {ECO:0000313|EMBL:EOY26588.1};	GO:0003682;GO:0003676			IPR001025;IPR035979				PF01426	PS51038							chromatin binding [GO:0003682];nucleic acid binding [GO:0003676]
scf7180000077072.16784.g542.t1	tr|A0A061DV97|A0A061DV97_THECC	78.5	622	129	2	1	1851	4	625	1e-303	1050.8	99.9	Theobroma cacao (Cacao) (Cocoa)	TCM_005845	ORFNames=TCM_005845 {ECO:0000313|EMBL:EOX96635.1};	3641	Eukaryota; Viridiplantae; Streptophyta; Embryophyta; Tracheophyta; Spermatophyta; Magnoliophyta; eudicotyledons; Gunneridae; Pentapetalae; rosids; malvids; Malvales; Malvaceae; Byttnerioideae; Theobroma	A0A061DV97_THECC	A0A061DV97	Alpha-N-acetylglucosaminidase family / NAGLU family isoform 1	SubName: Full=Alpha-N-acetylglucosaminidase family / NAGLU family isoform 1 {ECO:0000313|EMBL:EOX96635.1};				IPR029018;IPR007781;IPR024732;IPR024240;IPR024733				PF05089;PF12972;PF12971				PTHR12872
scf7180000077203.6846.g662.t1	tr|V4T6R7|V4T6R7_9ROSI	62.4	832	294	9	4	2484	6	823	3.3e-286	993	99.9	Citrus clementina	CICLE_v10023392mg	ORFNames=CICLE_v10023392mg {ECO:0000313|EMBL:ESR55968.1};	85681	Eukaryota; Viridiplantae; Streptophyta; Embryophyta; Tracheophyta; Spermatophyta; Magnoliophyta; eudicotyledons; Gunneridae; Pentapetalae; rosids; malvids; Sapindales; Rutaceae; Aurantioideae; Citrus	V4T6R7_9ROSI	V4T6R7	Uncharacterized protein	SubName: Full=Uncharacterized protein {ECO:0000313|EMBL:ESR55968.1};	GO:0043531;GO:0006952		cic:CICLE_v10023392mg	IPR032675;IPR002182;IPR027417;IPR036388	XP_006442728.1			PF00931						18046827	defense response [GO:0006952]	ADP binding [GO:0043531]
scf7180000077405.17465.g859.t1	tr|H6U1F0|H6U1F0_CITSI	60.1	441	138	4	1	1224	1	436	8.6e-134	485.7	99.9	Citrus sinensis (Sweet orange) (Citrus aurantium var. sinensis)	Tcs2	Name=Tcs2 {ECO:0000313|EMBL:AFB73912.1};	2711	Eukaryota; Viridiplantae; Streptophyta; Embryophyta; Tracheophyta; Spermatophyta; Magnoliophyta; eudicotyledons; Gunneridae; Pentapetalae; rosids; malvids; Sapindales; Rutaceae; Aurantioideae; Citrus	H6U1F0_CITSI	H6U1F0	Polyprotein	SubName: Full=Polyprotein {ECO:0000313|EMBL:AFB73912.1};	GO:0003676;GO:0008270;GO:0015074			IPR025724;IPR001584;IPR012337;IPR036397;IPR013103;IPR001878;IPR036875				PF13976;PF00665;PF07727;PF00098	PS50994;PS50158						DNA integration [GO:0015074]	nucleic acid binding [GO:0003676];zinc ion binding [GO:0008270]
scf7180000077513.13289.g959.t1	tr|A5BG32|A5BG32_VITVI	49.5	1258	232	10	1	2601	36	1281	3e-301	1043.1	99.9	Vitis vinifera (Grape)	VITISV_011891	ORFNames=VITISV_011891 {ECO:0000313|EMBL:CAN74511.1};	29760	Eukaryota; Viridiplantae; Streptophyta; Embryophyta; Tracheophyta; Spermatophyta; Magnoliophyta; eudicotyledons; Gunneridae; Pentapetalae; rosids; Vitales; Vitaceae; Vitis	A5BG32_VITVI	A5BG32	Uncharacterized protein	SubName: Full=Uncharacterized protein {ECO:0000313|EMBL:CAN74511.1};	GO:0003676;GO:0015074			IPR025724;IPR001584;IPR012337;IPR036397;IPR013103				PF13976;PF00665;PF07727	PS50994						DNA integration [GO:0015074]	nucleic acid binding [GO:0003676]
scf7180000077863.51081.g295.t1	tr|Q0ZCD0|Q0ZCD0_POPTR	45.1	264	128	5	1	747	5	266	2.5e-51	211.1	99.9	Populus trichocarpa (Western balsam poplar) (Populus balsamifera subsp. trichocarpa)			3694	Eukaryota; Viridiplantae; Streptophyta; Embryophyta; Tracheophyta; Spermatophyta; Magnoliophyta; eudicotyledons; Gunneridae; Pentapetalae; rosids; fabids; Malpighiales; Salicaceae; Saliceae; Populus	Q0ZCD0_POPTR	Q0ZCD0	Integrase	SubName: Full=Integrase {ECO:0000313|EMBL:ABG37658.1};	GO:0003676			IPR012337;IPR036397;IPR000477				PF00078								nucleic acid binding [GO:0003676]
scf7180000077945.16532.g367.t1	tr|B9SIA5|B9SIA5_RICCO	83.6	602	87	2	1	1803	1	591	1.5e-296	1026.9	99.9	Ricinus communis (Castor bean)	RCOM_1322270	ORFNames=RCOM_1322270 {ECO:0000313|EMBL:EEF36707.1};	3988	Eukaryota; Viridiplantae; Streptophyta; Embryophyta; Tracheophyta; Spermatophyta; Magnoliophyta; eudicotyledons; Gunneridae; Pentapetalae; rosids; fabids; Malpighiales; Euphorbiaceae; Acalyphoideae; Acalypheae; Ricinus	B9SIA5_RICCO	B9SIA5	Hydrolase, hydrolyzing O-glycosyl compounds, putative	SubName: Full=Hydrolase, hydrolyzing O-glycosyl compounds, putative {ECO:0000313|EMBL:EEF36707.1}; EC=3.2.1.21 {ECO:0000313|EMBL:EEF36707.1};	GO:0008422;GO:0102483;GO:0005975		rcu:8282390	IPR002772;IPR036881;IPR001764;IPR036962;IPR017853	XP_002525724.1			PF00933;PF01915						8282390	carbohydrate metabolic process [GO:0005975]	beta-glucosidase activity [GO:0008422];scopolin beta-glucosidase activity [GO:0102483]
scf7180000078619.16677.g981.t1	tr|A0A1R3JB64|A0A1R3JB64_9ROSI	65.9	546	130	5	2	1483	101	642	1e-197	698.4	99.9	Corchorus olitorius	COLO4_17945	ORFNames=COLO4_17945 {ECO:0000313|EMBL:OMO92030.1};	93759	Eukaryota; Viridiplantae; Streptophyta; Embryophyta; Tracheophyta; Spermatophyta; Magnoliophyta; eudicotyledons; Gunneridae; Pentapetalae; rosids; malvids; Malvales; Malvaceae; Grewioideae; Apeibeae; Corchorus	A0A1R3JB64_9ROSI	A0A1R3JB64	Phospholipid/glycerol acyltransferase	SubName: Full=Phospholipid/glycerol acyltransferase {ECO:0000313|EMBL:OMO92030.1};	GO:0016021;GO:0016746;GO:0008152			IPR018392;IPR036779;IPR002123				PF01553;PF01476	PS51782						metabolic process [GO:0008152]	transferase activity, transferring acyl groups [GO:0016746]	integral component of membrane [GO:0016021]
scf7180000078740.71726.g1097.t1	tr|B9HS37|B9HS37_POPTR	68.5	466	142	3	1	1392	16	478	1.7e-186	661	99.9	Populus trichocarpa (Western balsam poplar) (Populus balsamifera subsp. trichocarpa)	POPTR_0009s10120g	ORFNames=POPTR_0009s10120g {ECO:0000313|EMBL:EEE87088.1};	3694	Eukaryota; Viridiplantae; Streptophyta; Embryophyta; Tracheophyta; Spermatophyta; Magnoliophyta; eudicotyledons; Gunneridae; Pentapetalae; rosids; fabids; Malpighiales; Salicaceae; Saliceae; Populus	B9HS37_POPTR	B9HS37	Glycosyltransferase	RecName: Full=Glycosyltransferase {ECO:0000256|RuleBase:RU362057}; EC=2.4.1.- {ECO:0000256|RuleBase:RU362057};	GO:0043231;GO:0080043;GO:0080044;GO:0008152		pop:POPTR_0009s10120g	IPR002213;IPR035595	XP_002313133.1	KOG1192;COG1819	EOG093608LC	PF00201	PS00375					7457547	metabolic process [GO:0008152]	quercetin 3-O-glucosyltransferase activity [GO:0080043];quercetin 7-O-glucosyltransferase activity [GO:0080044]	intracellular membrane-bounded organelle [GO:0043231]
scf7180000078784.21742.g1140.t1	tr|C5IAW0|C5IAW0_9ROSI	95.9	484	20	0	1	1452	1	484	2.6e-270	939.5	99.9	Canarium album	C4H	Name=C4H {ECO:0000313|EMBL:ACR10242.1};	300208	Eukaryota; Viridiplantae; Streptophyta; Embryophyta; Tracheophyta; Spermatophyta; Magnoliophyta; eudicotyledons; Gunneridae; Pentapetalae; rosids; malvids; Sapindales; Burseraceae; Canarium	C5IAW0_9ROSI	C5IAW0	Cinnamate-4-hydroxylase	SubName: Full=Cinnamate-4-hydroxylase {ECO:0000313|EMBL:ACR10242.1};	GO:0020037;GO:0005506;GO:0004497;GO:0016705			IPR001128;IPR017972;IPR002401;IPR036396				PF00067	PS00086							heme binding [GO:0020037];iron ion binding [GO:0005506];monooxygenase activity [GO:0004497];oxidoreductase activity, acting on paired donors, with incorporation or reduction of molecular oxygen [GO:0016705]
scf7180000079566.16595.g721.t1	tr|A0A1R3HE55|A0A1R3HE55_9ROSI	82.2	505	74	3	1	1512	1	490	2.7e-230	806.6	99.9	Corchorus olitorius	COLO4_29542	ORFNames=COLO4_29542 {ECO:0000313|EMBL:OMO68606.1};	93759	Eukaryota; Viridiplantae; Streptophyta; Embryophyta; Tracheophyta; Spermatophyta; Magnoliophyta; eudicotyledons; Gunneridae; Pentapetalae; rosids; malvids; Malvales; Malvaceae; Grewioideae; Apeibeae; Corchorus	A0A1R3HE55_9ROSI	A0A1R3HE55	Uncharacterized protein	SubName: Full=Uncharacterized protein {ECO:0000313|EMBL:OMO68606.1};	GO:0016021;GO:0005622;GO:0016788;GO:0005484;GO:0006886;GO:0016192			IPR032466;IPR010989;IPR006012;IPR006011;IPR000727;IPR001130				PF05739;PF00804;PF01026	PS00914;PS50192						intracellular protein transport [GO:0006886];vesicle-mediated transport [GO:0016192]	hydrolase activity, acting on ester bonds [GO:0016788];SNAP receptor activity [GO:0005484]	integral component of membrane [GO:0016021];intracellular [GO:0005622]
scf7180000079577.17198.g733.t1	tr|A0A1R3GJB7|A0A1R3GJB7_COCAP	55.9	821	218	8	1	2382	482	1185	7.2e-238	832.4	99.9	Corchorus capsularis (Jute)	CCACVL1_25544	ORFNames=CCACVL1_25544 {ECO:0000313|EMBL:OMO58188.1};	210143	Eukaryota; Viridiplantae; Streptophyta; Embryophyta; Tracheophyta; Spermatophyta; Magnoliophyta; eudicotyledons; Gunneridae; Pentapetalae; rosids; malvids; Malvales; Malvaceae; Grewioideae; Apeibeae; Corchorus	A0A1R3GJB7_COCAP	A0A1R3GJB7	Integrase, catalytic core	SubName: Full=Integrase, catalytic core {ECO:0000313|EMBL:OMO58188.1};	GO:0016021;GO:0003676;GO:0008270			IPR013057;IPR025724;IPR012337;IPR036397;IPR013103;IPR001878;IPR036875				PF01490;PF13976;PF07727;PF00098	PS50158							nucleic acid binding [GO:0003676];zinc ion binding [GO:0008270]	integral component of membrane [GO:0016021]
scf7180000079624.23970.g776.t1	tr|A0A1S5RRZ7|A0A1S5RRZ7_ACTDE	66.6	587	174	5	1	1704	1	584	8.3e-228	798.5	99.9	Actinidia deliciosa (Kiwi)			3627	Eukaryota; Viridiplantae; Streptophyta; Embryophyta; Tracheophyta; Spermatophyta; Magnoliophyta; eudicotyledons; Gunneridae; Pentapetalae; asterids; Ericales; Actinidiaceae; Actinidia	A0A1S5RRZ7_ACTDE	A0A1S5RRZ7	AGL3	SubName: Full=AGL3 {ECO:0000313|EMBL:AOQ26252.1};	GO:0030246;GO:0004553;GO:0005975			IPR011013;IPR000322;IPR017853				PF01055							carbohydrate metabolic process [GO:0005975]	carbohydrate binding [GO:0030246];hydrolase activity, hydrolyzing O-glycosyl compounds [GO:0004553]
scf7180000079645.11467.g801.t1	tr|O23864|O23864_9ORYZ	42.3	1259	448	13	1	2970	16	1265	1.4e-259	904.8	99.9	Oryza australiensis			4532	Eukaryota; Viridiplantae; Streptophyta; Embryophyta; Tracheophyta; Spermatophyta; Magnoliophyta; Liliopsida; Poales; Poaceae; BOP clade; Oryzoideae; Oryzeae; Oryzinae; Oryza	O23864_9ORYZ	O23864	Polyprotein	SubName: Full=Polyprotein {ECO:0000313|EMBL:BAA22288.1};	GO:0003676;GO:0008270;GO:0015074			IPR025724;IPR001584;IPR012337;IPR036397;IPR013103;IPR001878;IPR036875				PF13976;PF00665;PF07727;PF00098	PS50994;PS50158						DNA integration [GO:0015074]	nucleic acid binding [GO:0003676];zinc ion binding [GO:0008270]
scf7180000079983.57145.g1093.t1	tr|B9GIV1|B9GIV1_POPTR	85.6	550	79	0	1	1650	2	551	3e-291	1009.2	99.9	Populus trichocarpa (Western balsam poplar) (Populus balsamifera subsp. trichocarpa)	POPTR_0001s25580g	ORFNames=POPTR_0001s25580g {ECO:0000313|EMBL:EEE84633.2};	3694	Eukaryota; Viridiplantae; Streptophyta; Embryophyta; Tracheophyta; Spermatophyta; Magnoliophyta; eudicotyledons; Gunneridae; Pentapetalae; rosids; fabids; Malpighiales; Salicaceae; Saliceae; Populus	B9GIV1_POPTR	B9GIV1	Laccase; Benzenediol:oxygen oxidoreductase; Diphenol oxidase; Urishiol oxidase	RecName: Full=Laccase {ECO:0000256|RuleBase:RU361119}; EC=1.10.3.2 {ECO:0000256|RuleBase:RU361119}; AltName: Full=Benzenediol:oxygen oxidoreductase {ECO:0000256|RuleBase:RU361119}; AltName: Full=Diphenol oxidase {ECO:0000256|RuleBase:RU361119}; AltName: Full=Urishiol oxidase {ECO:0000256|RuleBase:RU361119};	GO:0048046;GO:0005507;GO:0052716;GO:0016722;GO:0046274		pop:POPTR_0001s25580g	IPR001117;IPR011706;IPR011707;IPR033138;IPR002355;IPR008972;IPR034288;IPR034285;IPR034289;IPR017761	XP_002299828.2	KOG1263;COG2132	EOG093605NS	PF00394;PF07731;PF07732	PS00079;PS00080				TIGR03389	7478550	lignin catabolic process [GO:0046274]	copper ion binding [GO:0005507];hydroquinone [GO:0052716];oxidoreductase activity, oxidizing metal ions [GO:0016722]	apoplast [GO:0048046]
scf7180000080053.130554.g1178.t1	tr|Q9ZPG0|Q9ZPG0_ARATH	38.2	663	265	12	1	1614	73	715	1.1e-101	379.4	99.9	Arabidopsis thaliana (Mouse-ear cress)	F5K24.8 At4g07840	Name=F5K24.8 {ECO:0000313|EMBL:AAD17357.1}; OrderedLocusNames=At4g07840 {ECO:0000313|EMBL:CAB77943.1};	3702	Eukaryota; Viridiplantae; Streptophyta; Embryophyta; Tracheophyta; Spermatophyta; Magnoliophyta; eudicotyledons; Gunneridae; Pentapetalae; rosids; malvids; Brassicales; Brassicaceae; Camelineae; Arabidopsis	Q9ZPG0_ARATH	Q9ZPG0	F5K24.8 protein; Putative transposon protein	SubName: Full=F5K24.8 protein {ECO:0000313|EMBL:AAD17357.1}; SubName: Full=Putative transposon protein {ECO:0000313|EMBL:CAB77943.1};	GO:0003676;GO:0015074			IPR001584;IPR012337;IPR036397;IPR013103				PF00665;PF07727	PS50994						DNA integration [GO:0015074]	nucleic acid binding [GO:0003676]
scf7180000080090.32615.g1213.t1	tr|A0A1R3GJB7|A0A1R3GJB7_COCAP	51.4	828	240	7	1	2130	155	938	6.5e-214	752.7	99.9	Corchorus capsularis (Jute)	CCACVL1_25544	ORFNames=CCACVL1_25544 {ECO:0000313|EMBL:OMO58188.1};	210143	Eukaryota; Viridiplantae; Streptophyta; Embryophyta; Tracheophyta; Spermatophyta; Magnoliophyta; eudicotyledons; Gunneridae; Pentapetalae; rosids; malvids; Malvales; Malvaceae; Grewioideae; Apeibeae; Corchorus	A0A1R3GJB7_COCAP	A0A1R3GJB7	Integrase, catalytic core	SubName: Full=Integrase, catalytic core {ECO:0000313|EMBL:OMO58188.1};	GO:0016021;GO:0003676;GO:0008270			IPR013057;IPR025724;IPR012337;IPR036397;IPR013103;IPR001878;IPR036875				PF01490;PF13976;PF07727;PF00098	PS50158							nucleic acid binding [GO:0003676];zinc ion binding [GO:0008270]	integral component of membrane [GO:0016021]
scf7180000080119.133151.g1242.t1	tr|A5AM73|A5AM73_VITVI	67	830	174	8	1	2334	1	782	7.2e-307	1061.6	99.9	Vitis vinifera (Grape)	VITISV_012827	ORFNames=VITISV_012827 {ECO:0000313|EMBL:CAN73532.1};	29760	Eukaryota; Viridiplantae; Streptophyta; Embryophyta; Tracheophyta; Spermatophyta; Magnoliophyta; eudicotyledons; Gunneridae; Pentapetalae; rosids; Vitales; Vitaceae; Vitis	A5AM73_VITVI	A5AM73	Uncharacterized protein	SubName: Full=Uncharacterized protein {ECO:0000313|EMBL:CAN73532.1};	GO:0003676;GO:0008270;GO:0015074			IPR025314;IPR025724;IPR001584;IPR012337;IPR036397;IPR013103;IPR001878;IPR036875				PF13961;PF13976;PF07727;PF00098	PS50994;PS50158						DNA integration [GO:0015074]	nucleic acid binding [GO:0003676];zinc ion binding [GO:0008270]
scf7180000080347.23957.g153.t1	tr|M5WD84|M5WD84_PRUPE	66.1	454	153	1	1	1359	1	454	3.1e-185	656.8	99.9	Prunus persica (Peach) (Amygdalus persica)	PRUPE_ppa026347mg	ORFNames=PRUPE_ppa026347mg {ECO:0000313|EMBL:EMJ04725.1};	3760	Eukaryota; Viridiplantae; Streptophyta; Embryophyta; Tracheophyta; Spermatophyta; Magnoliophyta; eudicotyledons; Gunneridae; Pentapetalae; rosids; fabids; Rosales; Rosaceae; Maloideae; Amygdaleae; Prunus	M5WD84_PRUPE	M5WD84	Carboxypeptidase	RecName: Full=Carboxypeptidase {ECO:0000256|RuleBase:RU361156}; EC=3.4.16.- {ECO:0000256|RuleBase:RU361156};	GO:0004185		pper:18770890	IPR029058;IPR001563;IPR033124;IPR018202	XP_007203526.1		EOG09360DER	PF00450	PS00560;PS00131			PTHR11802		18770890		serine-type carboxypeptidase activity [GO:0004185]
scf7180000080614.40092.g425.t1	tr|A0A1J3G8B8|A0A1J3G8B8_NOCCA	45.7	634	302	7	1	1779	289	921	8.3e-146	526.2	99.9	Noccaea caerulescens (Alpine penny-cress) (Thlaspi caerulescens)	LC_TR2658_c3_g1_i1_g.9647	ORFNames=LC_TR2658_c3_g1_i1_g.9647 {ECO:0000313|EMBL:JAU52407.1};	107243	Eukaryota; Viridiplantae; Streptophyta; Embryophyta; Tracheophyta; Spermatophyta; Magnoliophyta; eudicotyledons; Gunneridae; Pentapetalae; rosids; malvids; Brassicales; Brassicaceae; Coluteocarpeae; Noccaea	A0A1J3G8B8_NOCCA	A0A1J3G8B8	Retrovirus-related Pol polyprotein from transposon TNT 1-94	SubName: Full=Retrovirus-related Pol polyprotein from transposon TNT 1-94 {ECO:0000313|EMBL:JAU52407.1}; Flags: Fragment;	GO:0003676;GO:0015074			IPR025724;IPR001584;IPR012337;IPR036397;IPR013103				PF13976;PF00665;PF07727	PS50994						DNA integration [GO:0015074]	nucleic acid binding [GO:0003676]
scf7180000081139.13810.g949.t1	tr|A0A067GTV4|A0A067GTV4_CITSI	73	422	53	7	1	1257	1	364	6e-159	569.3	99.9	Citrus sinensis (Sweet orange) (Citrus aurantium var. sinensis)	CISIN_1g017170mg	ORFNames=CISIN_1g017170mg {ECO:0000313|EMBL:KDO78726.1};	2711	Eukaryota; Viridiplantae; Streptophyta; Embryophyta; Tracheophyta; Spermatophyta; Magnoliophyta; eudicotyledons; Gunneridae; Pentapetalae; rosids; malvids; Sapindales; Rutaceae; Aurantioideae; Citrus	A0A067GTV4_CITSI	A0A067GTV4	Auxin-responsive protein	RecName: Full=Auxin-responsive protein {ECO:0000256|RuleBase:RU004549};	GO:0005634;GO:0009734;GO:0006355;GO:0006351		cit:102627489	IPR033389;IPR003311;IPR000270	XP_006466369.1			PF02309	PS51745			PTHR31734		102627489	auxin-activated signaling pathway [GO:0009734];regulation of transcription, DNA-templated [GO:0006355];transcription, DNA-templated [GO:0006351]		nucleus [GO:0005634]
scf7180000081293.40980.g1121.t1	tr|V4TI96|V4TI96_9ROSI	67.9	1188	369	4	1	3531	1	1187	0	1344.3	99.9	Citrus clementina	CICLE_v10030548mg	ORFNames=CICLE_v10030548mg {ECO:0000313|EMBL:ESR51345.1};	85681	Eukaryota; Viridiplantae; Streptophyta; Embryophyta; Tracheophyta; Spermatophyta; Magnoliophyta; eudicotyledons; Gunneridae; Pentapetalae; rosids; malvids; Sapindales; Rutaceae; Aurantioideae; Citrus	V4TI96_9ROSI	V4TI96	Uncharacterized protein	SubName: Full=Uncharacterized protein {ECO:0000313|EMBL:ESR51345.1};			cic:CICLE_v10030548mg		XP_006438105.1									18045667
scf7180000082314.85353.g753.t1	tr|A0A0D5CT73|A0A0D5CT73_9ROSI	89.6	728	65	1	4	2187	4	720	0	1332	99.9	Dimocarpus longan	SS-3	Name=SS-3 {ECO:0000313|EMBL:AJW82918.1};	128017	Eukaryota; Viridiplantae; Streptophyta; Embryophyta; Tracheophyta; Spermatophyta; Magnoliophyta; eudicotyledons; Gunneridae; Pentapetalae; rosids; malvids; Sapindales; Sapindaceae; Dimocarpus	A0A0D5CT73_9ROSI	A0A0D5CT73	Sucrose synthase	RecName: Full=Sucrose synthase {ECO:0000256|RuleBase:RU280817}; EC=2.4.1.13 {ECO:0000256|RuleBase:RU280817};	GO:0016157;GO:0005985			IPR001296;IPR000368;IPR012820				PF00534;PF00862					TIGR02470		sucrose metabolic process [GO:0005985]	sucrose synthase activity [GO:0016157]
scf7180000082335.23384.g784.t1	tr|V4T3W1|V4T3W1_9ROSI	75.4	968	194	4	1	2847	1	943	0	1507.7	99.9	Citrus clementina	CICLE_v10018742mg	ORFNames=CICLE_v10018742mg {ECO:0000313|EMBL:ESR54893.1};	85681	Eukaryota; Viridiplantae; Streptophyta; Embryophyta; Tracheophyta; Spermatophyta; Magnoliophyta; eudicotyledons; Gunneridae; Pentapetalae; rosids; malvids; Sapindales; Rutaceae; Aurantioideae; Citrus	V4T3W1_9ROSI	V4T3W1	Non-lysosomal glucosylceramidase; NLGase	RecName: Full=Non-lysosomal glucosylceramidase {ECO:0000256|PIRNR:PIRNR028944}; Short=NLGase {ECO:0000256|PIRNR:PIRNR028944}; EC=3.2.1.45 {ECO:0000256|PIRNR:PIRNR028944};	GO:0016020;GO:0004348;GO:0006680		cic:CICLE_v10018742mg	IPR008928;IPR014551;IPR006775;IPR024462	XP_006441653.1;XP_006441654.1			PF04685;PF12215						18046848	glucosylceramide catabolic process [GO:0006680]	glucosylceramidase activity [GO:0004348]	membrane [GO:0016020]
scf7180000082390.12863.g832.t1	tr|A0A1U8PVT5|A0A1U8PVT5_GOSHI	70.8	342	94	2	1	1026	27	362	1.5e-136	494.6	99.9	Gossypium hirsutum (Upland cotton) (Gossypium mexicanum)	LOC107962563	Name=LOC107962563 {ECO:0000313|RefSeq:XP_016754488.1};	3635	Eukaryota; Viridiplantae; Streptophyta; Embryophyta; Tracheophyta; Spermatophyta; Magnoliophyta; eudicotyledons; Gunneridae; Pentapetalae; rosids; malvids; Malvales; Malvaceae; Malvoideae; Gossypium	A0A1U8PVT5_GOSHI	A0A1U8PVT5	protein SRG1-like	SubName: Full=protein SRG1-like {ECO:0000313|RefSeq:XP_016754488.1};	GO:0046872;GO:0016491		ghi:107962563	IPR026992;IPR027443;IPR005123	XP_016754488.1			PF03171;PF14226	PS51471					107962563		metal ion binding [GO:0046872];oxidoreductase activity [GO:0016491]
scf7180000082499.92313.g946.t1	tr|H6U1F0|H6U1F0_CITSI	52.9	1184	249	9	1	2637	107	1286	0	1110.1	99.9	Citrus sinensis (Sweet orange) (Citrus aurantium var. sinensis)	Tcs2	Name=Tcs2 {ECO:0000313|EMBL:AFB73912.1};	2711	Eukaryota; Viridiplantae; Streptophyta; Embryophyta; Tracheophyta; Spermatophyta; Magnoliophyta; eudicotyledons; Gunneridae; Pentapetalae; rosids; malvids; Sapindales; Rutaceae; Aurantioideae; Citrus	H6U1F0_CITSI	H6U1F0	Polyprotein	SubName: Full=Polyprotein {ECO:0000313|EMBL:AFB73912.1};	GO:0003676;GO:0008270;GO:0015074			IPR025724;IPR001584;IPR012337;IPR036397;IPR013103;IPR001878;IPR036875				PF13976;PF00665;PF07727;PF00098	PS50994;PS50158						DNA integration [GO:0015074]	nucleic acid binding [GO:0003676];zinc ion binding [GO:0008270]
scf7180000082762.16957.g1187.t1	tr|F8WLD4|F8WLD4_CITUN	84.3	527	79	1	1	1581	1	523	2.6e-244	853.2	99.9	Citrus unshiu (Satsuma mandarin) (Citrus nobilis var. unshiu)	ORF67	Name=ORF67 {ECO:0000313|EMBL:BAK61879.1};	55188	Eukaryota; Viridiplantae; Streptophyta; Embryophyta; Tracheophyta; Spermatophyta; Magnoliophyta; eudicotyledons; Gunneridae; Pentapetalae; rosids; malvids; Sapindales; Rutaceae; Aurantioideae; Citrus	F8WLD4_CITUN	F8WLD4	P-type ATPase	SubName: Full=P-type ATPase {ECO:0000313|EMBL:BAK61879.1};	GO:0016021;GO:0019829;GO:0046872;GO:0000166;GO:0030001			IPR023299;IPR018303;IPR023298;IPR008250;IPR036412;IPR023214;IPR006121;IPR036163;IPR027256;IPR001757				PF00403	PS00154;PS50846				TIGR01525;TIGR01494		metal ion transport [GO:0030001]	cation-transporting ATPase activity [GO:0019829];metal ion binding [GO:0046872];nucleotide binding [GO:0000166]	integral component of membrane [GO:0016021]
scf7180000082764.22640.g1190.t1	tr|A0A1Q3C6W1|A0A1Q3C6W1_CEPFO	69.4	510	118	3	1	1482	3	490	4.6e-190	672.9	99.9	Cephalotus follicularis (Albany pitcher plant)	CFOL_v3_19400	ORFNames=CFOL_v3_19400 {ECO:0000313|EMBL:GAV75924.1};	3775	Eukaryota; Viridiplantae; Streptophyta; Embryophyta; Tracheophyta; Spermatophyta; Magnoliophyta; eudicotyledons; Gunneridae; Pentapetalae; rosids; fabids; Oxalidales; Cephalotaceae; Cephalotus	A0A1Q3C6W1_CEPFO	A0A1Q3C6W1	Peptidase_M16 domain-containing protein/Peptidase_M16_C domain-containing protein	SubName: Full=Peptidase_M16 domain-containing protein/Peptidase_M16_C domain-containing protein {ECO:0000313|EMBL:GAV75924.1};	GO:0046872;GO:0004222			IPR011249;IPR011765;IPR001431;IPR007863				PF00675;PF05193	PS00143							metal ion binding [GO:0046872];metalloendopeptidase activity [GO:0004222]
scf7180000083028.3651.g1427.t1	tr|A0A1U9WY86|A0A1U9WY86_COFCA	72.6	402	106	2	1	1200	486	885	1.2e-177	631.3	99.9	Coffea canephora (Robusta coffee)	Pol	Name=Pol {ECO:0000313|EMBL:AQY61297.1};	49390	Eukaryota; Viridiplantae; Streptophyta; Embryophyta; Tracheophyta; Spermatophyta; Magnoliophyta; eudicotyledons; Gunneridae; Pentapetalae; asterids; lamiids; Gentianales; Rubiaceae; Ixoroideae; Gardenieae complex; Bertiereae - Coffeeae clade; Coffeeae; Coffea	A0A1U9WY86_COFCA	A0A1U9WY86	Pol	SubName: Full=Pol {ECO:0000313|EMBL:AQY61297.1}; Flags: Precursor;	GO:0003676;GO:0015074			IPR025724;IPR001584;IPR012337;IPR036397;IPR013103				PF13976;PF00665;PF07727	PS50994						DNA integration [GO:0015074]	nucleic acid binding [GO:0003676]
scf7180000083043.24903.g1444.t1	tr|W9RHP0|W9RHP0_9ROSA	61.2	392	118	4	1	1164	567	928	5.4e-138	499.6	99.9	Morus notabilis	L484_004638	ORFNames=L484_004638 {ECO:0000313|EMBL:EXB92318.1};	981085	Eukaryota; Viridiplantae; Streptophyta; Embryophyta; Tracheophyta; Spermatophyta; Magnoliophyta; eudicotyledons; Gunneridae; Pentapetalae; rosids; fabids; Rosales; Moraceae; Morus	W9RHP0_9ROSA	W9RHP0	ATP-dependent RNA helicase dhx8	SubName: Full=ATP-dependent RNA helicase dhx8 {ECO:0000313|EMBL:EXB92318.1};	GO:0005524;GO:0004386;GO:0003676;GO:0008270			IPR007502;IPR001650;IPR013169;IPR027417;IPR005162;IPR001878;IPR036875	XP_010102099.1			PF08315;PF04408;PF00271;PF03732;PF00098	PS51194;PS50158					21388135		ATP binding [GO:0005524];helicase activity [GO:0004386];nucleic acid binding [GO:0003676];zinc ion binding [GO:0008270]
scf7180000083053.36120.g1454.t1	tr|Q0ZCD0|Q0ZCD0_POPTR	43.5	734	156	10	1	1842	76	670	2.3e-138	501.5	99.9	Populus trichocarpa (Western balsam poplar) (Populus balsamifera subsp. trichocarpa)			3694	Eukaryota; Viridiplantae; Streptophyta; Embryophyta; Tracheophyta; Spermatophyta; Magnoliophyta; eudicotyledons; Gunneridae; Pentapetalae; rosids; fabids; Malpighiales; Salicaceae; Saliceae; Populus	Q0ZCD0_POPTR	Q0ZCD0	Integrase	SubName: Full=Integrase {ECO:0000313|EMBL:ABG37658.1};	GO:0003676			IPR012337;IPR036397;IPR000477				PF00078								nucleic acid binding [GO:0003676]
scf7180000083672.17986.g546.t1	tr|O23864|O23864_9ORYZ	40.1	811	397	9	1	2205	80	877	6.9e-150	540	99.9	Oryza australiensis			4532	Eukaryota; Viridiplantae; Streptophyta; Embryophyta; Tracheophyta; Spermatophyta; Magnoliophyta; Liliopsida; Poales; Poaceae; BOP clade; Oryzoideae; Oryzeae; Oryzinae; Oryza	O23864_9ORYZ	O23864	Polyprotein	SubName: Full=Polyprotein {ECO:0000313|EMBL:BAA22288.1};	GO:0003676;GO:0008270;GO:0015074			IPR025724;IPR001584;IPR012337;IPR036397;IPR013103;IPR001878;IPR036875				PF13976;PF00665;PF07727;PF00098	PS50994;PS50158						DNA integration [GO:0015074]	nucleic acid binding [GO:0003676];zinc ion binding [GO:0008270]
scf7180000083935.8709.g805.t1	tr|B9RUL1|B9RUL1_RICCO	87.8	303	36	1	2	910	735	1036	2.2e-134	487.3	99.9	Ricinus communis (Castor bean)	RCOM_0854040	ORFNames=RCOM_0854040 {ECO:0000313|EMBL:EEF44998.1};	3988	Eukaryota; Viridiplantae; Streptophyta; Embryophyta; Tracheophyta; Spermatophyta; Magnoliophyta; eudicotyledons; Gunneridae; Pentapetalae; rosids; fabids; Malpighiales; Euphorbiaceae; Acalyphoideae; Acalypheae; Ricinus	B9RUL1_RICCO	B9RUL1	Acid phosphatase, putative	SubName: Full=Acid phosphatase, putative {ECO:0000313|EMBL:EEF44998.1};	GO:0000829		rcu:8276011	IPR033379;IPR000560;IPR037446;IPR029033	XP_002517456.1			PF00328	PS00616			PTHR12750		8276011		inositol heptakisphosphate kinase activity [GO:0000829]
scf7180000084340.94415.g1203.t1	tr|M7Z6S3|M7Z6S3_9RHIZ	92.1	624	48	1	1	1872	1	623	0	1187.9	99.9	Methylobacterium mesophilicum SR1.6/6	thiC MmSR116_0528	Name=thiC {ECO:0000256|HAMAP-Rule:MF_00089}; ORFNames=MmSR116_0528 {ECO:0000313|EMBL:EMS44004.1};	908290	Bacteria; Proteobacteria; Alphaproteobacteria; Rhizobiales; Methylobacteriaceae; Methylobacterium	M7Z6S3_9RHIZ	M7Z6S3	Phosphomethylpyrimidine synthase; Hydroxymethylpyrimidine phosphate synthase; HMP-P synthase; HMP-phosphate synthase; HMPP synthase; Thiamine biosynthesis protein ThiC	RecName: Full=Phosphomethylpyrimidine synthase {ECO:0000256|HAMAP-Rule:MF_00089}; EC=4.1.99.17 {ECO:0000256|HAMAP-Rule:MF_00089}; AltName: Full=Hydroxymethylpyrimidine phosphate synthase {ECO:0000256|HAMAP-Rule:MF_00089}; Short=HMP-P synthase {ECO:0000256|HAMAP-Rule:MF_00089}; Short=HMP-phosphate synthase {ECO:0000256|HAMAP-Rule:MF_00089}; Short=HMPP synthase {ECO:0000256|HAMAP-Rule:MF_00089}; Al…	GO:0051539;GO:0016830;GO:0008270;GO:0009228;GO:0009229			IPR037509;IPR025747;IPR002817	WP_010682347.1			PF13667;PF01964			UPA00060	PTHR30557	TIGR00190		thiamine biosynthetic process [GO:0009228];thiamine diphosphate biosynthetic process [GO:0009229]	4 iron, 4 sulfur cluster binding [GO:0051539];carbon-carbon lyase activity [GO:0016830];zinc ion binding [GO:0008270]
scf7180000084367.15254.g1236.t1	tr|H6U1F0|H6U1F0_CITSI	71.3	1231	282	7	1	3516	1	1219	0	1686	99.9	Citrus sinensis (Sweet orange) (Citrus aurantium var. sinensis)	Tcs2	Name=Tcs2 {ECO:0000313|EMBL:AFB73912.1};	2711	Eukaryota; Viridiplantae; Streptophyta; Embryophyta; Tracheophyta; Spermatophyta; Magnoliophyta; eudicotyledons; Gunneridae; Pentapetalae; rosids; malvids; Sapindales; Rutaceae; Aurantioideae; Citrus	H6U1F0_CITSI	H6U1F0	Polyprotein	SubName: Full=Polyprotein {ECO:0000313|EMBL:AFB73912.1};	GO:0003676;GO:0008270;GO:0015074			IPR025724;IPR001584;IPR012337;IPR036397;IPR013103;IPR001878;IPR036875				PF13976;PF00665;PF07727;PF00098	PS50994;PS50158						DNA integration [GO:0015074]	nucleic acid binding [GO:0003676];zinc ion binding [GO:0008270]
scf7180000085320.42076.g520.t1	tr|V4U0N7|V4U0N7_9ROSI	47.3	465	160	7	1	1374	1	387	1.6e-96	362.1	99.9	Citrus clementina	CICLE_v10014074mg	ORFNames=CICLE_v10014074mg {ECO:0000313|EMBL:ESR59447.1};	85681	Eukaryota; Viridiplantae; Streptophyta; Embryophyta; Tracheophyta; Spermatophyta; Magnoliophyta; eudicotyledons; Gunneridae; Pentapetalae; rosids; malvids; Sapindales; Rutaceae; Aurantioideae; Citrus	V4U0N7_9ROSI	V4U0N7	Uncharacterized protein	SubName: Full=Uncharacterized protein {ECO:0000313|EMBL:ESR59447.1};	GO:0043531;GO:0007165		cic:CICLE_v10014074mg	IPR001611;IPR011713;IPR003591;IPR032675;IPR002182;IPR027417;IPR000157;IPR035897	XP_006446207.1			PF07725;PF00931;PF01582	PS51450;PS50104					18053141	signal transduction [GO:0007165]	ADP binding [GO:0043531]
scf7180000085339.8683.g537.t1	tr|A5BBP7|A5BBP7_VITVI	45.1	972	373	12	1	2610	240	1152	1.2e-217	765.4	99.9	Vitis vinifera (Grape)	VITISV_027150	ORFNames=VITISV_027150 {ECO:0000313|EMBL:CAN69982.1};	29760	Eukaryota; Viridiplantae; Streptophyta; Embryophyta; Tracheophyta; Spermatophyta; Magnoliophyta; eudicotyledons; Gunneridae; Pentapetalae; rosids; Vitales; Vitaceae; Vitis	A5BBP7_VITVI	A5BBP7	Uncharacterized protein	SubName: Full=Uncharacterized protein {ECO:0000313|EMBL:CAN69982.1};	GO:0004190;GO:0003676;GO:0015074			IPR001969;IPR000953;IPR001584;IPR021109;IPR005162;IPR012337;IPR036397;IPR000477				PF03732;PF00078	PS00141;PS50013;PS50994;PS50878						DNA integration [GO:0015074]	aspartic-type endopeptidase activity [GO:0004190];nucleic acid binding [GO:0003676]
scf7180000085373.27018.g568.t1	tr|A0A067EKN1|A0A067EKN1_CITSI	72.7	479	77	3	1	1380	1	444	4.2e-206	726.1	99.9	Citrus sinensis (Sweet orange) (Citrus aurantium var. sinensis)	CISIN_1g038924mg	ORFNames=CISIN_1g038924mg {ECO:0000313|EMBL:KDO51747.1};	2711	Eukaryota; Viridiplantae; Streptophyta; Embryophyta; Tracheophyta; Spermatophyta; Magnoliophyta; eudicotyledons; Gunneridae; Pentapetalae; rosids; malvids; Sapindales; Rutaceae; Aurantioideae; Citrus	A0A067EKN1_CITSI	A0A067EKN1	Non-lysosomal glucosylceramidase; NLGase	RecName: Full=Non-lysosomal glucosylceramidase {ECO:0000256|PIRNR:PIRNR028944}; Short=NLGase {ECO:0000256|PIRNR:PIRNR028944}; EC=3.2.1.45 {ECO:0000256|PIRNR:PIRNR028944};	GO:0016020;GO:0004348;GO:0006680			IPR008928;IPR014551;IPR006775;IPR024462				PF04685;PF12215							glucosylceramide catabolic process [GO:0006680]	glucosylceramidase activity [GO:0004348]	membrane [GO:0016020]
scf7180000085515.36855.g729.t1	tr|A0A1Q3CFF9|A0A1Q3CFF9_CEPFO	65.1	275	78	8	1	804	1	264	3.9e-87	330.1	99.9	Cephalotus follicularis (Albany pitcher plant)	CFOL_v3_22434	ORFNames=CFOL_v3_22434 {ECO:0000313|EMBL:GAV78969.1};	3775	Eukaryota; Viridiplantae; Streptophyta; Embryophyta; Tracheophyta; Spermatophyta; Magnoliophyta; eudicotyledons; Gunneridae; Pentapetalae; rosids; fabids; Oxalidales; Cephalotaceae; Cephalotus	A0A1Q3CFF9_CEPFO	A0A1Q3CFF9	Myb_DNA-binding domain-containing protein	SubName: Full=Myb_DNA-binding domain-containing protein {ECO:0000313|EMBL:GAV78969.1};	GO:0003677			IPR009057;IPR017930;IPR001005				PF00249	PS51294							DNA binding [GO:0003677]
scf7180000085656.22562.g895.t1	tr|A5AN76|A5AN76_VITVI	29.5	516	274	15	1	1509	8	446	1.5e-42	183	99.9	Vitis vinifera (Grape)	VITISV_008803	ORFNames=VITISV_008803 {ECO:0000313|EMBL:CAN69231.1};	29760	Eukaryota; Viridiplantae; Streptophyta; Embryophyta; Tracheophyta; Spermatophyta; Magnoliophyta; eudicotyledons; Gunneridae; Pentapetalae; rosids; Vitales; Vitaceae; Vitis	A5AN76_VITVI	A5AN76	Uncharacterized protein	SubName: Full=Uncharacterized protein {ECO:0000313|EMBL:CAN69231.1};				IPR018289;IPR004332				PF03108;PF10551
scf7180000085873.5935.g1130.t1	tr|H6U1E9|H6U1E9_CITSI	62.4	930	221	7	1	2475	1	906	0	1114.8	99.9	Citrus sinensis (Sweet orange) (Citrus aurantium var. sinensis)	Tcs1	Name=Tcs1 {ECO:0000313|EMBL:AFB73911.1};	2711	Eukaryota; Viridiplantae; Streptophyta; Embryophyta; Tracheophyta; Spermatophyta; Magnoliophyta; eudicotyledons; Gunneridae; Pentapetalae; rosids; malvids; Sapindales; Rutaceae; Aurantioideae; Citrus	H6U1E9_CITSI	H6U1E9	Polyprotein	SubName: Full=Polyprotein {ECO:0000313|EMBL:AFB73911.1};	GO:0003676;GO:0008270;GO:0015074			IPR025724;IPR001584;IPR012337;IPR036397;IPR013103;IPR001878;IPR036875				PF13976;PF00665;PF07727;PF00098	PS50994;PS50158						DNA integration [GO:0015074]	nucleic acid binding [GO:0003676];zinc ion binding [GO:0008270]
scf7180000086067.45966.g1302.t1	tr|O23864|O23864_9ORYZ	36.7	1146	423	13	1	2541	80	1222	1.7e-184	655.2	99.9	Oryza australiensis			4532	Eukaryota; Viridiplantae; Streptophyta; Embryophyta; Tracheophyta; Spermatophyta; Magnoliophyta; Liliopsida; Poales; Poaceae; BOP clade; Oryzoideae; Oryzeae; Oryzinae; Oryza	O23864_9ORYZ	O23864	Polyprotein	SubName: Full=Polyprotein {ECO:0000313|EMBL:BAA22288.1};	GO:0003676;GO:0008270;GO:0015074			IPR025724;IPR001584;IPR012337;IPR036397;IPR013103;IPR001878;IPR036875				PF13976;PF00665;PF07727;PF00098	PS50994;PS50158						DNA integration [GO:0015074]	nucleic acid binding [GO:0003676];zinc ion binding [GO:0008270]
scf7180000086443.22342.g1688.t1	tr|H6U1E9|H6U1E9_CITSI	57.2	1319	263	7	1	3087	1	1308	0	1402.9	99.9	Citrus sinensis (Sweet orange) (Citrus aurantium var. sinensis)	Tcs1	Name=Tcs1 {ECO:0000313|EMBL:AFB73911.1};	2711	Eukaryota; Viridiplantae; Streptophyta; Embryophyta; Tracheophyta; Spermatophyta; Magnoliophyta; eudicotyledons; Gunneridae; Pentapetalae; rosids; malvids; Sapindales; Rutaceae; Aurantioideae; Citrus	H6U1E9_CITSI	H6U1E9	Polyprotein	SubName: Full=Polyprotein {ECO:0000313|EMBL:AFB73911.1};	GO:0003676;GO:0008270;GO:0015074			IPR025724;IPR001584;IPR012337;IPR036397;IPR013103;IPR001878;IPR036875				PF13976;PF00665;PF07727;PF00098	PS50994;PS50158						DNA integration [GO:0015074]	nucleic acid binding [GO:0003676];zinc ion binding [GO:0008270]
scf7180000073984.26837.g111.t1	tr|A0A1Q3CYD7|A0A1Q3CYD7_CEPFO	70.7	348	99	2	1	1035	68	415	9.8e-131	475.3	99.8	Cephalotus follicularis (Albany pitcher plant)	CFOL_v3_28502	ORFNames=CFOL_v3_28502 {ECO:0000313|EMBL:GAV85063.1};	3775	Eukaryota; Viridiplantae; Streptophyta; Embryophyta; Tracheophyta; Spermatophyta; Magnoliophyta; eudicotyledons; Gunneridae; Pentapetalae; rosids; fabids; Oxalidales; Cephalotaceae; Cephalotus	A0A1Q3CYD7_CEPFO	A0A1Q3CYD7	EamA domain-containing protein	SubName: Full=EamA domain-containing protein {ECO:0000313|EMBL:GAV85063.1};	GO:0016021;GO:0022857			IPR000620;IPR030184				PF00892				PTHR31218				transmembrane transporter activity [GO:0022857]	integral component of membrane [GO:0016021]
scf7180000086658.4917.g33.t1	tr|A5C277|A5C277_VITVI	37.5	1246	276	17	4	2235	413	1657	2.1e-191	677.9	99.8	Vitis vinifera (Grape)	VITISV_009673	ORFNames=VITISV_009673 {ECO:0000313|EMBL:CAN81739.1};	29760	Eukaryota; Viridiplantae; Streptophyta; Embryophyta; Tracheophyta; Spermatophyta; Magnoliophyta; eudicotyledons; Gunneridae; Pentapetalae; rosids; Vitales; Vitaceae; Vitis	A5C277_VITVI	A5C277	Uncharacterized protein	SubName: Full=Uncharacterized protein {ECO:0000313|EMBL:CAN81739.1};	GO:0003676;GO:0015074			IPR001584;IPR021109;IPR005162;IPR012337;IPR036397;IPR000477				PF03732;PF00665;PF00078	PS50994						DNA integration [GO:0015074]	nucleic acid binding [GO:0003676]
scf7180000087282.7009.g696.t1	tr|A5AEN5|A5AEN5_VITVI	80.7	981	168	4	7	2949	297	1256	0	1625.9	99.8	Vitis vinifera (Grape)	VITISV_011340	ORFNames=VITISV_011340 {ECO:0000313|EMBL:CAN66637.1};	29760	Eukaryota; Viridiplantae; Streptophyta; Embryophyta; Tracheophyta; Spermatophyta; Magnoliophyta; eudicotyledons; Gunneridae; Pentapetalae; rosids; Vitales; Vitaceae; Vitis	A5AEN5_VITVI	A5AEN5	Uncharacterized protein	SubName: Full=Uncharacterized protein {ECO:0000313|EMBL:CAN66637.1};	GO:0003676;GO:0008270;GO:0015074			IPR025724;IPR001584;IPR012337;IPR036397;IPR013103;IPR001878;IPR036875				PF13976;PF00665;PF07727;PF00098	PS50994;PS50158						DNA integration [GO:0015074]	nucleic acid binding [GO:0003676];zinc ion binding [GO:0008270]
scf7180000088097.5271.g1493.t1	tr|J7G582|J7G582_ROSRU	71.5	376	105	1	1	1122	794	1169	3.1e-154	553.5	99.8	Rosa rugosa (Rugosa rose)			74645	Eukaryota; Viridiplantae; Streptophyta; Embryophyta; Tracheophyta; Spermatophyta; Magnoliophyta; eudicotyledons; Gunneridae; Pentapetalae; rosids; fabids; Rosales; Rosaceae; Rosoideae; Rosoideae unplaced; Rosa	J7G582_ROSRU	J7G582	Gag-pol polyprotein	SubName: Full=Gag-pol polyprotein {ECO:0000313|EMBL:AFP55546.1};	GO:0003676;GO:0015074			IPR025724;IPR001584;IPR012337;IPR036397;IPR013103				PF13976;PF00665;PF07727	PS50994						DNA integration [GO:0015074]	nucleic acid binding [GO:0003676]
scf7180000088823.10766.g153.t1	tr|A0A075T9N5|A0A075T9N5_CAMSI	43.2	558	114	5	1	1071	359	914	9.5e-121	442.2	99.8	Camellia sinensis (Tea)			4442	Eukaryota; Viridiplantae; Streptophyta; Embryophyta; Tracheophyta; Spermatophyta; Magnoliophyta; eudicotyledons; Gunneridae; Pentapetalae; asterids; Ericales; Theaceae; Camellia	A0A075T9N5_CAMSI	A0A075T9N5	Gag-pol	SubName: Full=Gag-pol {ECO:0000313|EMBL:AIG55302.1}; Flags: Fragment;	GO:0003676;GO:0015074			IPR001584;IPR012337;IPR036397;IPR000477				PF00665;PF00078	PS50994;PS50878						DNA integration [GO:0015074]	nucleic acid binding [GO:0003676]
scf7180000089334.19977.g670.t1	tr|A0A1S8AEN5|A0A1S8AEN5_CITLI	84	368	59	0	1	1104	19	386	3e-186	659.8	99.8	Citrus limon (Lemon) (Citrus medica var. limon)			2708	Eukaryota; Viridiplantae; Streptophyta; Embryophyta; Tracheophyta; Spermatophyta; Magnoliophyta; eudicotyledons; Gunneridae; Pentapetalae; rosids; malvids; Sapindales; Rutaceae; Aurantioideae; Citrus	A0A1S8AEN5_CITLI	A0A1S8AEN5	12-oxophytodienoate reductase	SubName: Full=12-oxophytodienoate reductase {ECO:0000313|EMBL:JAV45552.1};	GO:0010181;GO:0016491			IPR013785;IPR001155				PF00724								FMN binding [GO:0010181];oxidoreductase activity [GO:0016491]
scf7180000091328.34174.g215.t1	tr|A0A1Q3BBH8|A0A1Q3BBH8_CEPFO	37.9	2444	1108	41	4	7206	187	2264	0	1285.4	99.8	Cephalotus follicularis (Albany pitcher plant)	CFOL_v3_08843	ORFNames=CFOL_v3_08843 {ECO:0000313|EMBL:GAV65328.1};	3775	Eukaryota; Viridiplantae; Streptophyta; Embryophyta; Tracheophyta; Spermatophyta; Magnoliophyta; eudicotyledons; Gunneridae; Pentapetalae; rosids; fabids; Oxalidales; Cephalotaceae; Cephalotus	A0A1Q3BBH8_CEPFO	A0A1Q3BBH8	LRR_1 domain-containing protein/NB-ARC domain-containing protein/TIR domain-containing protein	SubName: Full=LRR_1 domain-containing protein/NB-ARC domain-containing protein/TIR domain-containing protein {ECO:0000313|EMBL:GAV65328.1}; Flags: Fragment;	GO:0043531;GO:0007165			IPR003593;IPR001611;IPR003591;IPR032675;IPR002182;IPR027417;IPR000157;IPR035897;IPR036390				PF00931;PF01582	PS51450;PS50104						signal transduction [GO:0007165]	ADP binding [GO:0043531]
scf7180000092363.19556.g1241.t1	tr|B9SNG7|B9SNG7_RICCO	83	276	47	0	1	828	1	276	3.1e-127	463.4	99.8	Ricinus communis (Castor bean)	RCOM_1148800	ORFNames=RCOM_1148800 {ECO:0000313|EMBL:EEF34845.1};	3988	Eukaryota; Viridiplantae; Streptophyta; Embryophyta; Tracheophyta; Spermatophyta; Magnoliophyta; eudicotyledons; Gunneridae; Pentapetalae; rosids; fabids; Malpighiales; Euphorbiaceae; Acalyphoideae; Acalypheae; Ricinus	B9SNG7_RICCO	B9SNG7	Tho2 protein, putative	SubName: Full=Tho2 protein, putative {ECO:0000313|EMBL:EEF34845.1};				IPR021418;IPR021726;IPR032302				PF11262;PF11732;PF16134
scf7180000092825.17907.g1665.t1	tr|A0A1R3IIZ4|A0A1R3IIZ4_COCAP	67.1	213	65	5	1	630	1	211	1.5e-65	258.1	99.8	Corchorus capsularis (Jute)	CCACVL1_11911	ORFNames=CCACVL1_11911 {ECO:0000313|EMBL:OMO82559.1};	210143	Eukaryota; Viridiplantae; Streptophyta; Embryophyta; Tracheophyta; Spermatophyta; Magnoliophyta; eudicotyledons; Gunneridae; Pentapetalae; rosids; malvids; Malvales; Malvaceae; Grewioideae; Apeibeae; Corchorus	A0A1R3IIZ4_COCAP	A0A1R3IIZ4	Late embryogenesis abundant protein, LEA-14	SubName: Full=Late embryogenesis abundant protein, LEA-14 {ECO:0000313|EMBL:OMO82559.1};	GO:0016021			IPR013783;IPR004864				PF03168									integral component of membrane [GO:0016021]
scf7180000093115.27368.g1983.t1	tr|A0A227K3Y5|A0A227K3Y5_9RHIZ	100	334	0	0	1002	1	360	693	5.9e-173	615.5	99.8	Methylobacterium radiotolerans	CCS92_11245	ORFNames=CCS92_11245 {ECO:0000313|EMBL:OXE41961.1};	31998	Bacteria; Proteobacteria; Alphaproteobacteria; Rhizobiales; Methylobacteriaceae; Methylobacterium	A0A227K3Y5_9RHIZ	A0A227K3Y5	Thiol:disulfide interchange protein	SubName: Full=Thiol:disulfide interchange protein {ECO:0000313|EMBL:OXE41961.1};	GO:0005623;GO:0016021;GO:0045454;GO:0017004;GO:0055114			IPR003834;IPR035671;IPR028250;IPR036929;IPR036249;IPR013766	WP_041372617.1			PF11412;PF02683	PS51352					6138370	cell redox homeostasis [GO:0045454];cytochrome complex assembly [GO:0017004];oxidation-reduction process [GO:0055114]		cell [GO:0005623];integral component of membrane [GO:0016021]
scf7180000093374.26023.g2247.t1	tr|A0A1G7QGZ8|A0A1G7QGZ8_9SPHN	67.1	277	91	0	1	831	1	277	1.7e-80	308.1	99.8	Sphingomonas sp. S7-754	SAMN05216557_108108	ORFNames=SAMN05216557_108108 {ECO:0000313|EMBL:SDF97745.1};	1855284	Bacteria; Proteobacteria; Alphaproteobacteria; Sphingomonadales; Sphingomonadaceae; Sphingomonas	A0A1G7QGZ8_9SPHN	A0A1G7QGZ8	Predicted PurR-regulated permease PerM	SubName: Full=Predicted PurR-regulated permease PerM {ECO:0000313|EMBL:SDF97745.1};	GO:0016021			IPR002549				PF01594				PTHR21716					integral component of membrane [GO:0016021]
scf7180000093738.2356.g2565.t1	tr|A0A0R0I7Y0|A0A0R0I7Y0_SOYBN	36.4	346	94	9	818	3	38	331	3.7e-32	147.5	99.8	Glycine max (Soybean) (Glycine hispida)	GLYMA_09G133900	ORFNames=GLYMA_09G133900 {ECO:0000313|EMBL:KRH38400.1};	3847	Eukaryota; Viridiplantae; Streptophyta; Embryophyta; Tracheophyta; Spermatophyta; Magnoliophyta; eudicotyledons; Gunneridae; Pentapetalae; rosids; fabids; Fabales; Fabaceae; Papilionoideae; Phaseoleae; Glycine; Soja	A0A0R0I7Y0_SOYBN	A0A0R0I7Y0	Uncharacterized protein	SubName: Full=Uncharacterized protein {ECO:0000313|EMBL:KRH38400.1};
scf7180000093740.9503.g2566.t1	sp|B9S9Z3|TPS1_RICCO	58	331	136	2	1	987	1	330	2.6e-101	377.5	99.8	Ricinus communis (Castor bean)	TPS1 RCOM_0179780	Name=TPS1; ORFNames=RCOM_0179780;	3988	Eukaryota; Viridiplantae; Streptophyta; Embryophyta; Tracheophyta; Spermatophyta; Magnoliophyta; eudicotyledons; Gunneridae; Pentapetalae; rosids; fabids; Malpighiales; Euphorbiaceae; Acalyphoideae; Acalypheae; Ricinus	TPS1_RICCO	B9S9Z3	Alpha-copaene synthase; (+)-delta-cadinene synthase; Terpene synthase 1; RcSeTPS1	RecName: Full=Alpha-copaene synthase; EC=4.2.3.133; AltName: Full=(+)-delta-cadinene synthase; EC=4.2.3.13; AltName: Full=Terpene synthase 1; Short=RcSeTPS1;	GO:0047461;GO:0102877;GO:0000287;GO:1901928		rcu:8280754	IPR008949;IPR034741;IPR001906;IPR036965;IPR005630;IPR008930	NP_001310685.1			PF01397;PF03936						8280754	cadinene biosynthetic process [GO:1901928]	(+)-delta-cadinene synthase activity [GO:0047461];alpha-copaene synthase activity [GO:0102877];magnesium ion binding [GO:0000287]
scf7180000094090.14540.g2901.t1	tr|A5AM60|A5AM60_VITVI	42.2	856	345	18	4	2172	226	1064	4e-158	567.4	99.8	Vitis vinifera (Grape)	VITISV_010517	ORFNames=VITISV_010517 {ECO:0000313|EMBL:CAN82333.1};	29760	Eukaryota; Viridiplantae; Streptophyta; Embryophyta; Tracheophyta; Spermatophyta; Magnoliophyta; eudicotyledons; Gunneridae; Pentapetalae; rosids; Vitales; Vitaceae; Vitis	A5AM60_VITVI	A5AM60	Uncharacterized protein	SubName: Full=Uncharacterized protein {ECO:0000313|EMBL:CAN82333.1};	GO:0003676;GO:0015074			IPR001584;IPR021109;IPR005162;IPR012337;IPR036397;IPR000477				PF03732;PF00665;PF00078	PS50994						DNA integration [GO:0015074]	nucleic acid binding [GO:0003676]
scf7180000094182.4447.g2992.t1	tr|B9R9X2|B9R9X2_RICCO	66.8	184	58	3	1	549	1	182	3e-62	246.9	99.8	Ricinus communis (Castor bean)	RCOM_1501160	ORFNames=RCOM_1501160 {ECO:0000313|EMBL:EEF51599.1};	3988	Eukaryota; Viridiplantae; Streptophyta; Embryophyta; Tracheophyta; Spermatophyta; Magnoliophyta; eudicotyledons; Gunneridae; Pentapetalae; rosids; fabids; Malpighiales; Euphorbiaceae; Acalyphoideae; Acalypheae; Ricinus	B9R9X2_RICCO	B9R9X2	Nodulation receptor kinase, putative	SubName: Full=Nodulation receptor kinase, putative {ECO:0000313|EMBL:EEF51599.1};	GO:0016021;GO:0005524;GO:0004672		rcu:8289644	IPR011009;IPR000719;IPR001245	XP_002510997.1;XP_015580903.1;XP_015580908.1			PF07714	PS50011					8289644		ATP binding [GO:0005524];protein kinase activity [GO:0004672]	integral component of membrane [GO:0016021]
scf7180000094658.11959.g289.t1	tr|A0A1D6IYS8|A0A1D6IYS8_MAIZE	61.2	134	50	1	1	402	142	273	1.4e-37	164.5	99.8	Zea mays (Maize)	ZEAMMB73_Zm00001d024320	ORFNames=ZEAMMB73_Zm00001d024320 {ECO:0000313|EMBL:AQK41027.1};	4577	Eukaryota; Viridiplantae; Streptophyta; Embryophyta; Tracheophyta; Spermatophyta; Magnoliophyta; Liliopsida; Poales; Poaceae; PACMAD clade; Panicoideae; Andropogonodae; Andropogoneae; Tripsacinae; Zea	A0A1D6IYS8_MAIZE	A0A1D6IYS8	HAT transposon superfamily protein	SubName: Full=HAT transposon superfamily protein {ECO:0000313|EMBL:AQK41027.1};	GO:0046983			IPR007021;IPR008906;IPR012337				PF05699;PF04937								protein dimerization activity [GO:0046983]
scf7180000094683.18327.g314.t1	tr|A0A0Q6BXP7|A0A0Q6BXP7_9RHIZ	73.7	171	33	1	1	513	1	159	3.3e-31	143.7	99.8	Methylobacterium sp. Leaf456	ASG52_08660	ORFNames=ASG52_08660 {ECO:0000313|EMBL:KQT50120.1};	1736382	Bacteria; Proteobacteria; Alphaproteobacteria; Rhizobiales; Methylobacteriaceae; Methylobacterium	A0A0Q6BXP7_9RHIZ	A0A0Q6BXP7	Pseudouridine synthase	RecName: Full=Pseudouridine synthase {ECO:0000256|RuleBase:RU362028}; EC=5.4.99.- {ECO:0000256|RuleBase:RU362028};	GO:0009982;GO:0003723;GO:0001522			IPR020103;IPR006225;IPR006224;IPR006145;IPR002942;IPR036986	WP_056246507.1			PF00849	PS01129;PS50889				TIGR00005	32606266	pseudouridine synthesis [GO:0001522]	pseudouridine synthase activity [GO:0009982];RNA binding [GO:0003723]
scf7180000095151.13024.g793.t1	tr|V4SQP4|V4SQP4_9ROSI	54.7	461	208	1	1	1383	39	498	4.2e-153	550.1	99.8	Citrus clementina	CICLE_v10025385mg	ORFNames=CICLE_v10025385mg {ECO:0000313|EMBL:ESR41225.1};	85681	Eukaryota; Viridiplantae; Streptophyta; Embryophyta; Tracheophyta; Spermatophyta; Magnoliophyta; eudicotyledons; Gunneridae; Pentapetalae; rosids; malvids; Sapindales; Rutaceae; Aurantioideae; Citrus	V4SQP4_9ROSI	V4SQP4	Uncharacterized protein	SubName: Full=Uncharacterized protein {ECO:0000313|EMBL:ESR41225.1};	GO:0016021;GO:0020037;GO:0005506;GO:0004497;GO:0016705		cic:CICLE_v10025385mg	IPR001128;IPR017972;IPR002401;IPR036396	XP_006427985.1			PF00067	PS00086					18036065		heme binding [GO:0020037];iron ion binding [GO:0005506];monooxygenase activity [GO:0004497];oxidoreductase activity, acting on paired donors, with incorporation or reduction of molecular oxygen [GO:0016705]	integral component of membrane [GO:0016021]
scf7180000095453.20214.g1068.t1	tr|A5BH44|A5BH44_VITVI	37	484	260	6	1	1317	239	722	7.4e-75	290	99.8	Vitis vinifera (Grape)	VITISV_021708	ORFNames=VITISV_021708 {ECO:0000313|EMBL:CAN63487.1};	29760	Eukaryota; Viridiplantae; Streptophyta; Embryophyta; Tracheophyta; Spermatophyta; Magnoliophyta; eudicotyledons; Gunneridae; Pentapetalae; rosids; Vitales; Vitaceae; Vitis	A5BH44_VITVI	A5BH44	Uncharacterized protein	SubName: Full=Uncharacterized protein {ECO:0000313|EMBL:CAN63487.1};				IPR021109;IPR005162;IPR000477				PF03732;PF00078
scf7180000095549.10908.g1168.t1	tr|H8GRN8|H8GRN8_DEIGI	98.5	406	6	0	1	1218	147	552	4e-232	812.4	99.8	Deinococcus gobiensis (strain DSM 21396 / JCM 16679 / CGMCC 1.7299 / I-0)	DGo_CA1158	OrderedLocusNames=DGo_CA1158 {ECO:0000313|EMBL:AFD25085.1};	745776	Bacteria; Deinococcus-Thermus; Deinococci; Deinococcales; Deinococcaceae; Deinococcus	H8GRN8_DEIGI	H8GRN8	Oligoendopeptidase F, putative	SubName: Full=Oligoendopeptidase F, putative {ECO:0000313|EMBL:AFD25085.1};	GO:0046872;GO:0004222		dgo:DGo_CA1158	IPR034006;IPR013647;IPR001567			POG091H076U	PF01432;PF08439		DGOB745776:GLCE-1191-MONOMER						metal ion binding [GO:0046872];metalloendopeptidase activity [GO:0004222]
scf7180000095556.16341.g1173.t1	tr|A0A061EB14|A0A061EB14_THECC	83.4	349	51	3	1	1041	1	344	7.3e-134	485.7	99.8	Theobroma cacao (Cacao) (Cocoa)	TCM_011873	ORFNames=TCM_011873 {ECO:0000313|EMBL:EOY02150.1};	3641	Eukaryota; Viridiplantae; Streptophyta; Embryophyta; Tracheophyta; Spermatophyta; Magnoliophyta; eudicotyledons; Gunneridae; Pentapetalae; rosids; malvids; Malvales; Malvaceae; Byttnerioideae; Theobroma	A0A061EB14_THECC	A0A061EB14	Basic helix-loop-helix DNA-binding superfamily protein	SubName: Full=Basic helix-loop-helix DNA-binding superfamily protein {ECO:0000313|EMBL:EOY02150.1};	GO:0003677;GO:0046983		tcc:18610548	IPR011598;IPR036638	XP_007046318.1;XP_017969969.1;XP_017969970.1			PF00010	PS50888					18610548		DNA binding [GO:0003677];protein dimerization activity [GO:0046983]
scf7180000095827.9948.g1413.t1	tr|A0A151UC72|A0A151UC72_CAJCA	51.9	786	348	7	1	2349	11	769	1.1e-227	798.5	99.8	Cajanus cajan (Pigeon pea) (Cajanus indicus)	KK1_021068	ORFNames=KK1_021068 {ECO:0000313|EMBL:KYP76811.1};	3821	Eukaryota; Viridiplantae; Streptophyta; Embryophyta; Tracheophyta; Spermatophyta; Magnoliophyta; eudicotyledons; Gunneridae; Pentapetalae; rosids; fabids; Fabales; Fabaceae; Papilionoideae; Phaseoleae; Cajanus	A0A151UC72_CAJCA	A0A151UC72	Retrovirus-related Pol polyprotein from transposon TNT 1-94	SubName: Full=Retrovirus-related Pol polyprotein from transposon TNT 1-94 {ECO:0000313|EMBL:KYP76811.1};	GO:0003676;GO:0008270;GO:0015074			IPR025724;IPR001584;IPR012337;IPR036397;IPR013103;IPR001878;IPR036875				PF13976;PF00665;PF07727	PS50994;PS50158						DNA integration [GO:0015074]	nucleic acid binding [GO:0003676];zinc ion binding [GO:0008270]
scf7180000096113.6623.g1654.t1	tr|A0A0Q6C573|A0A0Q6C573_9RHIZ	97.7	433	10	0	1	1299	1	433	6.3e-244	851.7	99.8	Methylobacterium sp. Leaf456	glyA ASG52_07485	Name=glyA {ECO:0000256|HAMAP-Rule:MF_00051, ECO:0000313|EMBL:KQT49925.1}; ORFNames=ASG52_07485 {ECO:0000313|EMBL:KQT49925.1};	1736382	Bacteria; Proteobacteria; Alphaproteobacteria; Rhizobiales; Methylobacteriaceae; Methylobacterium	A0A0Q6C573_9RHIZ	A0A0Q6C573	Serine hydroxymethyltransferase; SHMT; Serine methylase	RecName: Full=Serine hydroxymethyltransferase {ECO:0000256|HAMAP-Rule:MF_00051}; Short=SHMT {ECO:0000256|HAMAP-Rule:MF_00051}; Short=Serine methylase {ECO:0000256|HAMAP-Rule:MF_00051}; EC=2.1.2.1 {ECO:0000256|HAMAP-Rule:MF_00051};	GO:0005737;GO:0004372;GO:0008168;GO:0030170;GO:0019264;GO:0035999			IPR015424;IPR015421;IPR015422;IPR001085;IPR019798	WP_056245935.1				PS00096		UPA00193;UPA00288			32606232	glycine biosynthetic process from serine [GO:0019264];tetrahydrofolate interconversion [GO:0035999]	glycine hydroxymethyltransferase activity [GO:0004372];methyltransferase activity [GO:0008168];pyridoxal phosphate binding [GO:0030170]	cytoplasm [GO:0005737]
scf7180000096176.11301.g1715.t1	tr|A0A1S4AF67|A0A1S4AF67_TOBAC	57.9	1062	377	6	4	3009	258	1309	0	1276.5	99.8	Nicotiana tabacum (Common tobacco)	LOC107796957	Name=LOC107796957 {ECO:0000313|RefSeq:XP_016475264.1, ECO:0000313|RefSeq:XP_016475265.1, ECO:0000313|RefSeq:XP_016475266.1};	4097	Eukaryota; Viridiplantae; Streptophyta; Embryophyta; Tracheophyta; Spermatophyta; Magnoliophyta; eudicotyledons; Gunneridae; Pentapetalae; asterids; lamiids; Solanales; Solanaceae; Nicotianoideae; Nicotianeae; Nicotiana	A0A1S4AF67_TOBAC	A0A1S4AF67	ATP-dependent DNA helicase	RecName: Full=ATP-dependent DNA helicase {ECO:0000256|RuleBase:RU363044}; EC=3.6.4.12 {ECO:0000256|RuleBase:RU363044};	GO:0005524;GO:0003678;GO:0006310;GO:0006281;GO:0000723		nta:107796957	IPR003840;IPR010285;IPR025476;IPR027417	XP_016475264.1;XP_016475265.1;XP_016475266.1			PF14214;PF02689;PF05970						107796957	DNA recombination [GO:0006310];DNA repair [GO:0006281];telomere maintenance [GO:0000723]	ATP binding [GO:0005524];DNA helicase activity [GO:0003678]
scf7180000096334.3316.g1844.t1	tr|M1DPM3|M1DPM3_SOLTU	57.6	158	31	4	1	444	1	132	3.8e-31	143.3	99.8	Solanum tuberosum (Potato)			4113	Eukaryota; Viridiplantae; Streptophyta; Embryophyta; Tracheophyta; Spermatophyta; Magnoliophyta; eudicotyledons; Gunneridae; Pentapetalae; asterids; lamiids; Solanales; Solanaceae; Solanoideae; Solaneae; Solanum	M1DPM3_SOLTU	M1DPM3	Uncharacterized protein	SubName: Full=Uncharacterized protein {ECO:0000313|EnsemblPlants:PGSC0003DMT400092346};						ENOG410JF25;ENOG4111CZE	EOG0936101T
scf7180000096460.8701.g1932.t1	tr|H6U1F0|H6U1F0_CITSI	70.3	1318	321	7	1	3780	1	1306	0	1818.1	99.8	Citrus sinensis (Sweet orange) (Citrus aurantium var. sinensis)	Tcs2	Name=Tcs2 {ECO:0000313|EMBL:AFB73912.1};	2711	Eukaryota; Viridiplantae; Streptophyta; Embryophyta; Tracheophyta; Spermatophyta; Magnoliophyta; eudicotyledons; Gunneridae; Pentapetalae; rosids; malvids; Sapindales; Rutaceae; Aurantioideae; Citrus	H6U1F0_CITSI	H6U1F0	Polyprotein	SubName: Full=Polyprotein {ECO:0000313|EMBL:AFB73912.1};	GO:0003676;GO:0008270;GO:0015074			IPR025724;IPR001584;IPR012337;IPR036397;IPR013103;IPR001878;IPR036875				PF13976;PF00665;PF07727;PF00098	PS50994;PS50158						DNA integration [GO:0015074]	nucleic acid binding [GO:0003676];zinc ion binding [GO:0008270]
scf7180000096798.10183.g2264.t1	tr|A5CAV0|A5CAV0_VITVI	41.5	436	206	5	1	1191	149	574	9.4e-61	243	99.8	Vitis vinifera (Grape)	VITISV_008437	ORFNames=VITISV_008437 {ECO:0000313|EMBL:CAN62261.1};	29760	Eukaryota; Viridiplantae; Streptophyta; Embryophyta; Tracheophyta; Spermatophyta; Magnoliophyta; eudicotyledons; Gunneridae; Pentapetalae; rosids; Vitales; Vitaceae; Vitis	A5CAV0_VITVI	A5CAV0	Uncharacterized protein	SubName: Full=Uncharacterized protein {ECO:0000313|EMBL:CAN62261.1};				IPR021109;IPR005162				PF03732
scf7180000097031.6441.g2497.t1	tr|F6HTJ5|F6HTJ5_VITVI	71.5	158	42	2	1	471	309	464	5.2e-63	249.2	99.8	Vitis vinifera (Grape)	VvUGTGT020 VIT_03s0017g01140	Name=VvUGTGT020 {ECO:0000313|EMBL:BAO51843.1}; OrderedLocusNames=VIT_03s0017g01140 {ECO:0000313|EMBL:CCB58005.1};	29760	Eukaryota; Viridiplantae; Streptophyta; Embryophyta; Tracheophyta; Spermatophyta; Magnoliophyta; eudicotyledons; Gunneridae; Pentapetalae; rosids; Vitales; Vitaceae; Vitis	F6HTJ5_VITVI	F6HTJ5	Glycosyltransferase	RecName: Full=Glycosyltransferase {ECO:0000256|RuleBase:RU362057}; EC=2.4.1.- {ECO:0000256|RuleBase:RU362057};	GO:0043231;GO:0080043;GO:0080044;GO:0008152		vvi:100248624	IPR002213;IPR035595	NP_001277168.1	KOG1192;COG1819	EOG093607YV	PF00201	PS00375					100248624	metabolic process [GO:0008152]	quercetin 3-O-glucosyltransferase activity [GO:0080043];quercetin 7-O-glucosyltransferase activity [GO:0080044]	intracellular membrane-bounded organelle [GO:0043231]
scf7180000097369.14594.g2821.t1	tr|O23864|O23864_9ORYZ	32.7	1268	407	21	4	2493	51	1310	5.2e-154	553.9	99.8	Oryza australiensis			4532	Eukaryota; Viridiplantae; Streptophyta; Embryophyta; Tracheophyta; Spermatophyta; Magnoliophyta; Liliopsida; Poales; Poaceae; BOP clade; Oryzoideae; Oryzeae; Oryzinae; Oryza	O23864_9ORYZ	O23864	Polyprotein	SubName: Full=Polyprotein {ECO:0000313|EMBL:BAA22288.1};	GO:0003676;GO:0008270;GO:0015074			IPR025724;IPR001584;IPR012337;IPR036397;IPR013103;IPR001878;IPR036875				PF13976;PF00665;PF07727;PF00098	PS50994;PS50158						DNA integration [GO:0015074]	nucleic acid binding [GO:0003676];zinc ion binding [GO:0008270]
scf7180000097651.13097.g3072.t1	tr|A0A067G5W1|A0A067G5W1_CITSI	79.5	317	64	1	1	948	1	317	2e-146	527.3	99.8	Citrus sinensis (Sweet orange) (Citrus aurantium var. sinensis)	CISIN_1g020619mg	ORFNames=CISIN_1g020619mg {ECO:0000313|EMBL:KDO74974.1};	2711	Eukaryota; Viridiplantae; Streptophyta; Embryophyta; Tracheophyta; Spermatophyta; Magnoliophyta; eudicotyledons; Gunneridae; Pentapetalae; rosids; malvids; Sapindales; Rutaceae; Aurantioideae; Citrus	A0A067G5W1_CITSI	A0A067G5W1	Peroxidase	RecName: Full=Peroxidase {ECO:0000256|RuleBase:RU362060, ECO:0000256|SAAS:SAAS00709852}; EC=1.11.1.7 {ECO:0000256|RuleBase:RU362060, ECO:0000256|SAAS:SAAS00709852};	GO:0005576;GO:0020037;GO:0046872;GO:0004601;GO:0042744;GO:0006979			IPR010255;IPR002016;IPR000823;IPR019793;IPR033905				PF00141	PS00435;PS50873						hydrogen peroxide catabolic process [GO:0042744];response to oxidative stress [GO:0006979]	heme binding [GO:0020037];metal ion binding [GO:0046872];peroxidase activity [GO:0004601]	extracellular region [GO:0005576]
scf7180000097679.3591.g3096.t1	tr|A0A1Q3CA58|A0A1Q3CA58_CEPFO	31.8	336	165	8	1	825	162	494	2.9e-29	137.9	99.8	Cephalotus follicularis (Albany pitcher plant)	CFOL_v3_20484	ORFNames=CFOL_v3_20484 {ECO:0000313|EMBL:GAV77012.1};	3775	Eukaryota; Viridiplantae; Streptophyta; Embryophyta; Tracheophyta; Spermatophyta; Magnoliophyta; eudicotyledons; Gunneridae; Pentapetalae; rosids; fabids; Oxalidales; Cephalotaceae; Cephalotus	A0A1Q3CA58_CEPFO	A0A1Q3CA58	Uncharacterized protein	SubName: Full=Uncharacterized protein {ECO:0000313|EMBL:GAV77012.1};				IPR021109
scf7180000098137.5524.g3457.t1	tr|A5BJD2|A5BJD2_VITVI	50.7	834	299	7	4	2220	413	1229	7.8e-218	765.8	99.8	Vitis vinifera (Grape)	VITISV_020846	ORFNames=VITISV_020846 {ECO:0000313|EMBL:CAN65719.1};	29760	Eukaryota; Viridiplantae; Streptophyta; Embryophyta; Tracheophyta; Spermatophyta; Magnoliophyta; eudicotyledons; Gunneridae; Pentapetalae; rosids; Vitales; Vitaceae; Vitis	A5BJD2_VITVI	A5BJD2	Uncharacterized protein	SubName: Full=Uncharacterized protein {ECO:0000313|EMBL:CAN65719.1};	GO:0003676;GO:0015074			IPR001584;IPR021109;IPR005162;IPR012337;IPR036397;IPR000477				PF03732;PF00665;PF00078	PS50994						DNA integration [GO:0015074]	nucleic acid binding [GO:0003676]
scf7180000098635.5434.g3816.t1	tr|A5BJX0|A5BJX0_VITVI	78	168	37	0	1	504	69	236	1.3e-64	254.6	99.8	Vitis vinifera (Grape)	VITISV_003097	ORFNames=VITISV_003097 {ECO:0000313|EMBL:CAN63563.1};	29760	Eukaryota; Viridiplantae; Streptophyta; Embryophyta; Tracheophyta; Spermatophyta; Magnoliophyta; eudicotyledons; Gunneridae; Pentapetalae; rosids; Vitales; Vitaceae; Vitis	A5BJX0_VITVI	A5BJX0	Uncharacterized protein	SubName: Full=Uncharacterized protein {ECO:0000313|EMBL:CAN63563.1};	GO:0003676;GO:0015074			IPR025314;IPR025724;IPR001584;IPR012337;IPR036397;IPR013103				PF13961;PF13976;PF00665;PF07727	PS50994						DNA integration [GO:0015074]	nucleic acid binding [GO:0003676]
scf7180000099395.5035.g4328.t1	tr|A0A1U8AK65|A0A1U8AK65_NELNU	53.6	151	70	0	1	453	53	203	3.3e-38	166.8	99.8	Nelumbo nucifera (Sacred lotus)	LOC104601364	Name=LOC104601364 {ECO:0000313|RefSeq:XP_010262960.1};	4432	Eukaryota; Viridiplantae; Streptophyta; Embryophyta; Tracheophyta; Spermatophyta; Magnoliophyta; eudicotyledons; Proteales; Nelumbonaceae; Nelumbo	A0A1U8AK65_NELNU	A0A1U8AK65	Cytokinin riboside 5'-monophosphate phosphoribohydrolase	RecName: Full=Cytokinin riboside 5'-monophosphate phosphoribohydrolase {ECO:0000256|RuleBase:RU363015}; EC=3.2.2.n1 {ECO:0000256|RuleBase:RU363015};	GO:0016787;GO:0009691		nnu:104601364	IPR005269;IPR031100	XP_010262960.1			PF03641					TIGR00730	104601364	cytokinin biosynthetic process [GO:0009691]	hydrolase activity [GO:0016787]
scf7180000100686.70452.g1004.t1	tr|A0A1S3BHN0|A0A1S3BHN0_CUCME	95.5	375	17	0	1	1125	1	375	2.8e-200	706.4	99.8	Cucumis melo (Muskmelon)	LOC103489959	Name=LOC103489959 {ECO:0000313|RefSeq:XP_008447536.1, ECO:0000313|RefSeq:XP_008447544.1};	3656	Eukaryota; Viridiplantae; Streptophyta; Embryophyta; Tracheophyta; Spermatophyta; Magnoliophyta; eudicotyledons; Gunneridae; Pentapetalae; rosids; fabids; Cucurbitales; Cucurbitaceae; Benincaseae; Cucumis	A0A1S3BHN0_CUCME	A0A1S3BHN0	eukaryotic peptide chain release factor subunit 1-3	SubName: Full=eukaryotic peptide chain release factor subunit 1-3 {ECO:0000313|RefSeq:XP_008447536.1, ECO:0000313|RefSeq:XP_008447544.1};	GO:0005737;GO:0003747		cmo:103489959	IPR005140;IPR005141;IPR005142;IPR029064;IPR004403;IPR024049	XP_008447536.1;XP_008447544.1			PF03463;PF03464;PF03465				PTHR10113	TIGR03676	103489959		translation release factor activity [GO:0003747]	cytoplasm [GO:0005737]
scf7180000100884.8524.g83.t1	tr|A5BE52|A5BE52_VITVI	60.9	1197	281	11	7	3330	441	1539	0	1375.1	99.8	Vitis vinifera (Grape)	VITISV_039063	ORFNames=VITISV_039063 {ECO:0000313|EMBL:CAN61272.1};	29760	Eukaryota; Viridiplantae; Streptophyta; Embryophyta; Tracheophyta; Spermatophyta; Magnoliophyta; eudicotyledons; Gunneridae; Pentapetalae; rosids; Vitales; Vitaceae; Vitis	A5BE52_VITVI	A5BE52	Uncharacterized protein	SubName: Full=Uncharacterized protein {ECO:0000313|EMBL:CAN61272.1};	GO:0016021;GO:0003676;GO:0008270;GO:0015074			IPR025724;IPR001584;IPR011009;IPR001611;IPR003591;IPR032675;IPR012337;IPR036397;IPR013103;IPR001878;IPR036875				PF13976;PF13855;PF00665;PF07727	PS50994;PS51450;PS50158						DNA integration [GO:0015074]	nucleic acid binding [GO:0003676];zinc ion binding [GO:0008270]	integral component of membrane [GO:0016021]
scf7180000101122.18860.g344.t1	tr|A0A061E729|A0A061E729_THECC	72	608	124	12	1	1788	1	574	1.2e-221	778.1	99.8	Theobroma cacao (Cacao) (Cocoa)	TCM_010315	ORFNames=TCM_010315 {ECO:0000313|EMBL:EOY00453.1};	3641	Eukaryota; Viridiplantae; Streptophyta; Embryophyta; Tracheophyta; Spermatophyta; Magnoliophyta; eudicotyledons; Gunneridae; Pentapetalae; rosids; malvids; Malvales; Malvaceae; Byttnerioideae; Theobroma	A0A061E729_THECC	A0A061E729	Leucine-rich repeat-containing protein 50	SubName: Full=Leucine-rich repeat-containing protein 50 {ECO:0000313|EMBL:EOY00453.1};				IPR010341				PF06075				PTHR31928
scf7180000102411.19506.g801.t1	tr|W9RHP0|W9RHP0_9ROSA	61.8	322	93	2	1	954	567	862	3.2e-112	413.7	99.8	Morus notabilis	L484_004638	ORFNames=L484_004638 {ECO:0000313|EMBL:EXB92318.1};	981085	Eukaryota; Viridiplantae; Streptophyta; Embryophyta; Tracheophyta; Spermatophyta; Magnoliophyta; eudicotyledons; Gunneridae; Pentapetalae; rosids; fabids; Rosales; Moraceae; Morus	W9RHP0_9ROSA	W9RHP0	ATP-dependent RNA helicase dhx8	SubName: Full=ATP-dependent RNA helicase dhx8 {ECO:0000313|EMBL:EXB92318.1};	GO:0005524;GO:0004386;GO:0003676;GO:0008270			IPR007502;IPR001650;IPR013169;IPR027417;IPR005162;IPR001878;IPR036875	XP_010102099.1			PF08315;PF04408;PF00271;PF03732;PF00098	PS51194;PS50158					21388135		ATP binding [GO:0005524];helicase activity [GO:0004386];nucleic acid binding [GO:0003676];zinc ion binding [GO:0008270]
scf7180000103203.3204.g1498.t1	tr|Q0ZCB7|Q0ZCB7_POPTR	61.6	822	199	4	5	2284	71	837	5.3e-278	965.7	99.8	Populus trichocarpa (Western balsam poplar) (Populus balsamifera subsp. trichocarpa)			3694	Eukaryota; Viridiplantae; Streptophyta; Embryophyta; Tracheophyta; Spermatophyta; Magnoliophyta; eudicotyledons; Gunneridae; Pentapetalae; rosids; fabids; Malpighiales; Salicaceae; Saliceae; Populus	Q0ZCB7_POPTR	Q0ZCB7	Integrase	SubName: Full=Integrase {ECO:0000313|EMBL:ABG37671.1};	GO:0003676;GO:0015074			IPR001584;IPR021109;IPR012337;IPR036397;IPR008891				PF00665;PF05515	PS50994						DNA integration [GO:0015074]	nucleic acid binding [GO:0003676]
scf7180000103213.4447.g1508.t1	tr|A5AWD1|A5AWD1_VITVI	44.2	756	140	4	4	1425	971	1726	2.7e-171	610.5	99.8	Vitis vinifera (Grape)	VITISV_028047	ORFNames=VITISV_028047 {ECO:0000313|EMBL:CAN76126.1};	29760	Eukaryota; Viridiplantae; Streptophyta; Embryophyta; Tracheophyta; Spermatophyta; Magnoliophyta; eudicotyledons; Gunneridae; Pentapetalae; rosids; Vitales; Vitaceae; Vitis	A5AWD1_VITVI	A5AWD1	Uncharacterized protein	SubName: Full=Uncharacterized protein {ECO:0000313|EMBL:CAN76126.1};	GO:0003676;GO:0015074			IPR001584;IPR021109;IPR005162;IPR012337;IPR036397;IPR000477				PF03732;PF00665;PF00078	PS50994						DNA integration [GO:0015074]	nucleic acid binding [GO:0003676]
scf7180000103711.389935.g114.t1	tr|V4UCT7|V4UCT7_9ROSI	54	567	229	7	1	1632	1	558	9e-147	529.3	99.8	Citrus clementina	CICLE_v10007839mg	ORFNames=CICLE_v10007839mg {ECO:0000313|EMBL:ESR63852.1};	85681	Eukaryota; Viridiplantae; Streptophyta; Embryophyta; Tracheophyta; Spermatophyta; Magnoliophyta; eudicotyledons; Gunneridae; Pentapetalae; rosids; malvids; Sapindales; Rutaceae; Aurantioideae; Citrus	V4UCT7_9ROSI	V4UCT7	Uncharacterized protein	SubName: Full=Uncharacterized protein {ECO:0000313|EMBL:ESR63852.1};	GO:0003682		cic:CICLE_v10007839mg	IPR001025	XP_006450612.1			PF01426	PS51038					18054528		chromatin binding [GO:0003682]
scf7180000089595.32744:F:3878:61396:F.g499.t1	tr|V4UL67|V4UL67_9ROSI	83.3	413	44	3	1	1239	1	388	1.1e-192	681.4	99.8	Citrus clementina	CICLE_v10015379mg	ORFNames=CICLE_v10015379mg {ECO:0000313|EMBL:ESR63091.1};	85681	Eukaryota; Viridiplantae; Streptophyta; Embryophyta; Tracheophyta; Spermatophyta; Magnoliophyta; eudicotyledons; Gunneridae; Pentapetalae; rosids; malvids; Sapindales; Rutaceae; Aurantioideae; Citrus	V4UL67_9ROSI	V4UL67	Phosphatidate cytidylyltransferase	RecName: Full=Phosphatidate cytidylyltransferase {ECO:0000256|PIRNR:PIRNR018269, ECO:0000256|RuleBase:RU003938}; EC=2.7.7.41 {ECO:0000256|PIRNR:PIRNR018269, ECO:0000256|RuleBase:RU003938};	GO:0016021;GO:0004605;GO:0016024			IPR000374;IPR016720	XP_006449851.1;XP_006449852.1				PS01315		UPA00557			18051042	CDP-diacylglycerol biosynthetic process [GO:0016024]	phosphatidate cytidylyltransferase activity [GO:0004605]	integral component of membrane [GO:0016021]
scf7180000090961.62271.g875.t1	tr|A5C960|A5C960_VITVI	30.4	395	213	7	1	1017	210	598	7.1e-33	150.2	99.8	Vitis vinifera (Grape)	VITISV_022527	ORFNames=VITISV_022527 {ECO:0000313|EMBL:CAN81952.1};	29760	Eukaryota; Viridiplantae; Streptophyta; Embryophyta; Tracheophyta; Spermatophyta; Magnoliophyta; eudicotyledons; Gunneridae; Pentapetalae; rosids; Vitales; Vitaceae; Vitis	A5C960_VITVI	A5C960	Uncharacterized protein	SubName: Full=Uncharacterized protein {ECO:0000313|EMBL:CAN81952.1};	GO:0003676;GO:0015074			IPR001584;IPR021109;IPR005162;IPR012337;IPR036397;IPR000477				PF03732;PF00665;PF00078	PS50994						DNA integration [GO:0015074]	nucleic acid binding [GO:0003676]
scf7180000104669.21383.g1085.t1	tr|B9SSU6|B9SSU6_RICCO	80.5	1589	195	7	4	4755	5	1483	0	2543.8	99.8	Ricinus communis (Castor bean)	RCOM_0792580	ORFNames=RCOM_0792580 {ECO:0000313|EMBL:EEF33309.1};	3988	Eukaryota; Viridiplantae; Streptophyta; Embryophyta; Tracheophyta; Spermatophyta; Magnoliophyta; eudicotyledons; Gunneridae; Pentapetalae; rosids; fabids; Malpighiales; Euphorbiaceae; Acalyphoideae; Acalypheae; Ricinus	B9SSU6_RICCO	B9SSU6	DNA polymerase epsilon, catalytic subunit, putative	SubName: Full=DNA polymerase epsilon, catalytic subunit, putative {ECO:0000313|EMBL:EEF33309.1}; EC=2.7.7.7 {ECO:0000313|EMBL:EEF33309.1};	GO:0008622;GO:0008408;GO:0003677;GO:0003887;GO:0000166;GO:0008270;GO:0006281;GO:0006260		rcu:8277599	IPR006172;IPR006133;IPR006134;IPR013697;IPR023211;IPR029703;IPR012337;IPR036397	XP_002529065.1			PF00136;PF03104;PF08490				PTHR10670		8277599	DNA repair [GO:0006281];DNA replication [GO:0006260]	3'-5' exonuclease activity [GO:0008408];DNA binding [GO:0003677];DNA-directed DNA polymerase activity [GO:0003887];nucleotide binding [GO:0000166];zinc ion binding [GO:0008270]	epsilon DNA polymerase complex [GO:0008622]
scf7180000104746.86214.g1135.t1	tr|A0A1U8LK53|A0A1U8LK53_GOSHI	86.4	162	22	0	1	486	1	162	4.5e-78	299.3	99.8	Gossypium hirsutum (Upland cotton) (Gossypium mexicanum)	LOC107928282	Name=LOC107928282 {ECO:0000313|RefSeq:XP_016714962.1};	3635	Eukaryota; Viridiplantae; Streptophyta; Embryophyta; Tracheophyta; Spermatophyta; Magnoliophyta; eudicotyledons; Gunneridae; Pentapetalae; rosids; malvids; Malvales; Malvaceae; Malvoideae; Gossypium	A0A1U8LK53_GOSHI	A0A1U8LK53	protein HEADING DATE 3A-like	SubName: Full=protein HEADING DATE 3A-like {ECO:0000313|RefSeq:XP_016714962.1};	GO:0008429;GO:0048573;GO:0009909		ghi:107928282	IPR031095;IPR008914;IPR036610;IPR035810;IPR001858	XP_016714962.1			PF01161	PS01220			PTHR11362;PTHR11362:SF21		107928282	photoperiodism, flowering [GO:0048573];regulation of flower development [GO:0009909]	phosphatidylethanolamine binding [GO:0008429]
scf7180000074519.12943.g1.t1	tr|B9HJL5|B9HJL5_POPTR	82.5	744	127	3	1	2229	1	742	4.5e-80	308.1	99.8	Populus trichocarpa (Western balsam poplar) (Populus balsamifera subsp. trichocarpa)	POPTR_0008s13990g	ORFNames=POPTR_0008s13990g {ECO:0000313|EMBL:EEE89854.1};	3694	Eukaryota; Viridiplantae; Streptophyta; Embryophyta; Tracheophyta; Spermatophyta; Magnoliophyta; eudicotyledons; Gunneridae; Pentapetalae; rosids; fabids; Malpighiales; Salicaceae; Saliceae; Populus	B9HJL5_POPTR	B9HJL5	Leucine-rich repeat transmembrane protein kinase	SubName: Full=Leucine-rich repeat transmembrane protein kinase {ECO:0000313|EMBL:EEE89854.1};	GO:0016021;GO:0005524;GO:0004674		pop:POPTR_0008s13990g	IPR011009;IPR001611;IPR003591;IPR032675;IPR013210;IPR000719;IPR017441;IPR008271	XP_002312487.1	ENOG410IE1Y;COG4886	EOG093600TU	PF00560;PF13516;PF13855;PF08263;PF00069	PS51450;PS00107;PS50011;PS00108					7471449		ATP binding [GO:0005524];protein serine/threonine kinase activity [GO:0004674]	integral component of membrane [GO:0016021]
scf7180000074742.11098.g212.t1	tr|A0A061FN63|A0A061FN63_THECC	62.6	601	122	5	4	1806	1	498	3.2e-185	657.1	99.8	Theobroma cacao (Cacao) (Cocoa)	TCM_043231	ORFNames=TCM_043231 {ECO:0000313|EMBL:EOY18730.1};	3641	Eukaryota; Viridiplantae; Streptophyta; Embryophyta; Tracheophyta; Spermatophyta; Magnoliophyta; eudicotyledons; Gunneridae; Pentapetalae; rosids; malvids; Malvales; Malvaceae; Byttnerioideae; Theobroma	A0A061FN63_THECC	A0A061FN63	Transmembrane amino acid transporter family protein isoform 3	SubName: Full=Transmembrane amino acid transporter family protein isoform 3 {ECO:0000313|EMBL:EOY18730.1};	GO:0016021			IPR013057				PF01490									integral component of membrane [GO:0016021]
scf7180000074750.10162.g219.t1	tr|R9YXT7|R9YXT7_CARPA	61.5	374	106	12	1	1023	1	369	3e-100	374	99.8	Carica papaya (Papaya)	CTR3	Name=CTR3 {ECO:0000313|EMBL:AGO32663.1};	3649	Eukaryota; Viridiplantae; Streptophyta; Embryophyta; Tracheophyta; Spermatophyta; Magnoliophyta; eudicotyledons; Gunneridae; Pentapetalae; rosids; malvids; Brassicales; Caricaceae; Carica	R9YXT7_CARPA	R9YXT7	Constitutive triple response 3	SubName: Full=Constitutive triple response 3 {ECO:0000313|EMBL:AGO32663.1};	GO:0005524;GO:0004672			IPR011009;IPR000719;IPR017441;IPR001245;IPR008271				PF07714	PS00107;PS50011;PS00108							ATP binding [GO:0005524];protein kinase activity [GO:0004672]
scf7180000074923.104104.g376.t1	tr|A0A061DSB2|A0A061DSB2_THECC	75.5	489	115	3	1	1467	1	484	3.4e-185	656.8	99.8	Theobroma cacao (Cacao) (Cocoa)	TCM_005065	ORFNames=TCM_005065 {ECO:0000313|EMBL:EOX95615.1};	3641	Eukaryota; Viridiplantae; Streptophyta; Embryophyta; Tracheophyta; Spermatophyta; Magnoliophyta; eudicotyledons; Gunneridae; Pentapetalae; rosids; malvids; Malvales; Malvaceae; Byttnerioideae; Theobroma	A0A061DSB2_THECC	A0A061DSB2	Rho GTPase activating protein with PAK-box/P21-Rho-binding domain	SubName: Full=Rho GTPase activating protein with PAK-box/P21-Rho-binding domain {ECO:0000313|EMBL:EOX95615.1};	GO:0007165			IPR000095;IPR036936;IPR008936;IPR000198				PF00786;PF00620	PS50238						signal transduction [GO:0007165]
scf7180000075040.41473.g471.t1	tr|W9R737|W9R737_9ROSA	73.9	268	63	2	1	798	1	263	6.3e-69	269.6	99.8	Morus notabilis	L484_025077	ORFNames=L484_025077 {ECO:0000313|EMBL:EXB39381.1};	981085	Eukaryota; Viridiplantae; Streptophyta; Embryophyta; Tracheophyta; Spermatophyta; Magnoliophyta; eudicotyledons; Gunneridae; Pentapetalae; rosids; fabids; Rosales; Moraceae; Morus	W9R737_9ROSA	W9R737	Pre-mRNA-splicing factor 18	SubName: Full=Pre-mRNA-splicing factor 18 {ECO:0000313|EMBL:EXB39381.1};	GO:0005681;GO:0008380			IPR004098;IPR014906;IPR036285	XP_010090411.1			PF02840;PF08799						21407794	RNA splicing [GO:0008380]		spliceosomal complex [GO:0005681]
scf7180000075054.217421.g480.t1	tr|A0A067DT29|A0A067DT29_CITSI	61.8	346	83	2	1	1014	3	307	4.5e-112	413.3	99.8	Citrus sinensis (Sweet orange) (Citrus aurantium var. sinensis)	CISIN_1g037942mg	ORFNames=CISIN_1g037942mg {ECO:0000313|EMBL:KDO46013.1};	2711	Eukaryota; Viridiplantae; Streptophyta; Embryophyta; Tracheophyta; Spermatophyta; Magnoliophyta; eudicotyledons; Gunneridae; Pentapetalae; rosids; malvids; Sapindales; Rutaceae; Aurantioideae; Citrus	A0A067DT29_CITSI	A0A067DT29	WAT1-related protein	RecName: Full=WAT1-related protein {ECO:0000256|RuleBase:RU363077};	GO:0016021;GO:0022857		cit:102608141	IPR000620;IPR030184	XP_006480702.1			PF00892				PTHR31218		102608141		transmembrane transporter activity [GO:0022857]	integral component of membrane [GO:0016021]
scf7180000075305.29917.g696.t1	tr|H6U1F0|H6U1F0_CITSI	66	1331	281	8	1	3555	1	1306	0	1713	99.8	Citrus sinensis (Sweet orange) (Citrus aurantium var. sinensis)	Tcs2	Name=Tcs2 {ECO:0000313|EMBL:AFB73912.1};	2711	Eukaryota; Viridiplantae; Streptophyta; Embryophyta; Tracheophyta; Spermatophyta; Magnoliophyta; eudicotyledons; Gunneridae; Pentapetalae; rosids; malvids; Sapindales; Rutaceae; Aurantioideae; Citrus	H6U1F0_CITSI	H6U1F0	Polyprotein	SubName: Full=Polyprotein {ECO:0000313|EMBL:AFB73912.1};	GO:0003676;GO:0008270;GO:0015074			IPR025724;IPR001584;IPR012337;IPR036397;IPR013103;IPR001878;IPR036875				PF13976;PF00665;PF07727;PF00098	PS50994;PS50158						DNA integration [GO:0015074]	nucleic acid binding [GO:0003676];zinc ion binding [GO:0008270]
scf7180000075991.33901.g505.t1	tr|A0A061G560|A0A061G560_THECC	73.4	297	70	4	1	885	9	298	2.5e-111	410.6	99.8	Theobroma cacao (Cacao) (Cocoa)	TCM_047022	ORFNames=TCM_047022 {ECO:0000313|EMBL:EOY24553.1};	3641	Eukaryota; Viridiplantae; Streptophyta; Embryophyta; Tracheophyta; Spermatophyta; Magnoliophyta; eudicotyledons; Gunneridae; Pentapetalae; rosids; malvids; Malvales; Malvaceae; Byttnerioideae; Theobroma	A0A061G560_THECC	A0A061G560	Nudix hydrolase	SubName: Full=Nudix hydrolase {ECO:0000313|EMBL:EOY24553.1};	GO:0016787			IPR015797;IPR000086				PF00293	PS51462							hydrolase activity [GO:0016787]
scf7180000076072.127911.g592.t1	tr|Q0KIN7|Q0KIN7_SOLDE	33.9	354	60	4	1	540	1	354	2.8e-36	160.6	99.8	Solanum demissum (Wild potato)	SDM1_27t00018	ORFNames=SDM1_27t00018 {ECO:0000313|EMBL:ABI34306.1};	50514	Eukaryota; Viridiplantae; Streptophyta; Embryophyta; Tracheophyta; Spermatophyta; Magnoliophyta; eudicotyledons; Gunneridae; Pentapetalae; asterids; lamiids; Solanales; Solanaceae; Solanoideae; Solaneae; Solanum	Q0KIN7_SOLDE	Q0KIN7	Polyprotein, putative	SubName: Full=Polyprotein, putative {ECO:0000313|EMBL:ABI34306.1};	GO:0003676;GO:0046983;GO:0008270;GO:0015074			IPR025724;IPR008906;IPR001584;IPR012337;IPR036397;IPR013103;IPR001878;IPR036875				PF05699;PF13976;PF00665;PF07727	PS50994;PS50158						DNA integration [GO:0015074]	nucleic acid binding [GO:0003676];protein dimerization activity [GO:0046983];zinc ion binding [GO:0008270]
scf7180000076124.75224.g635.t1	tr|A0A103XX79|A0A103XX79_CYNCS	30	2730	1467	79	13	7578	2	2494	2.5e-260	908.7	99.8	Cynara cardunculus var. scolymus (Globe artichoke) (Cynara scolymus)	Ccrd_023188	ORFNames=Ccrd_023188 {ECO:0000313|EMBL:KVH98583.1};	59895	Eukaryota; Viridiplantae; Streptophyta; Embryophyta; Tracheophyta; Spermatophyta; Magnoliophyta; eudicotyledons; Gunneridae; Pentapetalae; asterids; campanulids; Asterales; Asteraceae; Carduoideae; Cardueae; Carduinae; Cynara	A0A103XX79_CYNCS	A0A103XX79	Laccase; Benzenediol:oxygen oxidoreductase; Diphenol oxidase; Urishiol oxidase	RecName: Full=Laccase {ECO:0000256|RuleBase:RU361119}; EC=1.10.3.2 {ECO:0000256|RuleBase:RU361119}; AltName: Full=Benzenediol:oxygen oxidoreductase {ECO:0000256|RuleBase:RU361119}; AltName: Full=Diphenol oxidase {ECO:0000256|RuleBase:RU361119}; AltName: Full=Urishiol oxidase {ECO:0000256|RuleBase:RU361119};	GO:0048046;GO:0016021;GO:0005507;GO:0052716;GO:0046274			IPR001117;IPR011706;IPR011707;IPR033138;IPR002355;IPR008972;IPR034288;IPR034285;IPR034289;IPR017761				PF00394;PF07731;PF07732	PS00079;PS00080				TIGR03389		lignin catabolic process [GO:0046274]	copper ion binding [GO:0005507];hydroquinone [GO:0052716]	apoplast [GO:0048046];integral component of membrane [GO:0016021]
scf7180000076304.17849.g792.t1	tr|V4TL14|V4TL14_9ROSI	76.1	385	87	3	1	1146	1	383	4.2e-143	516.5	99.8	Citrus clementina	CICLE_v10031453mg	ORFNames=CICLE_v10031453mg {ECO:0000313|EMBL:ESR50506.1};	85681	Eukaryota; Viridiplantae; Streptophyta; Embryophyta; Tracheophyta; Spermatophyta; Magnoliophyta; eudicotyledons; Gunneridae; Pentapetalae; rosids; malvids; Sapindales; Rutaceae; Aurantioideae; Citrus	V4TL14_9ROSI	V4TL14	Presenilin	RecName: Full=Presenilin {ECO:0000256|RuleBase:RU361148}; EC=3.4.23.- {ECO:0000256|RuleBase:RU361148};	GO:0005789;GO:0000139;GO:0016021;GO:0004190;GO:0007219;GO:0016485			IPR001108;IPR006639	XP_006437266.1			PF01080				PTHR10202		18045443	Notch signaling pathway [GO:0007219];protein processing [GO:0016485]	aspartic-type endopeptidase activity [GO:0004190]	endoplasmic reticulum membrane [GO:0005789];Golgi membrane [GO:0000139];integral component of membrane [GO:0016021]
scf7180000076575.3587.g86.t1	tr|A0A286QJ36|A0A286QJ36_VITVI	56.9	503	179	6	3	1457	315	797	1.5e-153	551.6	99.8	Vitis vinifera (Grape)	Pol	Name=Pol {ECO:0000313|EMBL:AQY61302.1};	29760	Eukaryota; Viridiplantae; Streptophyta; Embryophyta; Tracheophyta; Spermatophyta; Magnoliophyta; eudicotyledons; Gunneridae; Pentapetalae; rosids; Vitales; Vitaceae; Vitis	A0A286QJ36_VITVI	A0A286QJ36	Pol	SubName: Full=Pol {ECO:0000313|EMBL:AQY61302.1}; Flags: Precursor;	GO:0003676;GO:0015074			IPR025724;IPR001584;IPR012337;IPR036397;IPR013103				PF13976;PF00665;PF07727	PS50994						DNA integration [GO:0015074]	nucleic acid binding [GO:0003676]
scf7180000076766.74384.g262.t1	tr|H6U1F0|H6U1F0_CITSI	63	1261	311	7	1	3327	50	1306	0	1501.1	99.8	Citrus sinensis (Sweet orange) (Citrus aurantium var. sinensis)	Tcs2	Name=Tcs2 {ECO:0000313|EMBL:AFB73912.1};	2711	Eukaryota; Viridiplantae; Streptophyta; Embryophyta; Tracheophyta; Spermatophyta; Magnoliophyta; eudicotyledons; Gunneridae; Pentapetalae; rosids; malvids; Sapindales; Rutaceae; Aurantioideae; Citrus	H6U1F0_CITSI	H6U1F0	Polyprotein	SubName: Full=Polyprotein {ECO:0000313|EMBL:AFB73912.1};	GO:0003676;GO:0008270;GO:0015074			IPR025724;IPR001584;IPR012337;IPR036397;IPR013103;IPR001878;IPR036875				PF13976;PF00665;PF07727;PF00098	PS50994;PS50158						DNA integration [GO:0015074]	nucleic acid binding [GO:0003676];zinc ion binding [GO:0008270]
scf7180000077139.207803.g606.t1	tr|H6U1F0|H6U1F0_CITSI	74.1	1211	269	5	1	3531	107	1306	0	1755.3	99.8	Citrus sinensis (Sweet orange) (Citrus aurantium var. sinensis)	Tcs2	Name=Tcs2 {ECO:0000313|EMBL:AFB73912.1};	2711	Eukaryota; Viridiplantae; Streptophyta; Embryophyta; Tracheophyta; Spermatophyta; Magnoliophyta; eudicotyledons; Gunneridae; Pentapetalae; rosids; malvids; Sapindales; Rutaceae; Aurantioideae; Citrus	H6U1F0_CITSI	H6U1F0	Polyprotein	SubName: Full=Polyprotein {ECO:0000313|EMBL:AFB73912.1};	GO:0003676;GO:0008270;GO:0015074			IPR025724;IPR001584;IPR012337;IPR036397;IPR013103;IPR001878;IPR036875				PF13976;PF00665;PF07727;PF00098	PS50994;PS50158						DNA integration [GO:0015074]	nucleic acid binding [GO:0003676];zinc ion binding [GO:0008270]
scf7180000077633.23870.g58.t1	tr|B9N5G7|B9N5G7_POPTR	85.6	334	48	0	1	1002	1	334	3.4e-165	589.7	99.8	Populus trichocarpa (Western balsam poplar) (Populus balsamifera subsp. trichocarpa)	POPTR_0018s06900g	ORFNames=POPTR_0018s06900g {ECO:0000313|EMBL:ERP49778.1};	3694	Eukaryota; Viridiplantae; Streptophyta; Embryophyta; Tracheophyta; Spermatophyta; Magnoliophyta; eudicotyledons; Gunneridae; Pentapetalae; rosids; fabids; Malpighiales; Salicaceae; Saliceae; Populus	B9N5G7_POPTR	B9N5G7	Ndr family protein	SubName: Full=Ndr family protein {ECO:0000313|EMBL:ERP49778.1};	GO:0016021		pop:POPTR_0018s06900g	IPR029058;IPR004142	XP_006371981.1	KOG2931;ENOG410XSPF	EOG09360GPZ	PF03096				PTHR11034		18107680			integral component of membrane [GO:0016021]
scf7180000077947.17466.g371.t1	tr|A0A067DRK6|A0A067DRK6_CITSI	54.2	901	386	12	1	2667	1	886	8.4e-251	875.5	99.8	Citrus sinensis (Sweet orange) (Citrus aurantium var. sinensis)	CISIN_1g035887mg	ORFNames=CISIN_1g035887mg {ECO:0000313|EMBL:KDO41652.1};	2711	Eukaryota; Viridiplantae; Streptophyta; Embryophyta; Tracheophyta; Spermatophyta; Magnoliophyta; eudicotyledons; Gunneridae; Pentapetalae; rosids; malvids; Sapindales; Rutaceae; Aurantioideae; Citrus	A0A067DRK6_CITSI	A0A067DRK6	Uncharacterized protein	SubName: Full=Uncharacterized protein {ECO:0000313|EMBL:KDO41652.1};	GO:0043531;GO:0006952			IPR001611;IPR032675;IPR002182;IPR027417;IPR036388				PF13855;PF00931							defense response [GO:0006952]	ADP binding [GO:0043531]
scf7180000077965.33247.g391.t1	tr|V4T3H0|V4T3H0_9ROSI	77	318	69	2	1	951	1	315	3.3e-133	483.4	99.8	Citrus clementina	CICLE_v10001572mg	ORFNames=CICLE_v10001572mg {ECO:0000313|EMBL:ESR47697.1};	85681	Eukaryota; Viridiplantae; Streptophyta; Embryophyta; Tracheophyta; Spermatophyta; Magnoliophyta; eudicotyledons; Gunneridae; Pentapetalae; rosids; malvids; Sapindales; Rutaceae; Aurantioideae; Citrus	V4T3H0_9ROSI	V4T3H0	WAT1-related protein	RecName: Full=WAT1-related protein {ECO:0000256|RuleBase:RU363077};	GO:0016021;GO:0022857		cic:CICLE_v10001572mg	IPR000620;IPR030184	XP_006434457.1			PF00892				PTHR31218		18040861		transmembrane transporter activity [GO:0022857]	integral component of membrane [GO:0016021]
scf7180000077974.26534.g396.t1	tr|A0A1U8P034|A0A1U8P034_GOSHI	74.4	1405	288	7	1	4044	1	1391	0	2035	99.8	Gossypium hirsutum (Upland cotton) (Gossypium mexicanum)	LOC107953699	Name=LOC107953699 {ECO:0000313|RefSeq:XP_016744572.1};	3635	Eukaryota; Viridiplantae; Streptophyta; Embryophyta; Tracheophyta; Spermatophyta; Magnoliophyta; eudicotyledons; Gunneridae; Pentapetalae; rosids; malvids; Malvales; Malvaceae; Malvoideae; Gossypium	A0A1U8P034_GOSHI	A0A1U8P034	nuclear pore complex protein NUP205-like isoform X1	SubName: Full=nuclear pore complex protein NUP205-like isoform X1 {ECO:0000313|RefSeq:XP_016744572.1};	GO:0005643		ghi:107953699	IPR021827	XP_016744572.1			PF11894						107953699			nuclear pore [GO:0005643]
scf7180000078490.128138.g854.t1	tr|A0A1U8J2H7|A0A1U8J2H7_GOSHI	79.5	508	83	4	4	1467	1	507	2.5e-228	800	99.8	Gossypium hirsutum (Upland cotton) (Gossypium mexicanum)	LOC107902951	Name=LOC107902951 {ECO:0000313|RefSeq:XP_016684542.1};	3635	Eukaryota; Viridiplantae; Streptophyta; Embryophyta; Tracheophyta; Spermatophyta; Magnoliophyta; eudicotyledons; Gunneridae; Pentapetalae; rosids; malvids; Malvales; Malvaceae; Malvoideae; Gossypium	A0A1U8J2H7_GOSHI	A0A1U8J2H7	BAG-associated GRAM protein 1-like isoform X1	SubName: Full=BAG-associated GRAM protein 1-like isoform X1 {ECO:0000313|RefSeq:XP_016684542.1};	GO:0016021		ghi:107902951	IPR000008;IPR035892;IPR004182;IPR031968	XP_016684542.1			PF00168;PF16016;PF02893	PS50004;PS51778					107902951			integral component of membrane [GO:0016021]
scf7180000079229.12394.g408.t1	tr|A0A1R3IF15|A0A1R3IF15_COCAP	59.9	1127	278	16	1	3216	1	1008	0	1265	99.8	Corchorus capsularis (Jute)	CCACVL1_12572	ORFNames=CCACVL1_12572 {ECO:0000313|EMBL:OMO81173.1};	210143	Eukaryota; Viridiplantae; Streptophyta; Embryophyta; Tracheophyta; Spermatophyta; Magnoliophyta; eudicotyledons; Gunneridae; Pentapetalae; rosids; malvids; Malvales; Malvaceae; Grewioideae; Apeibeae; Corchorus	A0A1R3IF15_COCAP	A0A1R3IF15	C2 calcium-dependent membrane targeting	SubName: Full=C2 calcium-dependent membrane targeting {ECO:0000313|EMBL:OMO81173.1};	GO:0003824			IPR000008;IPR035892;IPR001736;IPR024632;IPR015679;IPR000195;IPR035969				PF00168;PF12357;PF00614;PF00566	PS50035;PS50086			PTHR18896				catalytic activity [GO:0003824]
scf7180000079269.16714.g442.t1	tr|V4T3H0|V4T3H0_9ROSI	75.8	318	73	2	1	951	1	315	2e-130	474.2	99.8	Citrus clementina	CICLE_v10001572mg	ORFNames=CICLE_v10001572mg {ECO:0000313|EMBL:ESR47697.1};	85681	Eukaryota; Viridiplantae; Streptophyta; Embryophyta; Tracheophyta; Spermatophyta; Magnoliophyta; eudicotyledons; Gunneridae; Pentapetalae; rosids; malvids; Sapindales; Rutaceae; Aurantioideae; Citrus	V4T3H0_9ROSI	V4T3H0	WAT1-related protein	RecName: Full=WAT1-related protein {ECO:0000256|RuleBase:RU363077};	GO:0016021;GO:0022857		cic:CICLE_v10001572mg	IPR000620;IPR030184	XP_006434457.1			PF00892				PTHR31218		18040861		transmembrane transporter activity [GO:0022857]	integral component of membrane [GO:0016021]
scf7180000079270.28101.g443.t1	tr|A5C0A9|A5C0A9_VITVI	56.1	1427	411	14	1	3960	1	1319	0	1449.1	99.8	Vitis vinifera (Grape)	VITISV_035070	ORFNames=VITISV_035070 {ECO:0000313|EMBL:CAN66208.1};	29760	Eukaryota; Viridiplantae; Streptophyta; Embryophyta; Tracheophyta; Spermatophyta; Magnoliophyta; eudicotyledons; Gunneridae; Pentapetalae; rosids; Vitales; Vitaceae; Vitis	A5C0A9_VITVI	A5C0A9	Uncharacterized protein	SubName: Full=Uncharacterized protein {ECO:0000313|EMBL:CAN66208.1};	GO:0003676;GO:0008270;GO:0015074			IPR025724;IPR001584;IPR012337;IPR036397;IPR013103;IPR001878;IPR036875				PF13976;PF00665;PF07727	PS50994;PS50158						DNA integration [GO:0015074]	nucleic acid binding [GO:0003676];zinc ion binding [GO:0008270]
scf7180000080035.79663.g1155.t1	tr|A0A067DYU1|A0A067DYU1_CITSI	46.1	219	99	5	1	639	194	399	1.5e-36	161.8	99.8	Citrus sinensis (Sweet orange) (Citrus aurantium var. sinensis)	CISIN_1g038306mg	ORFNames=CISIN_1g038306mg {ECO:0000313|EMBL:KDO46755.1};	2711	Eukaryota; Viridiplantae; Streptophyta; Embryophyta; Tracheophyta; Spermatophyta; Magnoliophyta; eudicotyledons; Gunneridae; Pentapetalae; rosids; malvids; Sapindales; Rutaceae; Aurantioideae; Citrus	A0A067DYU1_CITSI	A0A067DYU1	Uncharacterized protein	SubName: Full=Uncharacterized protein {ECO:0000313|EMBL:KDO46755.1};	GO:0016021;GO:0005216			IPR018490;IPR000595;IPR005821;IPR014710				PF00520	PS50042							ion channel activity [GO:0005216]	integral component of membrane [GO:0016021]
scf7180000080089.20654.g1211.t1	tr|V4T5C4|V4T5C4_9ROSI	64.7	224	69	4	1	648	1	222	2.2e-72	280.8	99.8	Citrus clementina	CICLE_v10023975mg	ORFNames=CICLE_v10023975mg {ECO:0000313|EMBL:ESR55453.1};	85681	Eukaryota; Viridiplantae; Streptophyta; Embryophyta; Tracheophyta; Spermatophyta; Magnoliophyta; eudicotyledons; Gunneridae; Pentapetalae; rosids; malvids; Sapindales; Rutaceae; Aurantioideae; Citrus	V4T5C4_9ROSI	V4T5C4	Uncharacterized protein	SubName: Full=Uncharacterized protein {ECO:0000313|EMBL:ESR55453.1}; Flags: Fragment;	GO:0043531;GO:0006952;GO:0007165		cic:CICLE_v10023975mg	IPR011713;IPR003591;IPR032675;IPR002182;IPR027417;IPR000157;IPR035897;IPR036388;IPR036390	XP_006442213.1			PF07725;PF00931;PF01582	PS50104					18047125	defense response [GO:0006952];signal transduction [GO:0007165]	ADP binding [GO:0043531]
scf7180000080652.8281.g467.t1	tr|O23864|O23864_9ORYZ	54.7	755	305	5	4	2175	562	1310	8.4e-225	788.9	99.8	Oryza australiensis			4532	Eukaryota; Viridiplantae; Streptophyta; Embryophyta; Tracheophyta; Spermatophyta; Magnoliophyta; Liliopsida; Poales; Poaceae; BOP clade; Oryzoideae; Oryzeae; Oryzinae; Oryza	O23864_9ORYZ	O23864	Polyprotein	SubName: Full=Polyprotein {ECO:0000313|EMBL:BAA22288.1};	GO:0003676;GO:0008270;GO:0015074			IPR025724;IPR001584;IPR012337;IPR036397;IPR013103;IPR001878;IPR036875				PF13976;PF00665;PF07727;PF00098	PS50994;PS50158						DNA integration [GO:0015074]	nucleic acid binding [GO:0003676];zinc ion binding [GO:0008270]
scf7180000081291.9134.g1117.t1	tr|V4RX44|V4RX44_9ROSI	62.2	553	200	5	4	1656	1	546	2.3e-174	620.9	99.8	Citrus clementina	CICLE_v100248772mg	ORFNames=CICLE_v100248772mg {ECO:0000313|EMBL:ESR39453.1};	85681	Eukaryota; Viridiplantae; Streptophyta; Embryophyta; Tracheophyta; Spermatophyta; Magnoliophyta; eudicotyledons; Gunneridae; Pentapetalae; rosids; malvids; Sapindales; Rutaceae; Aurantioideae; Citrus	V4RX44_9ROSI	V4RX44	Uncharacterized protein	SubName: Full=Uncharacterized protein {ECO:0000313|EMBL:ESR39453.1}; Flags: Fragment;	GO:0016021;GO:0005524;GO:0004672		cic:CICLE_v100248772m	IPR021157;IPR011009;IPR001611;IPR032675;IPR013210;IPR024788;IPR000719;IPR017441;IPR001245	XP_006426213.1			PF13855;PF08263;PF12819;PF07714	PS51450;PS00107;PS50011					18037022		ATP binding [GO:0005524];protein kinase activity [GO:0004672]	integral component of membrane [GO:0016021]
scf7180000081449.12636.g1288.t1	tr|H6U1F0|H6U1F0_CITSI	75.5	1308	303	5	1	3876	1	1306	0	1955.6	99.8	Citrus sinensis (Sweet orange) (Citrus aurantium var. sinensis)	Tcs2	Name=Tcs2 {ECO:0000313|EMBL:AFB73912.1};	2711	Eukaryota; Viridiplantae; Streptophyta; Embryophyta; Tracheophyta; Spermatophyta; Magnoliophyta; eudicotyledons; Gunneridae; Pentapetalae; rosids; malvids; Sapindales; Rutaceae; Aurantioideae; Citrus	H6U1F0_CITSI	H6U1F0	Polyprotein	SubName: Full=Polyprotein {ECO:0000313|EMBL:AFB73912.1};	GO:0003676;GO:0008270;GO:0015074			IPR025724;IPR001584;IPR012337;IPR036397;IPR013103;IPR001878;IPR036875				PF13976;PF00665;PF07727;PF00098	PS50994;PS50158						DNA integration [GO:0015074]	nucleic acid binding [GO:0003676];zinc ion binding [GO:0008270]
scf7180000081610.24115.g38.t1	tr|V4RGE6|V4RGE6_9ROSI	82.7	342	49	4	1	999	1	341	7.9e-162	578.6	99.8	Citrus clementina	CICLE_v10005303mg	ORFNames=CICLE_v10005303mg {ECO:0000313|EMBL:ESR32998.1};	85681	Eukaryota; Viridiplantae; Streptophyta; Embryophyta; Tracheophyta; Spermatophyta; Magnoliophyta; eudicotyledons; Gunneridae; Pentapetalae; rosids; malvids; Sapindales; Rutaceae; Aurantioideae; Citrus	V4RGE6_9ROSI	V4RGE6	S-adenosylmethionine decarboxylase proenzyme	RecName: Full=S-adenosylmethionine decarboxylase proenzyme {ECO:0000256|PIRNR:PIRNR001355}; EC=4.1.1.50 {ECO:0000256|PIRNR:PIRNR001355};	GO:0004014;GO:0006557;GO:0008295;GO:0006597		cic:CICLE_v10005303mg	IPR001985;IPR016067;IPR018166	XP_006419758.1			PF01536	PS01336		UPA00331	PTHR11570	TIGR00535	18032933	S-adenosylmethioninamine biosynthetic process [GO:0006557];spermidine biosynthetic process [GO:0008295];spermine biosynthetic process [GO:0006597]	adenosylmethionine decarboxylase activity [GO:0004014]
scf7180000081928.82204.g369.t1	tr|A0A151REH5|A0A151REH5_CAJCA	69.6	181	49	2	1	540	1	176	3e-62	246.9	99.8	Cajanus cajan (Pigeon pea) (Cajanus indicus)	KK1_037696	ORFNames=KK1_037696 {ECO:0000313|EMBL:KYP40956.1};	3821	Eukaryota; Viridiplantae; Streptophyta; Embryophyta; Tracheophyta; Spermatophyta; Magnoliophyta; eudicotyledons; Gunneridae; Pentapetalae; rosids; fabids; Fabales; Fabaceae; Papilionoideae; Phaseoleae; Cajanus	A0A151REH5_CAJCA	A0A151REH5	Pectinesterase inhibitor	SubName: Full=Pectinesterase inhibitor {ECO:0000313|EMBL:KYP40956.1};	GO:0004857			IPR035513;IPR006501				PF04043					TIGR01614			enzyme inhibitor activity [GO:0004857]
scf7180000082132.36777.g570.t1	tr|B9T118|B9T118_RICCO	75.9	607	43	4	1	1806	1	509	1.6e-253	884	99.8	Ricinus communis (Castor bean)	RCOM_0458390	ORFNames=RCOM_0458390 {ECO:0000313|EMBL:EEF30445.1};	3988	Eukaryota; Viridiplantae; Streptophyta; Embryophyta; Tracheophyta; Spermatophyta; Magnoliophyta; eudicotyledons; Gunneridae; Pentapetalae; rosids; fabids; Malpighiales; Euphorbiaceae; Acalyphoideae; Acalypheae; Ricinus	B9T118_RICCO	B9T118	NADH-ubiquinone oxidoreductase, putative	SubName: Full=NADH-ubiquinone oxidoreductase, putative {ECO:0000313|EMBL:EEF30445.1}; EC=1.6.5.3 {ECO:0000313|EMBL:EEF30445.1};	GO:0016020;GO:0009055;GO:0051536;GO:0008137;GO:0042773		rcu:8272194	IPR036010;IPR001041;IPR012675;IPR006656;IPR006963;IPR000283;IPR010228;IPR019574;IPR015405	XP_002531931.1			PF00384;PF10588;PF09326	PS51085;PS51839;PS51669;PS00641;PS00642;PS00643				TIGR01973	8272194	ATP synthesis coupled electron transport [GO:0042773]	electron transfer activity [GO:0009055];iron-sulfur cluster binding [GO:0051536];NADH dehydrogenase (ubiquinone) activity [GO:0008137]	membrane [GO:0016020]
scf7180000082144.22855.g585.t1	tr|A0A151REH5|A0A151REH5_CAJCA	69.6	181	49	2	1	540	1	176	3e-62	246.9	99.8	Cajanus cajan (Pigeon pea) (Cajanus indicus)	KK1_037696	ORFNames=KK1_037696 {ECO:0000313|EMBL:KYP40956.1};	3821	Eukaryota; Viridiplantae; Streptophyta; Embryophyta; Tracheophyta; Spermatophyta; Magnoliophyta; eudicotyledons; Gunneridae; Pentapetalae; rosids; fabids; Fabales; Fabaceae; Papilionoideae; Phaseoleae; Cajanus	A0A151REH5_CAJCA	A0A151REH5	Pectinesterase inhibitor	SubName: Full=Pectinesterase inhibitor {ECO:0000313|EMBL:KYP40956.1};	GO:0004857			IPR035513;IPR006501				PF04043					TIGR01614			enzyme inhibitor activity [GO:0004857]
scf7180000082146.51973.g589.t1	tr|V4SPZ2|V4SPZ2_9ROSI	78.5	349	54	3	1	984	1	349	6e-154	552.4	99.8	Citrus clementina	CICLE_v10025230mg	ORFNames=CICLE_v10025230mg {ECO:0000313|EMBL:ESR41000.1};	85681	Eukaryota; Viridiplantae; Streptophyta; Embryophyta; Tracheophyta; Spermatophyta; Magnoliophyta; eudicotyledons; Gunneridae; Pentapetalae; rosids; malvids; Sapindales; Rutaceae; Aurantioideae; Citrus	V4SPZ2_9ROSI	V4SPZ2	alpha-1,2-Mannosidase	RecName: Full=alpha-1,2-Mannosidase {ECO:0000256|RuleBase:RU361193}; EC=3.2.1.- {ECO:0000256|RuleBase:RU361193};	GO:0016020;GO:0005509;GO:0004571;GO:0008152		cic:CICLE_v10025230mg	IPR001382;IPR036026	XP_006427760.1			PF01532						18037421	metabolic process [GO:0008152]	calcium ion binding [GO:0005509];mannosyl-oligosaccharide 1,2-alpha-mannosidase activity [GO:0004571]	membrane [GO:0016020]
scf7180000082547.30275.g997.t1	tr|A0A0S1VWZ0|A0A0S1VWZ0_POPTO	90.6	319	28	1	1	957	1	317	1.3e-169	604.4	99.8	Populus tomentosa (Chinese white poplar)	CSE2	Name=CSE2 {ECO:0000313|EMBL:ALM55679.1};	118781	Eukaryota; Viridiplantae; Streptophyta; Embryophyta; Tracheophyta; Spermatophyta; Magnoliophyta; eudicotyledons; Gunneridae; Pentapetalae; rosids; fabids; Malpighiales; Salicaceae; Saliceae; Populus	A0A0S1VWZ0_POPTO	A0A0S1VWZ0	Caffeoyl shikimate esterase 2	SubName: Full=Caffeoyl shikimate esterase 2 {ECO:0000313|EMBL:ALM55679.1};				IPR029058;IPR022742				PF12146
scf7180000082953.70434.g1363.t1	tr|A5CBG2|A5CBG2_VITVI	31	248	127	5	1	612	172	419	6e-19	103.2	99.8	Vitis vinifera (Grape)	VITISV_015348	ORFNames=VITISV_015348 {ECO:0000313|EMBL:CAN79896.1};	29760	Eukaryota; Viridiplantae; Streptophyta; Embryophyta; Tracheophyta; Spermatophyta; Magnoliophyta; eudicotyledons; Gunneridae; Pentapetalae; rosids; Vitales; Vitaceae; Vitis	A5CBG2_VITVI	A5CBG2	Uncharacterized protein	SubName: Full=Uncharacterized protein {ECO:0000313|EMBL:CAN79896.1};	GO:0003676;GO:0015074			IPR001584;IPR021109;IPR012337;IPR036397				PF00665	PS50994						DNA integration [GO:0015074]	nucleic acid binding [GO:0003676]
scf7180000083397.60080.g275.t1	tr|Q0ZCD3|Q0ZCD3_POPTR	38.8	361	138	9	1	966	612	928	1.8e-46	195.3	99.8	Populus trichocarpa (Western balsam poplar) (Populus balsamifera subsp. trichocarpa)			3694	Eukaryota; Viridiplantae; Streptophyta; Embryophyta; Tracheophyta; Spermatophyta; Magnoliophyta; eudicotyledons; Gunneridae; Pentapetalae; rosids; fabids; Malpighiales; Salicaceae; Saliceae; Populus	Q0ZCD3_POPTR	Q0ZCD3	Integrase	SubName: Full=Integrase {ECO:0000313|EMBL:ABG37655.1};	GO:0003676;GO:0015074			IPR025452;IPR001584;IPR021109;IPR012337;IPR036397;IPR000477;IPR004242				PF13960;PF00665;PF00078;PF02992	PS50994						DNA integration [GO:0015074]	nucleic acid binding [GO:0003676]
scf7180000083723.82986.g586.t1	tr|A0A0B0PDJ9|A0A0B0PDJ9_GOSAR	66.2	1407	308	7	7	4224	5	1244	0	1869.4	99.8	Gossypium arboreum (Tree cotton) (Gossypium nanking)	F383_00992	ORFNames=F383_00992 {ECO:0000313|EMBL:KHG23007.1};	29729	Eukaryota; Viridiplantae; Streptophyta; Embryophyta; Tracheophyta; Spermatophyta; Magnoliophyta; eudicotyledons; Gunneridae; Pentapetalae; rosids; malvids; Malvales; Malvaceae; Malvoideae; Gossypium	A0A0B0PDJ9_GOSAR	A0A0B0PDJ9	Lysosomal beta glucosidase	SubName: Full=Lysosomal beta glucosidase {ECO:0000313|EMBL:KHG23007.1};	GO:0004553;GO:0005975			IPR002772;IPR036881;IPR001764;IPR036962;IPR017853				PF00933;PF01915							carbohydrate metabolic process [GO:0005975]	hydrolase activity, hydrolyzing O-glycosyl compounds [GO:0004553]
scf7180000083795.13342.g649.t1	tr|A0A291NMR6|A0A291NMR6_HEVBR	74.7	312	52	3	1	924	1	289	1.3e-129	471.5	99.8	Hevea brasiliensis (Para rubber tree) (Siphonia brasiliensis)			3981	Eukaryota; Viridiplantae; Streptophyta; Embryophyta; Tracheophyta; Spermatophyta; Magnoliophyta; eudicotyledons; Gunneridae; Pentapetalae; rosids; fabids; Malpighiales; Euphorbiaceae; Crotonoideae; Micrandreae; Hevea	A0A291NMR6_HEVBR	A0A291NMR6	Soluble inorganic pyrophosphatase 7	SubName: Full=Soluble inorganic pyrophosphatase 7 {ECO:0000313|EMBL:ATJ00691.1};				IPR008162;IPR036649				PF00719	PS00387			PTHR10286
scf7180000083912.6478.g787.t1	tr|A0A061FIR9|A0A061FIR9_THECC	66.3	181	61	0	1	543	22	202	2e-66	260.8	99.8	Theobroma cacao (Cacao) (Cocoa)	TCM_036345	ORFNames=TCM_036345 {ECO:0000313|EMBL:EOY17195.1};	3641	Eukaryota; Viridiplantae; Streptophyta; Embryophyta; Tracheophyta; Spermatophyta; Magnoliophyta; eudicotyledons; Gunneridae; Pentapetalae; rosids; malvids; Malvales; Malvaceae; Byttnerioideae; Theobroma	A0A061FIR9_THECC	A0A061FIR9	Mitochondrial transcription termination factor family protein isoform 2	SubName: Full=Mitochondrial transcription termination factor family protein isoform 2 {ECO:0000313|EMBL:EOY17195.1};	GO:0003690;GO:0006355			IPR003690				PF02536							regulation of transcription, DNA-templated [GO:0006355]	double-stranded DNA binding [GO:0003690]
scf7180000084445.11467.g1314.t1	tr|Q84VI4|Q84VI4_SOYBN	44.4	1617	664	23	7	4353	6	1555	0	1218	99.8	Glycine max (Soybean) (Glycine hispida)	gag-pol	Name=gag-pol {ECO:0000313|EMBL:AAO73521.1};	3847	Eukaryota; Viridiplantae; Streptophyta; Embryophyta; Tracheophyta; Spermatophyta; Magnoliophyta; eudicotyledons; Gunneridae; Pentapetalae; rosids; fabids; Fabales; Fabaceae; Papilionoideae; Phaseoleae; Glycine; Soja	Q84VI4_SOYBN	Q84VI4	Gag-pol polyprotein	SubName: Full=Gag-pol polyprotein {ECO:0000313|EMBL:AAO73521.1};	GO:0003676;GO:0008270;GO:0015074			IPR025724;IPR001584;IPR012337;IPR036397;IPR013103;IPR001878;IPR036875				PF13976;PF00665;PF07727	PS50994						DNA integration [GO:0015074]	nucleic acid binding [GO:0003676];zinc ion binding [GO:0008270]
scf7180000084662.21010.g1523.t1	tr|A0A061GUP2|A0A061GUP2_THECC	65.6	748	157	6	1	2226	16	669	8.8e-254	885.2	99.8	Theobroma cacao (Cacao) (Cocoa)	TCM_041148	ORFNames=TCM_041148 {ECO:0000313|EMBL:EOY33171.1};	3641	Eukaryota; Viridiplantae; Streptophyta; Embryophyta; Tracheophyta; Spermatophyta; Magnoliophyta; eudicotyledons; Gunneridae; Pentapetalae; rosids; malvids; Malvales; Malvaceae; Byttnerioideae; Theobroma	A0A061GUP2_THECC	A0A061GUP2	Molybdopterin biosynthesis CNX1 protein / molybdenum cofactor biosynthesis enzyme CNX1 (CNX1) isoform 1	SubName: Full=Molybdopterin biosynthesis CNX1 protein / molybdenum cofactor biosynthesis enzyme CNX1 (CNX1) isoform 1 {ECO:0000313|EMBL:EOY33171.1};	GO:0006777;GO:0032324			IPR036425;IPR001453;IPR008284;IPR005111;IPR036688;IPR005110;IPR036135				PF00994;PF03454;PF03453	PS01078;PS01079				TIGR00177		Mo-molybdopterin cofactor biosynthetic process [GO:0006777];molybdopterin cofactor biosynthetic process [GO:0032324]
scf7180000085337.19044.g535.t1	tr|Q0ZCD0|Q0ZCD0_POPTR	48.6	1108	300	20	1	2784	76	1093	1.1e-261	911.8	99.8	Populus trichocarpa (Western balsam poplar) (Populus balsamifera subsp. trichocarpa)			3694	Eukaryota; Viridiplantae; Streptophyta; Embryophyta; Tracheophyta; Spermatophyta; Magnoliophyta; eudicotyledons; Gunneridae; Pentapetalae; rosids; fabids; Malpighiales; Salicaceae; Saliceae; Populus	Q0ZCD0_POPTR	Q0ZCD0	Integrase	SubName: Full=Integrase {ECO:0000313|EMBL:ABG37658.1};	GO:0003676			IPR012337;IPR036397;IPR000477				PF00078								nucleic acid binding [GO:0003676]
scf7180000085644.72658.g882.t1	tr|H6U1F0|H6U1F0_CITSI	70.9	1319	313	7	1	3783	1	1306	0	1837.4	99.8	Citrus sinensis (Sweet orange) (Citrus aurantium var. sinensis)	Tcs2	Name=Tcs2 {ECO:0000313|EMBL:AFB73912.1};	2711	Eukaryota; Viridiplantae; Streptophyta; Embryophyta; Tracheophyta; Spermatophyta; Magnoliophyta; eudicotyledons; Gunneridae; Pentapetalae; rosids; malvids; Sapindales; Rutaceae; Aurantioideae; Citrus	H6U1F0_CITSI	H6U1F0	Polyprotein	SubName: Full=Polyprotein {ECO:0000313|EMBL:AFB73912.1};	GO:0003676;GO:0008270;GO:0015074			IPR025724;IPR001584;IPR012337;IPR036397;IPR013103;IPR001878;IPR036875				PF13976;PF00665;PF07727;PF00098	PS50994;PS50158						DNA integration [GO:0015074]	nucleic acid binding [GO:0003676];zinc ion binding [GO:0008270]
scf7180000086167.15729.g1405.t1	tr|A0A061G2R3|A0A061G2R3_THECC	76.2	320	47	4	1	894	1	313	5.7e-127	462.6	99.8	Theobroma cacao (Cacao) (Cocoa)	TCM_012795	ORFNames=TCM_012795 {ECO:0000313|EMBL:EOY21319.1};	3641	Eukaryota; Viridiplantae; Streptophyta; Embryophyta; Tracheophyta; Spermatophyta; Magnoliophyta; eudicotyledons; Gunneridae; Pentapetalae; rosids; malvids; Malvales; Malvaceae; Byttnerioideae; Theobroma	A0A061G2R3_THECC	A0A061G2R3	Glutathione S-transferase family protein isoform 2	SubName: Full=Glutathione S-transferase family protein isoform 2 {ECO:0000313|EMBL:EOY21319.1};	GO:0005623;GO:0009055;GO:0050220;GO:0015035;GO:0016740;GO:0045454			IPR011767;IPR002109;IPR036282;IPR004045;IPR034334;IPR034335;IPR036249				PF13417	PS00195;PS51354						cell redox homeostasis [GO:0045454]	electron transfer activity [GO:0009055];prostaglandin-E synthase activity [GO:0050220];protein disulfide oxidoreductase activity [GO:0015035];transferase activity [GO:0016740]	cell [GO:0005623]
scf7180000086359.6186.g1607.t1	tr|B8YLY5|B8YLY5_MEDTR	84.3	293	46	0	1	879	1012	1304	1.5e-143	517.7	99.8	Medicago truncatula (Barrel medic) (Medicago tribuloides)			3880	Eukaryota; Viridiplantae; Streptophyta; Embryophyta; Tracheophyta; Spermatophyta; Magnoliophyta; eudicotyledons; Gunneridae; Pentapetalae; rosids; fabids; Fabales; Fabaceae; Papilionoideae; Trifolieae; Medicago	B8YLY5_MEDTR	B8YLY5	Gag-Pol polyprotein	SubName: Full=Gag-Pol polyprotein {ECO:0000313|EMBL:ACL97385.1};	GO:0003676;GO:0008270;GO:0015074			IPR025724;IPR001584;IPR012337;IPR036397;IPR013103;IPR001878;IPR036875				PF13976;PF00665;PF07727	PS50994;PS50158						DNA integration [GO:0015074]	nucleic acid binding [GO:0003676];zinc ion binding [GO:0008270]
scf7180000074479.40597.g526.t1	tr|A0A1R3GKS0|A0A1R3GKS0_9ROSI	77.9	122	26	1	1	366	1	121	9.3e-44	184.9	99.7	Corchorus olitorius	COLO4_34430	ORFNames=COLO4_34430 {ECO:0000313|EMBL:OMO58666.1};	93759	Eukaryota; Viridiplantae; Streptophyta; Embryophyta; Tracheophyta; Spermatophyta; Magnoliophyta; eudicotyledons; Gunneridae; Pentapetalae; rosids; malvids; Malvales; Malvaceae; Grewioideae; Apeibeae; Corchorus	A0A1R3GKS0_9ROSI	A0A1R3GKS0	Transcription factor CBF/NF-Y/archaeal histone	SubName: Full=Transcription factor CBF/NF-Y/archaeal histone {ECO:0000313|EMBL:OMO58666.1};	GO:0005634;GO:0046982			IPR003958;IPR009072				PF00808								protein heterodimerization activity [GO:0046982]	nucleus [GO:0005634]
scf7180000087538.45097.g938.t1	tr|A0A1R3GJB7|A0A1R3GJB7_COCAP	45.3	1286	316	18	10	3057	43	1210	1.9e-275	957.6	99.7	Corchorus capsularis (Jute)	CCACVL1_25544	ORFNames=CCACVL1_25544 {ECO:0000313|EMBL:OMO58188.1};	210143	Eukaryota; Viridiplantae; Streptophyta; Embryophyta; Tracheophyta; Spermatophyta; Magnoliophyta; eudicotyledons; Gunneridae; Pentapetalae; rosids; malvids; Malvales; Malvaceae; Grewioideae; Apeibeae; Corchorus	A0A1R3GJB7_COCAP	A0A1R3GJB7	Integrase, catalytic core	SubName: Full=Integrase, catalytic core {ECO:0000313|EMBL:OMO58188.1};	GO:0016021;GO:0003676;GO:0008270			IPR013057;IPR025724;IPR012337;IPR036397;IPR013103;IPR001878;IPR036875				PF01490;PF13976;PF07727;PF00098	PS50158							nucleic acid binding [GO:0003676];zinc ion binding [GO:0008270]	integral component of membrane [GO:0016021]
scf7180000087996.4479.g1403.t1	tr|A0A1R3H6I7|A0A1R3H6I7_COCAP	68.1	775	246	1	1	2325	61	834	0	1107.4	99.7	Corchorus capsularis (Jute)	CCACVL1_21325	ORFNames=CCACVL1_21325 {ECO:0000313|EMBL:OMO65975.1};	210143	Eukaryota; Viridiplantae; Streptophyta; Embryophyta; Tracheophyta; Spermatophyta; Magnoliophyta; eudicotyledons; Gunneridae; Pentapetalae; rosids; malvids; Malvales; Malvaceae; Grewioideae; Apeibeae; Corchorus	A0A1R3H6I7_COCAP	A0A1R3H6I7	Reverse transcriptase	SubName: Full=Reverse transcriptase {ECO:0000313|EMBL:OMO65975.1};	GO:0003676;GO:0003964;GO:0015074			IPR016197;IPR001584;IPR012337;IPR036397;IPR000477				PF00665;PF00078	PS50994;PS50878						DNA integration [GO:0015074]	nucleic acid binding [GO:0003676];RNA-directed DNA polymerase activity [GO:0003964]
scf7180000088266.22963.g1660.t1	tr|A0A151THM1|A0A151THM1_CAJCA	59	1106	397	8	10	3249	3	1077	0	1299.3	99.7	Cajanus cajan (Pigeon pea) (Cajanus indicus)	KK1_012782	ORFNames=KK1_012782 {ECO:0000313|EMBL:KYP66486.1};	3821	Eukaryota; Viridiplantae; Streptophyta; Embryophyta; Tracheophyta; Spermatophyta; Magnoliophyta; eudicotyledons; Gunneridae; Pentapetalae; rosids; fabids; Fabales; Fabaceae; Papilionoideae; Phaseoleae; Cajanus	A0A151THM1_CAJCA	A0A151THM1	Retrovirus-related Pol polyprotein from transposon TNT 1-94	SubName: Full=Retrovirus-related Pol polyprotein from transposon TNT 1-94 {ECO:0000313|EMBL:KYP66486.1};	GO:0003676;GO:0008270;GO:0015074			IPR025724;IPR001584;IPR012337;IPR036397;IPR013103;IPR001878;IPR036875				PF13976;PF00665;PF07727;PF00098	PS50994;PS50158						DNA integration [GO:0015074]	nucleic acid binding [GO:0003676];zinc ion binding [GO:0008270]
scf7180000089977.36120.g1365.t1	tr|A0A1R3GVV8|A0A1R3GVV8_COCAP	50.4	133	59	5	1	393	47	174	3.5e-20	106.7	99.7	Corchorus capsularis (Jute)	CCACVL1_22962	ORFNames=CCACVL1_22962 {ECO:0000313|EMBL:OMO62209.1};	210143	Eukaryota; Viridiplantae; Streptophyta; Embryophyta; Tracheophyta; Spermatophyta; Magnoliophyta; eudicotyledons; Gunneridae; Pentapetalae; rosids; malvids; Malvales; Malvaceae; Grewioideae; Apeibeae; Corchorus	A0A1R3GVV8_COCAP	A0A1R3GVV8	Zinc finger, CCHC-type	SubName: Full=Zinc finger, CCHC-type {ECO:0000313|EMBL:OMO62209.1};	GO:0003676;GO:0008270			IPR013103;IPR001878;IPR036875				PF07727;PF00098	PS50158							nucleic acid binding [GO:0003676];zinc ion binding [GO:0008270]
scf7180000090167.27094.g1529.t1	tr|A0A1R3H581|A0A1R3H581_9ROSI	43.8	397	159	9	4	1155	3	348	1.2e-65	259.2	99.7	Corchorus olitorius	COLO4_31195	ORFNames=COLO4_31195 {ECO:0000313|EMBL:OMO65525.1};	93759	Eukaryota; Viridiplantae; Streptophyta; Embryophyta; Tracheophyta; Spermatophyta; Magnoliophyta; eudicotyledons; Gunneridae; Pentapetalae; rosids; malvids; Malvales; Malvaceae; Grewioideae; Apeibeae; Corchorus	A0A1R3H581_9ROSI	A0A1R3H581	Calcium-transporting ATPase	RecName: Full=Calcium-transporting ATPase {ECO:0000256|RuleBase:RU361146}; EC=3.6.3.8 {ECO:0000256|RuleBase:RU361146};	GO:0016021;GO:0005524;GO:0005388;GO:0005516			IPR006068;IPR004014;IPR023299;IPR018303;IPR023298;IPR008250;IPR024750;IPR036412;IPR006408;IPR001757				PF12515;PF00689;PF00690	PS00154				TIGR01517;TIGR01494			ATP binding [GO:0005524];calcium-transporting ATPase activity [GO:0005388];calmodulin binding [GO:0005516]	integral component of membrane [GO:0016021]
scf7180000090379.25052.g1747.t1	tr|A5AJD0|A5AJD0_VITVI	49.1	114	37	4	1	321	1	100	5.2e-14	85.9	99.7	Vitis vinifera (Grape)	VITISV_012031	ORFNames=VITISV_012031 {ECO:0000313|EMBL:CAN80132.1};	29760	Eukaryota; Viridiplantae; Streptophyta; Embryophyta; Tracheophyta; Spermatophyta; Magnoliophyta; eudicotyledons; Gunneridae; Pentapetalae; rosids; Vitales; Vitaceae; Vitis	A5AJD0_VITVI	A5AJD0	Uncharacterized protein	SubName: Full=Uncharacterized protein {ECO:0000313|EMBL:CAN80132.1};	GO:0003676;GO:0015074			IPR001584;IPR021109;IPR005162;IPR012337;IPR036397;IPR000477				PF03732;PF00665;PF00078	PS50994;PS50878						DNA integration [GO:0015074]	nucleic acid binding [GO:0003676]
scf7180000091019.24022.g2420.t1	tr|A0A1R3HSN7|A0A1R3HSN7_COCAP	64.7	1311	351	13	13	3939	6	1206	0	1622.8	99.7	Corchorus capsularis (Jute)	CCACVL1_17296	ORFNames=CCACVL1_17296 {ECO:0000313|EMBL:OMO73383.1};	210143	Eukaryota; Viridiplantae; Streptophyta; Embryophyta; Tracheophyta; Spermatophyta; Magnoliophyta; eudicotyledons; Gunneridae; Pentapetalae; rosids; malvids; Malvales; Malvaceae; Grewioideae; Apeibeae; Corchorus	A0A1R3HSN7_COCAP	A0A1R3HSN7	Integrase, catalytic core	SubName: Full=Integrase, catalytic core {ECO:0000313|EMBL:OMO73383.1};	GO:0003676;GO:0015074			IPR025724;IPR001584;IPR012337;IPR036397;IPR013103				PF13976;PF00665;PF07727	PS50994						DNA integration [GO:0015074]	nucleic acid binding [GO:0003676]
scf7180000091102.17203.g2501.t1	tr|A0A061F0B2|A0A061F0B2_THECC	80.7	218	42	0	1	654	28	245	1.8e-93	350.9	99.7	Theobroma cacao (Cacao) (Cocoa)	TCM_026063	ORFNames=TCM_026063 {ECO:0000313|EMBL:EOY10765.1};	3641	Eukaryota; Viridiplantae; Streptophyta; Embryophyta; Tracheophyta; Spermatophyta; Magnoliophyta; eudicotyledons; Gunneridae; Pentapetalae; rosids; malvids; Malvales; Malvaceae; Byttnerioideae; Theobroma	A0A061F0B2_THECC	A0A061F0B2	Germin-like protein subfamily 1 member 18	SubName: Full=Germin-like protein subfamily 1 member 18 {ECO:0000313|EMBL:EOY10765.1};	GO:0005576;GO:0030145;GO:0045735			IPR006045;IPR001929;IPR019780;IPR014710;IPR011051				PF00190	PS00725							manganese ion binding [GO:0030145];nutrient reservoir activity [GO:0045735]	extracellular region [GO:0005576]
scf7180000091547.40583.g425.t1	tr|A0A1R3GJB7|A0A1R3GJB7_COCAP	55.2	1363	423	18	10	4038	43	1238	0	1364.4	99.7	Corchorus capsularis (Jute)	CCACVL1_25544	ORFNames=CCACVL1_25544 {ECO:0000313|EMBL:OMO58188.1};	210143	Eukaryota; Viridiplantae; Streptophyta; Embryophyta; Tracheophyta; Spermatophyta; Magnoliophyta; eudicotyledons; Gunneridae; Pentapetalae; rosids; malvids; Malvales; Malvaceae; Grewioideae; Apeibeae; Corchorus	A0A1R3GJB7_COCAP	A0A1R3GJB7	Integrase, catalytic core	SubName: Full=Integrase, catalytic core {ECO:0000313|EMBL:OMO58188.1};	GO:0016021;GO:0003676;GO:0008270			IPR013057;IPR025724;IPR012337;IPR036397;IPR013103;IPR001878;IPR036875				PF01490;PF13976;PF07727;PF00098	PS50158							nucleic acid binding [GO:0003676];zinc ion binding [GO:0008270]	integral component of membrane [GO:0016021]
scf7180000092228.21920.g1117.t1	tr|A5ADC2|A5ADC2_VITVI	50	1415	589	21	13	3966	85	1478	0	1327.4	99.7	Vitis vinifera (Grape)	VITISV_005110	ORFNames=VITISV_005110 {ECO:0000313|EMBL:CAN64443.1};	29760	Eukaryota; Viridiplantae; Streptophyta; Embryophyta; Tracheophyta; Spermatophyta; Magnoliophyta; eudicotyledons; Gunneridae; Pentapetalae; rosids; Vitales; Vitaceae; Vitis	A5ADC2_VITVI	A5ADC2	Uncharacterized protein	SubName: Full=Uncharacterized protein {ECO:0000313|EMBL:CAN64443.1};	GO:0003676;GO:0015074			IPR001584;IPR021109;IPR005162;IPR012337;IPR036397;IPR000477				PF03732;PF00665;PF00078	PS50994						DNA integration [GO:0015074]	nucleic acid binding [GO:0003676]
scf7180000092306.13097.g1186.t1	tr|A0A1R3HSN7|A0A1R3HSN7_COCAP	67.4	1256	306	10	13	3636	6	1206	0	1646.3	99.7	Corchorus capsularis (Jute)	CCACVL1_17296	ORFNames=CCACVL1_17296 {ECO:0000313|EMBL:OMO73383.1};	210143	Eukaryota; Viridiplantae; Streptophyta; Embryophyta; Tracheophyta; Spermatophyta; Magnoliophyta; eudicotyledons; Gunneridae; Pentapetalae; rosids; malvids; Malvales; Malvaceae; Grewioideae; Apeibeae; Corchorus	A0A1R3HSN7_COCAP	A0A1R3HSN7	Integrase, catalytic core	SubName: Full=Integrase, catalytic core {ECO:0000313|EMBL:OMO73383.1};	GO:0003676;GO:0015074			IPR025724;IPR001584;IPR012337;IPR036397;IPR013103				PF13976;PF00665;PF07727	PS50994						DNA integration [GO:0015074]	nucleic acid binding [GO:0003676]
scf7180000092552.12184.g1421.t1	tr|O23864|O23864_9ORYZ	46.3	607	208	4	4	1488	710	1310	5e-136	493.4	99.7	Oryza australiensis			4532	Eukaryota; Viridiplantae; Streptophyta; Embryophyta; Tracheophyta; Spermatophyta; Magnoliophyta; Liliopsida; Poales; Poaceae; BOP clade; Oryzoideae; Oryzeae; Oryzinae; Oryza	O23864_9ORYZ	O23864	Polyprotein	SubName: Full=Polyprotein {ECO:0000313|EMBL:BAA22288.1};	GO:0003676;GO:0008270;GO:0015074			IPR025724;IPR001584;IPR012337;IPR036397;IPR013103;IPR001878;IPR036875				PF13976;PF00665;PF07727;PF00098	PS50994;PS50158						DNA integration [GO:0015074]	nucleic acid binding [GO:0003676];zinc ion binding [GO:0008270]
scf7180000093167.16324.g2040.t1	tr|A0A061F0B2|A0A061F0B2_THECC	76.1	218	52	0	1	654	28	245	1.2e-89	338.2	99.7	Theobroma cacao (Cacao) (Cocoa)	TCM_026063	ORFNames=TCM_026063 {ECO:0000313|EMBL:EOY10765.1};	3641	Eukaryota; Viridiplantae; Streptophyta; Embryophyta; Tracheophyta; Spermatophyta; Magnoliophyta; eudicotyledons; Gunneridae; Pentapetalae; rosids; malvids; Malvales; Malvaceae; Byttnerioideae; Theobroma	A0A061F0B2_THECC	A0A061F0B2	Germin-like protein subfamily 1 member 18	SubName: Full=Germin-like protein subfamily 1 member 18 {ECO:0000313|EMBL:EOY10765.1};	GO:0005576;GO:0030145;GO:0045735			IPR006045;IPR001929;IPR019780;IPR014710;IPR011051				PF00190	PS00725							manganese ion binding [GO:0030145];nutrient reservoir activity [GO:0045735]	extracellular region [GO:0005576]
scf7180000093236.12656.g2116.t1	tr|A5BJD2|A5BJD2_VITVI	48.5	988	305	11	4	2391	413	1388	5.6e-238	832.8	99.7	Vitis vinifera (Grape)	VITISV_020846	ORFNames=VITISV_020846 {ECO:0000313|EMBL:CAN65719.1};	29760	Eukaryota; Viridiplantae; Streptophyta; Embryophyta; Tracheophyta; Spermatophyta; Magnoliophyta; eudicotyledons; Gunneridae; Pentapetalae; rosids; Vitales; Vitaceae; Vitis	A5BJD2_VITVI	A5BJD2	Uncharacterized protein	SubName: Full=Uncharacterized protein {ECO:0000313|EMBL:CAN65719.1};	GO:0003676;GO:0015074			IPR001584;IPR021109;IPR005162;IPR012337;IPR036397;IPR000477				PF03732;PF00665;PF00078	PS50994						DNA integration [GO:0015074]	nucleic acid binding [GO:0003676]
scf7180000095740.9821.g1331.t1	tr|A0A218X0Z1|A0A218X0Z1_PUNGR	86.3	219	23	1	1	657	1	212	5.1e-109	402.5	99.7	Punica granatum (Pomegranate)	CDL15_Pgr016113	ORFNames=CDL15_Pgr016113 {ECO:0000313|EMBL:OWM78389.1};	22663	Eukaryota; Viridiplantae; Streptophyta; Embryophyta; Tracheophyta; Spermatophyta; Magnoliophyta; eudicotyledons; Gunneridae; Pentapetalae; rosids; malvids; Myrtales; Lythraceae; Punica	A0A218X0Z1_PUNGR	A0A218X0Z1	Methyltransferase	RecName: Full=Methyltransferase {ECO:0000256|RuleBase:RU362025}; EC=2.1.1.- {ECO:0000256|RuleBase:RU362025};	GO:0008168;GO:0006694			IPR013216;IPR030384;IPR029063;IPR013705				PF08241;PF08498	PS51685						steroid biosynthetic process [GO:0006694]	methyltransferase activity [GO:0008168]
scf7180000095757.3585.g1347.t1	tr|R0HYP3|R0HYP3_9BRAS	57	128	55	0	1	384	53	180	8.3e-35	155.2	99.7	Capsella rubella	CARUB_v10025487mg	ORFNames=CARUB_v10025487mg {ECO:0000313|EMBL:EOA29213.1};	81985	Eukaryota; Viridiplantae; Streptophyta; Embryophyta; Tracheophyta; Spermatophyta; Magnoliophyta; eudicotyledons; Gunneridae; Pentapetalae; rosids; malvids; Brassicales; Brassicaceae; Camelineae; Capsella	R0HYP3_9BRAS	R0HYP3	Cytokinin riboside 5'-monophosphate phosphoribohydrolase	RecName: Full=Cytokinin riboside 5'-monophosphate phosphoribohydrolase {ECO:0000256|RuleBase:RU363015}; EC=3.2.2.n1 {ECO:0000256|RuleBase:RU363015};	GO:0016787;GO:0009691		crb:CARUB_v10025487mg	IPR005269;IPR031100	XP_006296315.1			PF03641					TIGR00730	17889939	cytokinin biosynthetic process [GO:0009691]	hydrolase activity [GO:0016787]
scf7180000095772.5818.g1360.t1	tr|A0A061GS07|A0A061GS07_THECC	58.3	108	45	0	1	324	1	108	1.9e-24	120.6	99.7	Theobroma cacao (Cacao) (Cocoa)	TCM_040027	ORFNames=TCM_040027 {ECO:0000313|EMBL:EOY32291.1};	3641	Eukaryota; Viridiplantae; Streptophyta; Embryophyta; Tracheophyta; Spermatophyta; Magnoliophyta; eudicotyledons; Gunneridae; Pentapetalae; rosids; malvids; Malvales; Malvaceae; Byttnerioideae; Theobroma	A0A061GS07_THECC	A0A061GS07	Cytokinin riboside 5'-monophosphate phosphoribohydrolase	RecName: Full=Cytokinin riboside 5'-monophosphate phosphoribohydrolase {ECO:0000256|RuleBase:RU363015}; EC=3.2.2.n1 {ECO:0000256|RuleBase:RU363015};	GO:0016787;GO:0009691		tcc:18589577	IPR005269;IPR031100	XP_007014672.1			PF03641					TIGR00730	18589577	cytokinin biosynthetic process [GO:0009691]	hydrolase activity [GO:0016787]
scf7180000096378.8228.g1870.t1	tr|A0A151RI14|A0A151RI14_CAJCA	32.6	530	210	5	4	1155	12	540	2.4e-61	245	99.7	Cajanus cajan (Pigeon pea) (Cajanus indicus)	KK1_036353	ORFNames=KK1_036353 {ECO:0000313|EMBL:KYP42262.1};	3821	Eukaryota; Viridiplantae; Streptophyta; Embryophyta; Tracheophyta; Spermatophyta; Magnoliophyta; eudicotyledons; Gunneridae; Pentapetalae; rosids; fabids; Fabales; Fabaceae; Papilionoideae; Phaseoleae; Cajanus	A0A151RI14_CAJCA	A0A151RI14	Retrovirus-related Pol polyprotein from transposon TNT 1-94	SubName: Full=Retrovirus-related Pol polyprotein from transposon TNT 1-94 {ECO:0000313|EMBL:KYP42262.1};	GO:0003676;GO:0008270;GO:0015074			IPR025724;IPR001584;IPR012337;IPR036397;IPR001878;IPR036875				PF13976;PF00665;PF00098	PS50994;PS50158						DNA integration [GO:0015074]	nucleic acid binding [GO:0003676];zinc ion binding [GO:0008270]
scf7180000096691.10411.g2160.t1	tr|A5C5F9|A5C5F9_VITVI	45.3	391	186	6	1	1110	376	759	5.3e-74	287	99.7	Vitis vinifera (Grape)	VITISV_040500	ORFNames=VITISV_040500 {ECO:0000313|EMBL:CAN77619.1};	29760	Eukaryota; Viridiplantae; Streptophyta; Embryophyta; Tracheophyta; Spermatophyta; Magnoliophyta; eudicotyledons; Gunneridae; Pentapetalae; rosids; Vitales; Vitaceae; Vitis	A5C5F9_VITVI	A5C5F9	Uncharacterized protein	SubName: Full=Uncharacterized protein {ECO:0000313|EMBL:CAN77619.1};	GO:0003676;GO:0015074			IPR001584;IPR021109;IPR005162;IPR012337;IPR036397;IPR000477				PF03732;PF00665;PF00078	PS50994						DNA integration [GO:0015074]	nucleic acid binding [GO:0003676]
scf7180000097041.9210.g2511.t1	tr|A0A151QNZ0|A0A151QNZ0_CAJCA	72.4	489	134	1	1	1464	221	709	9.7e-217	761.5	99.7	Cajanus cajan (Pigeon pea) (Cajanus indicus)	KK1_047401	ORFNames=KK1_047401 {ECO:0000313|EMBL:KYP32019.1};	3821	Eukaryota; Viridiplantae; Streptophyta; Embryophyta; Tracheophyta; Spermatophyta; Magnoliophyta; eudicotyledons; Gunneridae; Pentapetalae; rosids; fabids; Fabales; Fabaceae; Papilionoideae; Phaseoleae; Cajanus	A0A151QNZ0_CAJCA	A0A151QNZ0	Retrovirus-related Pol polyprotein from transposon 17.6	SubName: Full=Retrovirus-related Pol polyprotein from transposon 17.6 {ECO:0000313|EMBL:KYP32019.1}; Flags: Fragment;	GO:0003676;GO:0015074			IPR001584;IPR012337;IPR036397;IPR000477				PF00665;PF00078	PS50994						DNA integration [GO:0015074]	nucleic acid binding [GO:0003676]
scf7180000097180.10772.g2639.t1	tr|A5AKW8|A5AKW8_VITVI	73.3	465	123	1	1	1395	29	492	3.3e-190	673.3	99.7	Vitis vinifera (Grape)	VITISV_027864	ORFNames=VITISV_027864 {ECO:0000313|EMBL:CAN71427.1};	29760	Eukaryota; Viridiplantae; Streptophyta; Embryophyta; Tracheophyta; Spermatophyta; Magnoliophyta; eudicotyledons; Gunneridae; Pentapetalae; rosids; Vitales; Vitaceae; Vitis	A5AKW8_VITVI	A5AKW8	Uncharacterized protein	SubName: Full=Uncharacterized protein {ECO:0000313|EMBL:CAN71427.1};	GO:0003676;GO:0008270			IPR025314;IPR025724;IPR012337;IPR036397;IPR013103;IPR001878;IPR036875				PF13961;PF13976;PF07727	PS50158							nucleic acid binding [GO:0003676];zinc ion binding [GO:0008270]
scf7180000097306.4349.g2761.t1	tr|A0A1I4GJ50|A0A1I4GJ50_9RHIZ	95.8	498	21	0	1	1494	32	529	1.7e-253	883.6	99.7	Methylobacterium salsuginis	SAMN04488125_11251	ORFNames=SAMN04488125_11251 {ECO:0000313|EMBL:SFL29347.1};	414703	Bacteria; Proteobacteria; Alphaproteobacteria; Rhizobiales; Methylobacteriaceae; Methylobacterium	A0A1I4GJ50_9RHIZ	A0A1I4GJ50	Multisubunit potassium/proton antiporter, PhaD subunit	SubName: Full=Multisubunit potassium/proton antiporter, PhaD subunit {ECO:0000313|EMBL:SFL29347.1};	GO:0016021;GO:0008137;GO:0042773			IPR003918;IPR001750				PF00361							ATP synthesis coupled electron transport [GO:0042773]	NADH dehydrogenase (ubiquinone) activity [GO:0008137]	integral component of membrane [GO:0016021]
scf7180000097419.44310.g2871.t1	tr|A5BJD2|A5BJD2_VITVI	44.5	613	296	10	4	1725	156	763	2.4e-113	418.3	99.7	Vitis vinifera (Grape)	VITISV_020846	ORFNames=VITISV_020846 {ECO:0000313|EMBL:CAN65719.1};	29760	Eukaryota; Viridiplantae; Streptophyta; Embryophyta; Tracheophyta; Spermatophyta; Magnoliophyta; eudicotyledons; Gunneridae; Pentapetalae; rosids; Vitales; Vitaceae; Vitis	A5BJD2_VITVI	A5BJD2	Uncharacterized protein	SubName: Full=Uncharacterized protein {ECO:0000313|EMBL:CAN65719.1};	GO:0003676;GO:0015074			IPR001584;IPR021109;IPR005162;IPR012337;IPR036397;IPR000477				PF03732;PF00665;PF00078	PS50994						DNA integration [GO:0015074]	nucleic acid binding [GO:0003676]
scf7180000099103.3416.g4132.t1	tr|Q5R1J2|Q5R1J2_ORYSJ	29.6	872	328	15	4	1845	126	969	2.8e-80	308.5	99.7	Oryza sativa subsp. japonica (Rice)	LOC_Os11g18580	OrderedLocusNames=LOC_Os11g18580 {ECO:0000313|EMBL:ABA92827.2};	39947	Eukaryota; Viridiplantae; Streptophyta; Embryophyta; Tracheophyta; Spermatophyta; Magnoliophyta; Liliopsida; Poales; Poaceae; BOP clade; Oryzoideae; Oryzeae; Oryzinae; Oryza; Oryza sativa	Q5R1J2_ORYSJ	Q5R1J2	Integrase core domain, putative; Retrotransposon protein, putative, Ty1-copia sub-class; Retrotransposon protein, putative, Ty1-copia subclass	SubName: Full=Integrase core domain, putative {ECO:0000313|EMBL:AAV85747.1}; SubName: Full=Retrotransposon protein, putative, Ty1-copia sub-class {ECO:0000313|EMBL:AAX92956.1}; SubName: Full=Retrotransposon protein, putative, Ty1-copia subclass {ECO:0000313|EMBL:ABA92827.2};	GO:0003676;GO:0008270;GO:0015074			IPR025724;IPR001584;IPR012337;IPR036397;IPR013103;IPR001878;IPR036875		KOG0017;COG2801		PF13976;PF00665;PF07727	PS50994;PS50158						DNA integration [GO:0015074]	nucleic acid binding [GO:0003676];zinc ion binding [GO:0008270]
scf7180000099276.11644.g4242.t1	tr|A0A061EJG6|A0A061EJG6_THECC	80.8	193	37	0	1	579	31	223	3.7e-87	329.7	99.7	Theobroma cacao (Cacao) (Cocoa)	TCM_019784	ORFNames=TCM_019784 {ECO:0000313|EMBL:EOY04547.1};	3641	Eukaryota; Viridiplantae; Streptophyta; Embryophyta; Tracheophyta; Spermatophyta; Magnoliophyta; eudicotyledons; Gunneridae; Pentapetalae; rosids; malvids; Malvales; Malvaceae; Byttnerioideae; Theobroma	A0A061EJG6_THECC	A0A061EJG6	Zinc-binding dehydrogenase family protein isoform 1	SubName: Full=Zinc-binding dehydrogenase family protein isoform 1 {ECO:0000313|EMBL:EOY04547.1};	GO:0016491		tcc:18602284	IPR013149;IPR011032;IPR036291;IPR020843	XP_007033621.1			PF00107						18602284		oxidoreductase activity [GO:0016491]
scf7180000099690.5687.g65.t1	tr|V4TII4|V4TII4_9ROSI	40.8	196	94	3	1	588	77	250	1.8e-28	134.8	99.7	Citrus clementina	CICLE_v10033628mg	ORFNames=CICLE_v10033628mg {ECO:0000313|EMBL:ESR49561.1};	85681	Eukaryota; Viridiplantae; Streptophyta; Embryophyta; Tracheophyta; Spermatophyta; Magnoliophyta; eudicotyledons; Gunneridae; Pentapetalae; rosids; malvids; Sapindales; Rutaceae; Aurantioideae; Citrus	V4TII4_9ROSI	V4TII4	Uncharacterized protein	SubName: Full=Uncharacterized protein {ECO:0000313|EMBL:ESR49561.1}; Flags: Fragment;	GO:0003676;GO:0008270		cic:CICLE_v10033628mg	IPR001878;IPR036875	XP_006436321.1			PF00098	PS50158					18045040		nucleic acid binding [GO:0003676];zinc ion binding [GO:0008270]
scf7180000099860.5149.g180.t1	tr|Q5R1J2|Q5R1J2_ORYSJ	36	1153	398	18	7	2514	48	1177	6.2e-171	610.1	99.7	Oryza sativa subsp. japonica (Rice)	LOC_Os11g18580	OrderedLocusNames=LOC_Os11g18580 {ECO:0000313|EMBL:ABA92827.2};	39947	Eukaryota; Viridiplantae; Streptophyta; Embryophyta; Tracheophyta; Spermatophyta; Magnoliophyta; Liliopsida; Poales; Poaceae; BOP clade; Oryzoideae; Oryzeae; Oryzinae; Oryza; Oryza sativa	Q5R1J2_ORYSJ	Q5R1J2	Integrase core domain, putative; Retrotransposon protein, putative, Ty1-copia sub-class; Retrotransposon protein, putative, Ty1-copia subclass	SubName: Full=Integrase core domain, putative {ECO:0000313|EMBL:AAV85747.1}; SubName: Full=Retrotransposon protein, putative, Ty1-copia sub-class {ECO:0000313|EMBL:AAX92956.1}; SubName: Full=Retrotransposon protein, putative, Ty1-copia subclass {ECO:0000313|EMBL:ABA92827.2};	GO:0003676;GO:0008270;GO:0015074			IPR025724;IPR001584;IPR012337;IPR036397;IPR013103;IPR001878;IPR036875		KOG0017;COG2801		PF13976;PF00665;PF07727	PS50994;PS50158						DNA integration [GO:0015074]	nucleic acid binding [GO:0003676];zinc ion binding [GO:0008270]
scf7180000100130.17928.g409.t1	tr|A0A1U7ZZ39|A0A1U7ZZ39_NELNU	75.2	202	43	2	1	606	1	195	1.7e-74	287.7	99.7	Nelumbo nucifera (Sacred lotus)	LOC104597644	Name=LOC104597644 {ECO:0000313|RefSeq:XP_010257606.1, ECO:0000313|RefSeq:XP_010257607.1, ECO:0000313|RefSeq:XP_019053414.1};	4432	Eukaryota; Viridiplantae; Streptophyta; Embryophyta; Tracheophyta; Spermatophyta; Magnoliophyta; eudicotyledons; Proteales; Nelumbonaceae; Nelumbo	A0A1U7ZZ39_NELNU	A0A1U7ZZ39	transcription initiation factor TFIID subunit 7	SubName: Full=transcription initiation factor TFIID subunit 7 {ECO:0000313|RefSeq:XP_010257606.1, ECO:0000313|RefSeq:XP_010257607.1, ECO:0000313|RefSeq:XP_019053414.1};	GO:0005669;GO:0003743;GO:0006367		nnu:104597644	IPR006751	XP_010257606.1;XP_010257607.1;XP_019053414.1			PF04658						104597644	transcription initiation from RNA polymerase II promoter [GO:0006367]	translation initiation factor activity [GO:0003743]	transcription factor TFIID complex [GO:0005669]
scf7180000100131.16105.g411.t1	tr|A0A1U7ZZ39|A0A1U7ZZ39_NELNU	75.2	202	43	2	1	606	1	195	1.7e-74	287.7	99.7	Nelumbo nucifera (Sacred lotus)	LOC104597644	Name=LOC104597644 {ECO:0000313|RefSeq:XP_010257606.1, ECO:0000313|RefSeq:XP_010257607.1, ECO:0000313|RefSeq:XP_019053414.1};	4432	Eukaryota; Viridiplantae; Streptophyta; Embryophyta; Tracheophyta; Spermatophyta; Magnoliophyta; eudicotyledons; Proteales; Nelumbonaceae; Nelumbo	A0A1U7ZZ39_NELNU	A0A1U7ZZ39	transcription initiation factor TFIID subunit 7	SubName: Full=transcription initiation factor TFIID subunit 7 {ECO:0000313|RefSeq:XP_010257606.1, ECO:0000313|RefSeq:XP_010257607.1, ECO:0000313|RefSeq:XP_019053414.1};	GO:0005669;GO:0003743;GO:0006367		nnu:104597644	IPR006751	XP_010257606.1;XP_010257607.1;XP_019053414.1			PF04658						104597644	transcription initiation from RNA polymerase II promoter [GO:0006367]	translation initiation factor activity [GO:0003743]	transcription factor TFIID complex [GO:0005669]
scf7180000100132.15269.g413.t1	tr|A0A1U7ZZ39|A0A1U7ZZ39_NELNU	75.2	202	43	2	1	606	1	195	1.7e-74	287.7	99.7	Nelumbo nucifera (Sacred lotus)	LOC104597644	Name=LOC104597644 {ECO:0000313|RefSeq:XP_010257606.1, ECO:0000313|RefSeq:XP_010257607.1, ECO:0000313|RefSeq:XP_019053414.1};	4432	Eukaryota; Viridiplantae; Streptophyta; Embryophyta; Tracheophyta; Spermatophyta; Magnoliophyta; eudicotyledons; Proteales; Nelumbonaceae; Nelumbo	A0A1U7ZZ39_NELNU	A0A1U7ZZ39	transcription initiation factor TFIID subunit 7	SubName: Full=transcription initiation factor TFIID subunit 7 {ECO:0000313|RefSeq:XP_010257606.1, ECO:0000313|RefSeq:XP_010257607.1, ECO:0000313|RefSeq:XP_019053414.1};	GO:0005669;GO:0003743;GO:0006367		nnu:104597644	IPR006751	XP_010257606.1;XP_010257607.1;XP_019053414.1			PF04658						104597644	transcription initiation from RNA polymerase II promoter [GO:0006367]	translation initiation factor activity [GO:0003743]	transcription factor TFIID complex [GO:0005669]
scf7180000100977.33767.g175.t1	tr|A0A175YQ30|A0A175YQ30_DAUCA	36.4	568	228	9	1	1461	6	521	9.2e-50	206.8	99.7	Daucus carota subsp. sativus	DCAR_027228	ORFNames=DCAR_027228 {ECO:0000313|EMBL:KZM85350.1};	79200	Eukaryota; Viridiplantae; Streptophyta; Embryophyta; Tracheophyta; Spermatophyta; Magnoliophyta; eudicotyledons; Gunneridae; Pentapetalae; asterids; campanulids; Apiales; Apiaceae; Apioideae; Scandiceae; Daucinae; Daucus; Daucus sect. Daucus	A0A175YQ30_DAUCA	A0A175YQ30	Uncharacterized protein	SubName: Full=Uncharacterized protein {ECO:0000313|EMBL:KZM85350.1};				IPR036312;IPR016140				PF14368
scf7180000101265.78401.g511.t1	tr|Q0ZCD0|Q0ZCD0_POPTR	88.2	127	15	0	1	381	625	751	6.9e-58	231.9	99.7	Populus trichocarpa (Western balsam poplar) (Populus balsamifera subsp. trichocarpa)			3694	Eukaryota; Viridiplantae; Streptophyta; Embryophyta; Tracheophyta; Spermatophyta; Magnoliophyta; eudicotyledons; Gunneridae; Pentapetalae; rosids; fabids; Malpighiales; Salicaceae; Saliceae; Populus	Q0ZCD0_POPTR	Q0ZCD0	Integrase	SubName: Full=Integrase {ECO:0000313|EMBL:ABG37658.1};	GO:0003676			IPR012337;IPR036397;IPR000477				PF00078								nucleic acid binding [GO:0003676]
scf7180000102255.58961.g640.t1	tr|A5BEK1|A5BEK1_VITVI	33.2	1815	566	18	1	4989	124	1444	4.6e-258	900.6	99.7	Vitis vinifera (Grape)	VITISV_026680	ORFNames=VITISV_026680 {ECO:0000313|EMBL:CAN76793.1};	29760	Eukaryota; Viridiplantae; Streptophyta; Embryophyta; Tracheophyta; Spermatophyta; Magnoliophyta; eudicotyledons; Gunneridae; Pentapetalae; rosids; Vitales; Vitaceae; Vitis	A5BEK1_VITVI	A5BEK1	Uncharacterized protein	SubName: Full=Uncharacterized protein {ECO:0000313|EMBL:CAN76793.1};	GO:0005634;GO:0004190;GO:0003676;GO:0015074			IPR001969;IPR016197;IPR000953;IPR023780;IPR001584;IPR021109;IPR005162;IPR012337;IPR036397;IPR000477				PF00385;PF03732;PF00665;PF00078	PS00141;PS50013;PS50994;PS50878						DNA integration [GO:0015074]	aspartic-type endopeptidase activity [GO:0004190];nucleic acid binding [GO:0003676]	nucleus [GO:0005634]
scf7180000102372.4915.g757.t1	tr|B8YLY3|B8YLY3_MEDTR	65.9	293	54	1	1	741	1012	1304	4.1e-99	369.8	99.7	Medicago truncatula (Barrel medic) (Medicago tribuloides)			3880	Eukaryota; Viridiplantae; Streptophyta; Embryophyta; Tracheophyta; Spermatophyta; Magnoliophyta; eudicotyledons; Gunneridae; Pentapetalae; rosids; fabids; Fabales; Fabaceae; Papilionoideae; Trifolieae; Medicago	B8YLY3_MEDTR	B8YLY3	Gag-Pol polyprotein	SubName: Full=Gag-Pol polyprotein {ECO:0000313|EMBL:ACL97383.1};	GO:0003676;GO:0008270;GO:0015074			IPR025724;IPR001584;IPR012337;IPR036397;IPR013103;IPR001878;IPR036875				PF13976;PF00665;PF07727	PS50994;PS50158						DNA integration [GO:0015074]	nucleic acid binding [GO:0003676];zinc ion binding [GO:0008270]
scf7180000102420.58812.g807.t1	tr|Q0ZCD0|Q0ZCD0_POPTR	68.2	613	177	5	1	1788	115	726	3.2e-230	806.6	99.7	Populus trichocarpa (Western balsam poplar) (Populus balsamifera subsp. trichocarpa)			3694	Eukaryota; Viridiplantae; Streptophyta; Embryophyta; Tracheophyta; Spermatophyta; Magnoliophyta; eudicotyledons; Gunneridae; Pentapetalae; rosids; fabids; Malpighiales; Salicaceae; Saliceae; Populus	Q0ZCD0_POPTR	Q0ZCD0	Integrase	SubName: Full=Integrase {ECO:0000313|EMBL:ABG37658.1};	GO:0003676			IPR012337;IPR036397;IPR000477				PF00078								nucleic acid binding [GO:0003676]
scf7180000102671.5567.g1055.t1	tr|Q0ZCD0|Q0ZCD0_POPTR	34.3	724	239	12	1	1467	5	726	2.2e-88	335.1	99.7	Populus trichocarpa (Western balsam poplar) (Populus balsamifera subsp. trichocarpa)			3694	Eukaryota; Viridiplantae; Streptophyta; Embryophyta; Tracheophyta; Spermatophyta; Magnoliophyta; eudicotyledons; Gunneridae; Pentapetalae; rosids; fabids; Malpighiales; Salicaceae; Saliceae; Populus	Q0ZCD0_POPTR	Q0ZCD0	Integrase	SubName: Full=Integrase {ECO:0000313|EMBL:ABG37658.1};	GO:0003676			IPR012337;IPR036397;IPR000477				PF00078								nucleic acid binding [GO:0003676]
scf7180000103246.4917.g1531.t1	tr|A0A058ZZZ5|A0A058ZZZ5_EUCGR	91.4	567	45	1	4	1704	1	563	2.4e-307	1062.8	99.7	Eucalyptus grandis (Flooded gum)	EUGRSUZ_K00802	ORFNames=EUGRSUZ_K00802 {ECO:0000313|EMBL:KCW46996.1};	71139	Eukaryota; Viridiplantae; Streptophyta; Embryophyta; Tracheophyta; Spermatophyta; Magnoliophyta; eudicotyledons; Gunneridae; Pentapetalae; rosids; malvids; Myrtales; Myrtaceae; Myrtoideae; Eucalypteae; Eucalyptus	A0A058ZZZ5_EUCGR	A0A058ZZZ5	Isocitrate lyase	RecName: Full=Isocitrate lyase {ECO:0000256|PIRNR:PIRNR001362};	GO:0004451;GO:0019752			IPR006254;IPR018523;IPR015813				PF00463	PS00161			PTHR21631	TIGR01346		carboxylic acid metabolic process [GO:0019752]	isocitrate lyase activity [GO:0004451]
scf7180000077133.47576:F:2607:114540:F.g308.t1	tr|Q5MG99|Q5MG99_IPOBA	48.8	598	132	3	1	1272	36	633	3.6e-151	543.5	99.7	Ipomoea batatas (Sweet potato) (Convolvulus batatas)			4120	Eukaryota; Viridiplantae; Streptophyta; Embryophyta; Tracheophyta; Spermatophyta; Magnoliophyta; eudicotyledons; Gunneridae; Pentapetalae; asterids; lamiids; Solanales; Convolvulaceae; Ipomoeeae; Ipomoea	Q5MG99_IPOBA	Q5MG99	Hypothetical retrotransposon	SubName: Full=Hypothetical retrotransposon {ECO:0000313|EMBL:AAV88069.1};	GO:0003676;GO:0015074			IPR025724;IPR001584;IPR012337;IPR036397;IPR013103				PF13976;PF00665;PF07727	PS50994						DNA integration [GO:0015074]	nucleic acid binding [GO:0003676]
scf7180000086309.7688.g706.t1	tr|A0A061E6T4|A0A061E6T4_THECC	63.1	1067	332	2	10	3102	412	1452	0	1409.4	99.7	Theobroma cacao (Cacao) (Cocoa)	TCM_009549	ORFNames=TCM_009549 {ECO:0000313|EMBL:EOY00082.1};	3641	Eukaryota; Viridiplantae; Streptophyta; Embryophyta; Tracheophyta; Spermatophyta; Magnoliophyta; eudicotyledons; Gunneridae; Pentapetalae; rosids; malvids; Malvales; Malvaceae; Byttnerioideae; Theobroma	A0A061E6T4_THECC	A0A061E6T4	DNA/RNA polymerases superfamily protein	SubName: Full=DNA/RNA polymerases superfamily protein {ECO:0000313|EMBL:EOY00082.1};	GO:0004190;GO:0003676;GO:0008270;GO:0015074			IPR001969;IPR016197;IPR001584;IPR021109;IPR005162;IPR012337;IPR036397;IPR000477;IPR001878;IPR036875				PF03732;PF00665;PF00078	PS00141;PS50994;PS50878;PS50158						DNA integration [GO:0015074]	aspartic-type endopeptidase activity [GO:0004190];nucleic acid binding [GO:0003676];zinc ion binding [GO:0008270]
scf7180000089073.23953.g837.t1	tr|A5B3P9|A5B3P9_VITVI	54.3	619	169	7	1	1515	1	619	1.8e-173	617.8	99.7	Vitis vinifera (Grape)	VITISV_001550	ORFNames=VITISV_001550 {ECO:0000313|EMBL:CAN76400.1};	29760	Eukaryota; Viridiplantae; Streptophyta; Embryophyta; Tracheophyta; Spermatophyta; Magnoliophyta; eudicotyledons; Gunneridae; Pentapetalae; rosids; Vitales; Vitaceae; Vitis	A5B3P9_VITVI	A5B3P9	Uncharacterized protein	SubName: Full=Uncharacterized protein {ECO:0000313|EMBL:CAN76400.1};				IPR013103				PF07727
scf7180000075398.47551.g790.t1	tr|A0A067FCQ4|A0A067FCQ4_CITSI	75.2	818	171	4	7	2454	18	805	0	1233.8	99.7	Citrus sinensis (Sweet orange) (Citrus aurantium var. sinensis)	CISIN_1g003457mg	ORFNames=CISIN_1g003457mg {ECO:0000313|EMBL:KDO63945.1};	2711	Eukaryota; Viridiplantae; Streptophyta; Embryophyta; Tracheophyta; Spermatophyta; Magnoliophyta; eudicotyledons; Gunneridae; Pentapetalae; rosids; malvids; Sapindales; Rutaceae; Aurantioideae; Citrus	A0A067FCQ4_CITSI	A0A067FCQ4	Uncharacterized protein	SubName: Full=Uncharacterized protein {ECO:0000313|EMBL:KDO63945.1};				IPR006946;IPR008979;IPR002885;IPR011990				PF04862;PF01535;PF13041	PS51375				TIGR00756
scf7180000077051.51840.g522.t1	tr|A0A1Q3CXE0|A0A1Q3CXE0_CEPFO	80.8	360	61	3	4	1059	4	363	3.9e-143	516.5	99.7	Cephalotus follicularis (Albany pitcher plant)	CFOL_v3_28359	ORFNames=CFOL_v3_28359 {ECO:0000313|EMBL:GAV84917.1};	3775	Eukaryota; Viridiplantae; Streptophyta; Embryophyta; Tracheophyta; Spermatophyta; Magnoliophyta; eudicotyledons; Gunneridae; Pentapetalae; rosids; fabids; Oxalidales; Cephalotaceae; Cephalotus	A0A1Q3CXE0_CEPFO	A0A1Q3CXE0	SurE domain-containing protein	SubName: Full=SurE domain-containing protein {ECO:0000313|EMBL:GAV84917.1};	GO:0008252			IPR030048;IPR002828;IPR036523				PF01975								nucleotidase activity [GO:0008252]
scf7180000078616.10961.g978.t1	tr|A5C647|A5C647_VITVI	36.8	1707	522	19	13	3486	81	1780	8.5e-304	1052	99.7	Vitis vinifera (Grape)	VITISV_019683	ORFNames=VITISV_019683 {ECO:0000313|EMBL:CAN66388.1};	29760	Eukaryota; Viridiplantae; Streptophyta; Embryophyta; Tracheophyta; Spermatophyta; Magnoliophyta; eudicotyledons; Gunneridae; Pentapetalae; rosids; Vitales; Vitaceae; Vitis	A5C647_VITVI	A5C647	Uncharacterized protein	SubName: Full=Uncharacterized protein {ECO:0000313|EMBL:CAN66388.1};	GO:0003676;GO:0015074			IPR001584;IPR021109;IPR005162;IPR012337;IPR036397;IPR000477				PF03732;PF00665;PF00078	PS50994						DNA integration [GO:0015074]	nucleic acid binding [GO:0003676]
scf7180000078808.25107.g1163.t1	tr|V4SZQ7|V4SZQ7_9ROSI	61.8	495	165	3	1	1425	1	491	4.1e-172	613.2	99.7	Citrus clementina	CICLE_v10000026mg	ORFNames=CICLE_v10000026mg {ECO:0000313|EMBL:ESR44580.1};	85681	Eukaryota; Viridiplantae; Streptophyta; Embryophyta; Tracheophyta; Spermatophyta; Magnoliophyta; eudicotyledons; Gunneridae; Pentapetalae; rosids; malvids; Sapindales; Rutaceae; Aurantioideae; Citrus	V4SZQ7_9ROSI	V4SZQ7	Uncharacterized protein	SubName: Full=Uncharacterized protein {ECO:0000313|EMBL:ESR44580.1};			cic:CICLE_v10000026mg	IPR035192;IPR015943;IPR036322	XP_006431340.1			PF17238						18042740
scf7180000078817.18388.g10.t1	tr|A0A151THM1|A0A151THM1_CAJCA	61.6	1162	406	9	10	3480	3	1129	0	1434.5	99.7	Cajanus cajan (Pigeon pea) (Cajanus indicus)	KK1_012782	ORFNames=KK1_012782 {ECO:0000313|EMBL:KYP66486.1};	3821	Eukaryota; Viridiplantae; Streptophyta; Embryophyta; Tracheophyta; Spermatophyta; Magnoliophyta; eudicotyledons; Gunneridae; Pentapetalae; rosids; fabids; Fabales; Fabaceae; Papilionoideae; Phaseoleae; Cajanus	A0A151THM1_CAJCA	A0A151THM1	Retrovirus-related Pol polyprotein from transposon TNT 1-94	SubName: Full=Retrovirus-related Pol polyprotein from transposon TNT 1-94 {ECO:0000313|EMBL:KYP66486.1};	GO:0003676;GO:0008270;GO:0015074			IPR025724;IPR001584;IPR012337;IPR036397;IPR013103;IPR001878;IPR036875				PF13976;PF00665;PF07727;PF00098	PS50994;PS50158						DNA integration [GO:0015074]	nucleic acid binding [GO:0003676];zinc ion binding [GO:0008270]
scf7180000079052.93936.g228.t1	tr|A5BNR5|A5BNR5_VITVI	43.9	719	337	14	4	2076	290	970	7.2e-157	563.1	99.7	Vitis vinifera (Grape)	VITISV_035665	ORFNames=VITISV_035665 {ECO:0000313|EMBL:CAN68148.1};	29760	Eukaryota; Viridiplantae; Streptophyta; Embryophyta; Tracheophyta; Spermatophyta; Magnoliophyta; eudicotyledons; Gunneridae; Pentapetalae; rosids; Vitales; Vitaceae; Vitis	A5BNR5_VITVI	A5BNR5	Uncharacterized protein	SubName: Full=Uncharacterized protein {ECO:0000313|EMBL:CAN68148.1};	GO:0003676;GO:0008270;GO:0015074;GO:0055114			IPR013149;IPR025724;IPR011032;IPR001584;IPR036291;IPR012337;IPR036397;IPR013103;IPR029472;IPR036875		KOG1196;COG2130		PF00107;PF13976;PF14244;PF00665;PF07727	PS50994						DNA integration [GO:0015074];oxidation-reduction process [GO:0055114]	nucleic acid binding [GO:0003676];zinc ion binding [GO:0008270]
scf7180000079239.12982.g413.t1	tr|A0A061E7F4|A0A061E7F4_THECC	80.8	479	91	1	1	1434	1	479	1.5e-177	631.3	99.7	Theobroma cacao (Cacao) (Cocoa)	TCM_010463	ORFNames=TCM_010463 {ECO:0000313|EMBL:EOY00568.1};	3641	Eukaryota; Viridiplantae; Streptophyta; Embryophyta; Tracheophyta; Spermatophyta; Magnoliophyta; eudicotyledons; Gunneridae; Pentapetalae; rosids; malvids; Malvales; Malvaceae; Byttnerioideae; Theobroma	A0A061E7F4_THECC	A0A061E7F4	Tetratricopeptide repeat (TPR)-like superfamily protein	SubName: Full=Tetratricopeptide repeat (TPR)-like superfamily protein {ECO:0000313|EMBL:EOY00568.1};				IPR002885;IPR011990				PF01535;PF13041	PS51375				TIGR00756
scf7180000079445.16932.g605.t1	tr|A0A151THM1|A0A151THM1_CAJCA	61.2	1229	422	7	10	3660	3	1188	0	1529.2	99.7	Cajanus cajan (Pigeon pea) (Cajanus indicus)	KK1_012782	ORFNames=KK1_012782 {ECO:0000313|EMBL:KYP66486.1};	3821	Eukaryota; Viridiplantae; Streptophyta; Embryophyta; Tracheophyta; Spermatophyta; Magnoliophyta; eudicotyledons; Gunneridae; Pentapetalae; rosids; fabids; Fabales; Fabaceae; Papilionoideae; Phaseoleae; Cajanus	A0A151THM1_CAJCA	A0A151THM1	Retrovirus-related Pol polyprotein from transposon TNT 1-94	SubName: Full=Retrovirus-related Pol polyprotein from transposon TNT 1-94 {ECO:0000313|EMBL:KYP66486.1};	GO:0003676;GO:0008270;GO:0015074			IPR025724;IPR001584;IPR012337;IPR036397;IPR013103;IPR001878;IPR036875				PF13976;PF00665;PF07727;PF00098	PS50994;PS50158						DNA integration [GO:0015074]	nucleic acid binding [GO:0003676];zinc ion binding [GO:0008270]
scf7180000079605.2668.g764.t1	tr|A0A078G2X3|A0A078G2X3_BRANA	58.8	238	74	5	1	690	1	222	3e-59	237.3	99.7	Brassica napus (Rape)	BnaC09g29270D GSBRNA2T00009381001	Name=BnaC09g29270D {ECO:0000313|EMBL:CDY19671.1}; ORFNames=GSBRNA2T00009381001 {ECO:0000313|EMBL:CDY19671.1};	3708	Eukaryota; Viridiplantae; Streptophyta; Embryophyta; Tracheophyta; Spermatophyta; Magnoliophyta; eudicotyledons; Gunneridae; Pentapetalae; rosids; malvids; Brassicales; Brassicaceae; Brassiceae; Brassica	A0A078G2X3_BRANA	A0A078G2X3	BnaC09g29270D protein	SubName: Full=BnaC09g29270D protein {ECO:0000313|EMBL:CDY19671.1};
scf7180000079620.16372.g775.t1	tr|B9IKV2|B9IKV2_POPTR	50.1	397	192	4	4	1179	26	421	2.8e-97	364.4	99.7	Populus trichocarpa (Western balsam poplar) (Populus balsamifera subsp. trichocarpa)	POPTR_0018s01500g	ORFNames=POPTR_0018s01500g {ECO:0000313|EMBL:EEF03415.2};	3694	Eukaryota; Viridiplantae; Streptophyta; Embryophyta; Tracheophyta; Spermatophyta; Magnoliophyta; eudicotyledons; Gunneridae; Pentapetalae; rosids; fabids; Malpighiales; Salicaceae; Saliceae; Populus	B9IKV2_POPTR	B9IKV2	Uncharacterized protein	SubName: Full=Uncharacterized protein {ECO:0000313|EMBL:EEF03415.2};	GO:0016021		pop:POPTR_0018s01500g	IPR004158	XP_002324850.2	ENOG410JCAX;ENOG410ZKCS	EOG093604T1	PF03140						7459018			integral component of membrane [GO:0016021]
scf7180000080207.26062.g7.t1	tr|A0A067EM30|A0A067EM30_CITSI	42.3	239	125	4	1	708	1	229	3.2e-40	174.1	99.7	Citrus sinensis (Sweet orange) (Citrus aurantium var. sinensis)	CISIN_1g026938mg	ORFNames=CISIN_1g026938mg {ECO:0000313|EMBL:KDO52252.1};	2711	Eukaryota; Viridiplantae; Streptophyta; Embryophyta; Tracheophyta; Spermatophyta; Magnoliophyta; eudicotyledons; Gunneridae; Pentapetalae; rosids; malvids; Sapindales; Rutaceae; Aurantioideae; Citrus	A0A067EM30_CITSI	A0A067EM30	Uncharacterized protein	SubName: Full=Uncharacterized protein {ECO:0000313|EMBL:KDO52252.1};	GO:0005509			IPR011992;IPR018247;IPR002048					PS00018;PS50222							calcium ion binding [GO:0005509]
scf7180000081210.8514.g1030.t1	tr|E7BQD4|E7BQD4_SILLA	46.2	498	245	8	4	1455	179	667	8.1e-115	422.9	99.7	Silene latifolia (White campion) (Bladder campion)			37657	Eukaryota; Viridiplantae; Streptophyta; Embryophyta; Tracheophyta; Spermatophyta; Magnoliophyta; eudicotyledons; Gunneridae; Pentapetalae; Caryophyllales; Caryophyllaceae; Sileneae; Silene	E7BQD4_SILLA	E7BQD4	Gag-pol polyprotein	SubName: Full=Gag-pol polyprotein {ECO:0000313|EMBL:ADP20178.1};	GO:0003676;GO:0008270;GO:0015074			IPR001584;IPR021109;IPR005162;IPR012337;IPR036397;IPR000477;IPR001878;IPR036875				PF03732;PF00665;PF00078;PF00098	PS50994;PS50878;PS50158						DNA integration [GO:0015074]	nucleic acid binding [GO:0003676];zinc ion binding [GO:0008270]
scf7180000081304.56770.g1131.t1	tr|Q5MG99|Q5MG99_IPOBA	45.3	833	198	8	7	2310	651	1290	7.7e-176	626.3	99.7	Ipomoea batatas (Sweet potato) (Convolvulus batatas)			4120	Eukaryota; Viridiplantae; Streptophyta; Embryophyta; Tracheophyta; Spermatophyta; Magnoliophyta; eudicotyledons; Gunneridae; Pentapetalae; asterids; lamiids; Solanales; Convolvulaceae; Ipomoeeae; Ipomoea	Q5MG99_IPOBA	Q5MG99	Hypothetical retrotransposon	SubName: Full=Hypothetical retrotransposon {ECO:0000313|EMBL:AAV88069.1};	GO:0003676;GO:0015074			IPR025724;IPR001584;IPR012337;IPR036397;IPR013103				PF13976;PF00665;PF07727	PS50994						DNA integration [GO:0015074]	nucleic acid binding [GO:0003676]
scf7180000083067.11269.g1468.t1	tr|A5B9T7|A5B9T7_VITVI	44.9	1186	485	18	10	3144	5	1163	1.6e-277	964.5	99.7	Vitis vinifera (Grape)	VITISV_023515	ORFNames=VITISV_023515 {ECO:0000313|EMBL:CAN61136.1};	29760	Eukaryota; Viridiplantae; Streptophyta; Embryophyta; Tracheophyta; Spermatophyta; Magnoliophyta; eudicotyledons; Gunneridae; Pentapetalae; rosids; Vitales; Vitaceae; Vitis	A5B9T7_VITVI	A5B9T7	Uncharacterized protein	SubName: Full=Uncharacterized protein {ECO:0000313|EMBL:CAN61136.1};	GO:0003676;GO:0015074			IPR001584;IPR021109;IPR005162;IPR012337;IPR036397;IPR000477				PF03732;PF00665;PF00078	PS50994						DNA integration [GO:0015074]	nucleic acid binding [GO:0003676]
scf7180000083167.29652.g32.t1	tr|A0A151SZR9|A0A151SZR9_CAJCA	63.8	586	201	5	7	1740	240	822	7.4e-216	758.8	99.7	Cajanus cajan (Pigeon pea) (Cajanus indicus)	KK1_015749	ORFNames=KK1_015749 {ECO:0000313|EMBL:KYP60296.1};	3821	Eukaryota; Viridiplantae; Streptophyta; Embryophyta; Tracheophyta; Spermatophyta; Magnoliophyta; eudicotyledons; Gunneridae; Pentapetalae; rosids; fabids; Fabales; Fabaceae; Papilionoideae; Phaseoleae; Cajanus	A0A151SZR9_CAJCA	A0A151SZR9	Retrovirus-related Pol polyprotein from transposon TNT 1-94	SubName: Full=Retrovirus-related Pol polyprotein from transposon TNT 1-94 {ECO:0000313|EMBL:KYP60296.1}; Flags: Fragment;	GO:0003676;GO:0015074			IPR025724;IPR001584;IPR012337;IPR036397;IPR013103				PF13976;PF00665;PF07727	PS50994						DNA integration [GO:0015074]	nucleic acid binding [GO:0003676]
scf7180000083617.37537.g491.t1	tr|Q2QQ28|Q2QQ28_ORYSJ	38.1	640	258	14	4	1581	205	820	1e-91	346.3	99.7	Oryza sativa subsp. japonica (Rice)	LOC_Os12g32440	OrderedLocusNames=LOC_Os12g32440 {ECO:0000313|EMBL:ABA99022.2};	39947	Eukaryota; Viridiplantae; Streptophyta; Embryophyta; Tracheophyta; Spermatophyta; Magnoliophyta; Liliopsida; Poales; Poaceae; BOP clade; Oryzoideae; Oryzeae; Oryzinae; Oryza; Oryza sativa	Q2QQ28_ORYSJ	Q2QQ28	Retrotransposon protein, putative, Ty1-copia subclass	SubName: Full=Retrotransposon protein, putative, Ty1-copia subclass {ECO:0000313|EMBL:ABA99022.2};	GO:0003676;GO:0008270			IPR025724;IPR012337;IPR036397;IPR013103;IPR036875		KOG0017;COG2801		PF13976;PF07727								nucleic acid binding [GO:0003676];zinc ion binding [GO:0008270]
scf7180000083984.11341.g860.t1	tr|A0A067F1L3|A0A067F1L3_CITSI	87.9	207	23	2	1	615	1	207	9.7e-94	351.7	99.7	Citrus sinensis (Sweet orange) (Citrus aurantium var. sinensis)	CISIN_1g048552mg	ORFNames=CISIN_1g048552mg {ECO:0000313|EMBL:KDO57106.1};	2711	Eukaryota; Viridiplantae; Streptophyta; Embryophyta; Tracheophyta; Spermatophyta; Magnoliophyta; eudicotyledons; Gunneridae; Pentapetalae; rosids; malvids; Sapindales; Rutaceae; Aurantioideae; Citrus	A0A067F1L3_CITSI	A0A067F1L3	Uncharacterized protein	SubName: Full=Uncharacterized protein {ECO:0000313|EMBL:KDO57106.1};				IPR029196;IPR016549				PF15251
scf7180000084172.12090.g1037.t1	tr|A0A1Q3BXI0|A0A1Q3BXI0_CEPFO	83.8	210	33	1	1	627	41	250	1.4e-100	374.4	99.7	Cephalotus follicularis (Albany pitcher plant)	CFOL_v3_16178	ORFNames=CFOL_v3_16178 {ECO:0000313|EMBL:GAV72690.1};	3775	Eukaryota; Viridiplantae; Streptophyta; Embryophyta; Tracheophyta; Spermatophyta; Magnoliophyta; eudicotyledons; Gunneridae; Pentapetalae; rosids; fabids; Oxalidales; Cephalotaceae; Cephalotus	A0A1Q3BXI0_CEPFO	A0A1Q3BXI0	PHD finger protein ING	RecName: Full=PHD finger protein ING {ECO:0000256|RuleBase:RU361213};	GO:0005634;GO:0046872;GO:0016569			IPR028652;IPR024610;IPR011011;IPR001965;IPR019787;IPR013083				PF12998;PF00628	PS50016			PTHR10333:SF75			covalent chromatin modification [GO:0016569]	metal ion binding [GO:0046872]	nucleus [GO:0005634]
scf7180000084537.27849.g1409.t1	tr|A5B147|A5B147_VITVI	49.6	1614	541	18	13	4050	19	1628	0	1552	99.7	Vitis vinifera (Grape)	VITISV_026455	ORFNames=VITISV_026455 {ECO:0000313|EMBL:CAN67374.1};	29760	Eukaryota; Viridiplantae; Streptophyta; Embryophyta; Tracheophyta; Spermatophyta; Magnoliophyta; eudicotyledons; Gunneridae; Pentapetalae; rosids; Vitales; Vitaceae; Vitis	A5B147_VITVI	A5B147	Uncharacterized protein	SubName: Full=Uncharacterized protein {ECO:0000313|EMBL:CAN67374.1};	GO:0003676;GO:0015074			IPR001584;IPR021109;IPR005162;IPR012337;IPR036397;IPR000477				PF03732;PF00665;PF00078	PS50994						DNA integration [GO:0015074]	nucleic acid binding [GO:0003676]
scf7180000084691.17594.g1550.t1	tr|A5AJI7|A5AJI7_VITVI	43.3	240	117	1	1	720	8	228	5.9e-50	206.5	99.7	Vitis vinifera (Grape)	VITISV_038145	ORFNames=VITISV_038145 {ECO:0000313|EMBL:CAN71391.1};	29760	Eukaryota; Viridiplantae; Streptophyta; Embryophyta; Tracheophyta; Spermatophyta; Magnoliophyta; eudicotyledons; Gunneridae; Pentapetalae; rosids; Vitales; Vitaceae; Vitis	A5AJI7_VITVI	A5AJI7	Uncharacterized protein	SubName: Full=Uncharacterized protein {ECO:0000313|EMBL:CAN71391.1};	GO:0003676;GO:0015074			IPR001584;IPR012337;IPR036397				PF00665	PS50994						DNA integration [GO:0015074]	nucleic acid binding [GO:0003676]
scf7180000085028.17546.g233.t1	tr|A5C050|A5C050_VITVI	52.6	1039	401	11	1	2877	341	1368	3e-286	993.4	99.7	Vitis vinifera (Grape)	VITISV_041046	ORFNames=VITISV_041046 {ECO:0000313|EMBL:CAN61957.1};	29760	Eukaryota; Viridiplantae; Streptophyta; Embryophyta; Tracheophyta; Spermatophyta; Magnoliophyta; eudicotyledons; Gunneridae; Pentapetalae; rosids; Vitales; Vitaceae; Vitis	A5C050_VITVI	A5C050	Uncharacterized protein	SubName: Full=Uncharacterized protein {ECO:0000313|EMBL:CAN61957.1};	GO:0003676;GO:0015074			IPR001584;IPR021109;IPR005162;IPR012337;IPR036397;IPR000477				PF03732;PF00665;PF00078	PS50994						DNA integration [GO:0015074]	nucleic acid binding [GO:0003676]
scf7180000085414.12287.g612.t1	tr|W9QZH6|W9QZH6_9ROSA	60.7	247	96	1	1	738	1	247	2.5e-88	334	99.7	Morus notabilis	L484_024637	ORFNames=L484_024637 {ECO:0000313|EMBL:EXB52087.1};	981085	Eukaryota; Viridiplantae; Streptophyta; Embryophyta; Tracheophyta; Spermatophyta; Magnoliophyta; eudicotyledons; Gunneridae; Pentapetalae; rosids; fabids; Rosales; Moraceae; Morus	W9QZH6_9ROSA	W9QZH6	Secologanin synthase	SubName: Full=Secologanin synthase {ECO:0000313|EMBL:EXB52087.1};	GO:0020037;GO:0005506;GO:0004497;GO:0016705			IPR001128;IPR017972;IPR002401;IPR036396	XP_010092742.1			PF00067	PS00086					21407371		heme binding [GO:0020037];iron ion binding [GO:0005506];monooxygenase activity [GO:0004497];oxidoreductase activity, acting on paired donors, with incorporation or reduction of molecular oxygen [GO:0016705]
scf7180000085549.54269.g769.t1	tr|A0A1U8NUP3|A0A1U8NUP3_GOSHI	62.5	360	124	6	4	1077	7	357	4.3e-105	390.2	99.7	Gossypium hirsutum (Upland cotton) (Gossypium mexicanum)	LOC107951899	Name=LOC107951899 {ECO:0000313|RefSeq:XP_016742570.1};	3635	Eukaryota; Viridiplantae; Streptophyta; Embryophyta; Tracheophyta; Spermatophyta; Magnoliophyta; eudicotyledons; Gunneridae; Pentapetalae; rosids; malvids; Malvales; Malvaceae; Malvoideae; Gossypium	A0A1U8NUP3_GOSHI	A0A1U8NUP3	DNA-repair protein XRCC1-like isoform X2	SubName: Full=DNA-repair protein XRCC1-like isoform X2 {ECO:0000313|RefSeq:XP_016742570.1};				IPR001357;IPR036420	XP_016742570.1			PF00533	PS50172					107951899
scf7180000085970.18282.g1217.t1	tr|A0A067E9L9|A0A067E9L9_CITSI	52.8	947	261	13	1	2793	1	777	1e-105	393.7	99.7	Citrus sinensis (Sweet orange) (Citrus aurantium var. sinensis)	CISIN_1g003933mg	ORFNames=CISIN_1g003933mg {ECO:0000313|EMBL:KDO51748.1};	2711	Eukaryota; Viridiplantae; Streptophyta; Embryophyta; Tracheophyta; Spermatophyta; Magnoliophyta; eudicotyledons; Gunneridae; Pentapetalae; rosids; malvids; Sapindales; Rutaceae; Aurantioideae; Citrus	A0A067E9L9_CITSI	A0A067E9L9	Uncharacterized protein	SubName: Full=Uncharacterized protein {ECO:0000313|EMBL:KDO51748.1};	GO:0003723			IPR004087;IPR004088;IPR036612				PF00013								RNA binding [GO:0003723]
scf7180000085977.44480.g1219.t1	tr|Q0ZCD0|Q0ZCD0_POPTR	95.4	108	5	0	1	324	397	504	7.2e-56	224.9	99.7	Populus trichocarpa (Western balsam poplar) (Populus balsamifera subsp. trichocarpa)			3694	Eukaryota; Viridiplantae; Streptophyta; Embryophyta; Tracheophyta; Spermatophyta; Magnoliophyta; eudicotyledons; Gunneridae; Pentapetalae; rosids; fabids; Malpighiales; Salicaceae; Saliceae; Populus	Q0ZCD0_POPTR	Q0ZCD0	Integrase	SubName: Full=Integrase {ECO:0000313|EMBL:ABG37658.1};	GO:0003676			IPR012337;IPR036397;IPR000477				PF00078								nucleic acid binding [GO:0003676]
scf7180000086018.10444.g1261.t1	tr|Q5R1J2|Q5R1J2_ORYSJ	33.4	1092	414	24	7	2379	53	1132	1.1e-137	499.6	99.7	Oryza sativa subsp. japonica (Rice)	LOC_Os11g18580	OrderedLocusNames=LOC_Os11g18580 {ECO:0000313|EMBL:ABA92827.2};	39947	Eukaryota; Viridiplantae; Streptophyta; Embryophyta; Tracheophyta; Spermatophyta; Magnoliophyta; Liliopsida; Poales; Poaceae; BOP clade; Oryzoideae; Oryzeae; Oryzinae; Oryza; Oryza sativa	Q5R1J2_ORYSJ	Q5R1J2	Integrase core domain, putative; Retrotransposon protein, putative, Ty1-copia sub-class; Retrotransposon protein, putative, Ty1-copia subclass	SubName: Full=Integrase core domain, putative {ECO:0000313|EMBL:AAV85747.1}; SubName: Full=Retrotransposon protein, putative, Ty1-copia sub-class {ECO:0000313|EMBL:AAX92956.1}; SubName: Full=Retrotransposon protein, putative, Ty1-copia subclass {ECO:0000313|EMBL:ABA92827.2};	GO:0003676;GO:0008270;GO:0015074			IPR025724;IPR001584;IPR012337;IPR036397;IPR013103;IPR001878;IPR036875		KOG0017;COG2801		PF13976;PF00665;PF07727	PS50994;PS50158						DNA integration [GO:0015074]	nucleic acid binding [GO:0003676];zinc ion binding [GO:0008270]
scf7180000086566.34706.g1821.t1	tr|A0A1U7ZZ39|A0A1U7ZZ39_NELNU	75.2	202	43	2	1	606	1	195	1.7e-74	287.7	99.7	Nelumbo nucifera (Sacred lotus)	LOC104597644	Name=LOC104597644 {ECO:0000313|RefSeq:XP_010257606.1, ECO:0000313|RefSeq:XP_010257607.1, ECO:0000313|RefSeq:XP_019053414.1};	4432	Eukaryota; Viridiplantae; Streptophyta; Embryophyta; Tracheophyta; Spermatophyta; Magnoliophyta; eudicotyledons; Proteales; Nelumbonaceae; Nelumbo	A0A1U7ZZ39_NELNU	A0A1U7ZZ39	transcription initiation factor TFIID subunit 7	SubName: Full=transcription initiation factor TFIID subunit 7 {ECO:0000313|RefSeq:XP_010257606.1, ECO:0000313|RefSeq:XP_010257607.1, ECO:0000313|RefSeq:XP_019053414.1};	GO:0005669;GO:0003743;GO:0006367		nnu:104597644	IPR006751	XP_010257606.1;XP_010257607.1;XP_019053414.1			PF04658						104597644	transcription initiation from RNA polymerase II promoter [GO:0006367]	translation initiation factor activity [GO:0003743]	transcription factor TFIID complex [GO:0005669]
scf7180000073981.128128.g107.t1	tr|W9SUZ5|W9SUZ5_9ROSA	75.5	466	114	0	7	1404	2	467	4.2e-193	682.9	99.6	Morus notabilis	L484_011810	ORFNames=L484_011810 {ECO:0000313|EMBL:EXC28306.1};	981085	Eukaryota; Viridiplantae; Streptophyta; Embryophyta; Tracheophyta; Spermatophyta; Magnoliophyta; eudicotyledons; Gunneridae; Pentapetalae; rosids; fabids; Rosales; Moraceae; Morus	W9SUZ5_9ROSA	W9SUZ5	Chaperone protein dnaJ 13	SubName: Full=Chaperone protein dnaJ 13 {ECO:0000313|EMBL:EXC28306.1};	GO:0016021			IPR024586;IPR036869;IPR001623;IPR018253	XP_010110827.1			PF00226;PF11875	PS00636;PS50076					21395050			integral component of membrane [GO:0016021]
scf7180000087116.19798.g516.t1	tr|A0A1R3GJB7|A0A1R3GJB7_COCAP	53	1130	340	11	1	3171	152	1163	1.8e-310	1074.3	99.6	Corchorus capsularis (Jute)	CCACVL1_25544	ORFNames=CCACVL1_25544 {ECO:0000313|EMBL:OMO58188.1};	210143	Eukaryota; Viridiplantae; Streptophyta; Embryophyta; Tracheophyta; Spermatophyta; Magnoliophyta; eudicotyledons; Gunneridae; Pentapetalae; rosids; malvids; Malvales; Malvaceae; Grewioideae; Apeibeae; Corchorus	A0A1R3GJB7_COCAP	A0A1R3GJB7	Integrase, catalytic core	SubName: Full=Integrase, catalytic core {ECO:0000313|EMBL:OMO58188.1};	GO:0016021;GO:0003676;GO:0008270			IPR013057;IPR025724;IPR012337;IPR036397;IPR013103;IPR001878;IPR036875				PF01490;PF13976;PF07727;PF00098	PS50158							nucleic acid binding [GO:0003676];zinc ion binding [GO:0008270]	integral component of membrane [GO:0016021]
scf7180000087246.23309.g653.t1	tr|A0A151THM1|A0A151THM1_CAJCA	61.5	1337	433	12	1	3876	22	1321	0	1632.1	99.6	Cajanus cajan (Pigeon pea) (Cajanus indicus)	KK1_012782	ORFNames=KK1_012782 {ECO:0000313|EMBL:KYP66486.1};	3821	Eukaryota; Viridiplantae; Streptophyta; Embryophyta; Tracheophyta; Spermatophyta; Magnoliophyta; eudicotyledons; Gunneridae; Pentapetalae; rosids; fabids; Fabales; Fabaceae; Papilionoideae; Phaseoleae; Cajanus	A0A151THM1_CAJCA	A0A151THM1	Retrovirus-related Pol polyprotein from transposon TNT 1-94	SubName: Full=Retrovirus-related Pol polyprotein from transposon TNT 1-94 {ECO:0000313|EMBL:KYP66486.1};	GO:0003676;GO:0008270;GO:0015074			IPR025724;IPR001584;IPR012337;IPR036397;IPR013103;IPR001878;IPR036875				PF13976;PF00665;PF07727;PF00098	PS50994;PS50158						DNA integration [GO:0015074]	nucleic acid binding [GO:0003676];zinc ion binding [GO:0008270]
scf7180000087379.20874.g783.t1	tr|A0A0B0MD85|A0A0B0MD85_GOSAR	61.5	436	154	5	4	1281	5	436	6.6e-129	469.5	99.6	Gossypium arboreum (Tree cotton) (Gossypium nanking)	F383_20035	ORFNames=F383_20035 {ECO:0000313|EMBL:KHG00138.1};	29729	Eukaryota; Viridiplantae; Streptophyta; Embryophyta; Tracheophyta; Spermatophyta; Magnoliophyta; eudicotyledons; Gunneridae; Pentapetalae; rosids; malvids; Malvales; Malvaceae; Malvoideae; Gossypium	A0A0B0MD85_GOSAR	A0A0B0MD85	Dapper	SubName: Full=Dapper {ECO:0000313|EMBL:KHG00138.1};				IPR021864;IPR007700	XP_017617231.1			PF11961;PF05003						108461803
scf7180000088014.42520.g1420.t1	tr|A0A061F9T2|A0A061F9T2_THECC	89	91	10	0	1	273	1	91	6.5e-42	178.3	99.6	Theobroma cacao (Cacao) (Cocoa)	TCM_026488	ORFNames=TCM_026488 {ECO:0000313|EMBL:EOY11244.1};	3641	Eukaryota; Viridiplantae; Streptophyta; Embryophyta; Tracheophyta; Spermatophyta; Magnoliophyta; eudicotyledons; Gunneridae; Pentapetalae; rosids; malvids; Malvales; Malvaceae; Byttnerioideae; Theobroma	A0A061F9T2_THECC	A0A061F9T2	Adenylyl-sulfate kinase	RecName: Full=Adenylyl-sulfate kinase {ECO:0000256|RuleBase:RU004347}; EC=2.7.1.25 {ECO:0000256|RuleBase:RU004347};	GO:0004020;GO:0005524;GO:0070814;GO:0000103			IPR002891;IPR027417							UPA00140		TIGR00455		hydrogen sulfide biosynthetic process [GO:0070814];sulfate assimilation [GO:0000103]	adenylylsulfate kinase activity [GO:0004020];ATP binding [GO:0005524]
scf7180000088662.27362.g2051.t1	tr|O23864|O23864_9ORYZ	52	1312	610	9	16	3930	12	1310	0	1300	99.6	Oryza australiensis			4532	Eukaryota; Viridiplantae; Streptophyta; Embryophyta; Tracheophyta; Spermatophyta; Magnoliophyta; Liliopsida; Poales; Poaceae; BOP clade; Oryzoideae; Oryzeae; Oryzinae; Oryza	O23864_9ORYZ	O23864	Polyprotein	SubName: Full=Polyprotein {ECO:0000313|EMBL:BAA22288.1};	GO:0003676;GO:0008270;GO:0015074			IPR025724;IPR001584;IPR012337;IPR036397;IPR013103;IPR001878;IPR036875				PF13976;PF00665;PF07727;PF00098	PS50994;PS50158						DNA integration [GO:0015074]	nucleic acid binding [GO:0003676];zinc ion binding [GO:0008270]
scf7180000089664.48624.g1029.t1	tr|H6U1F0|H6U1F0_CITSI	67.4	230	24	2	1	540	919	1147	7.2e-77	295.4	99.6	Citrus sinensis (Sweet orange) (Citrus aurantium var. sinensis)	Tcs2	Name=Tcs2 {ECO:0000313|EMBL:AFB73912.1};	2711	Eukaryota; Viridiplantae; Streptophyta; Embryophyta; Tracheophyta; Spermatophyta; Magnoliophyta; eudicotyledons; Gunneridae; Pentapetalae; rosids; malvids; Sapindales; Rutaceae; Aurantioideae; Citrus	H6U1F0_CITSI	H6U1F0	Polyprotein	SubName: Full=Polyprotein {ECO:0000313|EMBL:AFB73912.1};	GO:0003676;GO:0008270;GO:0015074			IPR025724;IPR001584;IPR012337;IPR036397;IPR013103;IPR001878;IPR036875				PF13976;PF00665;PF07727;PF00098	PS50994;PS50158						DNA integration [GO:0015074]	nucleic acid binding [GO:0003676];zinc ion binding [GO:0008270]
scf7180000090269.55887.g1614.t1	tr|A0A1I4G269|A0A1I4G269_9RHIZ	76.5	149	34	1	1	444	3	151	2.5e-59	236.9	99.6	Methylobacterium pseudosasicola	SAMN05192568_1002159	ORFNames=SAMN05192568_1002159 {ECO:0000313|EMBL:SFL24185.1};	582667	Bacteria; Proteobacteria; Alphaproteobacteria; Rhizobiales; Methylobacteriaceae; Methylobacterium	A0A1I4G269_9RHIZ	A0A1I4G269	Murein L,D-transpeptidase YafK	SubName: Full=Murein L,D-transpeptidase YafK {ECO:0000313|EMBL:SFL24185.1};
scf7180000090338.36705.g1704.t1	tr|Q0ZCB7|Q0ZCB7_POPTR	31.5	1204	187	10	4	1710	86	1286	2.8e-135	491.1	99.6	Populus trichocarpa (Western balsam poplar) (Populus balsamifera subsp. trichocarpa)			3694	Eukaryota; Viridiplantae; Streptophyta; Embryophyta; Tracheophyta; Spermatophyta; Magnoliophyta; eudicotyledons; Gunneridae; Pentapetalae; rosids; fabids; Malpighiales; Salicaceae; Saliceae; Populus	Q0ZCB7_POPTR	Q0ZCB7	Integrase	SubName: Full=Integrase {ECO:0000313|EMBL:ABG37671.1};	GO:0003676;GO:0015074			IPR001584;IPR021109;IPR012337;IPR036397;IPR008891				PF00665;PF05515	PS50994						DNA integration [GO:0015074]	nucleic acid binding [GO:0003676]
scf7180000090620.29263.g2014.t1	tr|A0A151UC72|A0A151UC72_CAJCA	58.8	187	40	1	1	450	1022	1208	5.3e-49	202.6	99.6	Cajanus cajan (Pigeon pea) (Cajanus indicus)	KK1_021068	ORFNames=KK1_021068 {ECO:0000313|EMBL:KYP76811.1};	3821	Eukaryota; Viridiplantae; Streptophyta; Embryophyta; Tracheophyta; Spermatophyta; Magnoliophyta; eudicotyledons; Gunneridae; Pentapetalae; rosids; fabids; Fabales; Fabaceae; Papilionoideae; Phaseoleae; Cajanus	A0A151UC72_CAJCA	A0A151UC72	Retrovirus-related Pol polyprotein from transposon TNT 1-94	SubName: Full=Retrovirus-related Pol polyprotein from transposon TNT 1-94 {ECO:0000313|EMBL:KYP76811.1};	GO:0003676;GO:0008270;GO:0015074			IPR025724;IPR001584;IPR012337;IPR036397;IPR013103;IPR001878;IPR036875				PF13976;PF00665;PF07727	PS50994;PS50158						DNA integration [GO:0015074]	nucleic acid binding [GO:0003676];zinc ion binding [GO:0008270]
scf7180000090775.16931.g2168.t1	tr|V4SVR2|V4SVR2_9ROSI	58.1	627	213	12	1	1815	1	599	6.9e-196	692.6	99.6	Citrus clementina	CICLE_v10000464mg	ORFNames=CICLE_v10000464mg {ECO:0000313|EMBL:ESR44862.1};	85681	Eukaryota; Viridiplantae; Streptophyta; Embryophyta; Tracheophyta; Spermatophyta; Magnoliophyta; eudicotyledons; Gunneridae; Pentapetalae; rosids; malvids; Sapindales; Rutaceae; Aurantioideae; Citrus	V4SVR2_9ROSI	V4SVR2	Uncharacterized protein	SubName: Full=Uncharacterized protein {ECO:0000313|EMBL:ESR44862.1};	GO:0016021;GO:0005524;GO:0005509;GO:0030247;GO:0004674		cic:CICLE_v10000464mg	IPR001881;IPR018097;IPR011009;IPR000719;IPR001245;IPR008271;IPR013695;IPR025287	XP_006431622.1			PF07645;PF13947;PF07714;PF08488	PS01187;PS50011;PS00108					18042482		ATP binding [GO:0005524];calcium ion binding [GO:0005509];polysaccharide binding [GO:0030247];protein serine/threonine kinase activity [GO:0004674]	integral component of membrane [GO:0016021]
scf7180000090792.8665.g2179.t1	tr|A5BRS7|A5BRS7_VITVI	34.7	859	395	17	10	2430	54	798	2.4e-119	438.7	99.6	Vitis vinifera (Grape)	VITISV_016815	ORFNames=VITISV_016815 {ECO:0000313|EMBL:CAN72638.1};	29760	Eukaryota; Viridiplantae; Streptophyta; Embryophyta; Tracheophyta; Spermatophyta; Magnoliophyta; eudicotyledons; Gunneridae; Pentapetalae; rosids; Vitales; Vitaceae; Vitis	A5BRS7_VITVI	A5BRS7	Uncharacterized protein	SubName: Full=Uncharacterized protein {ECO:0000313|EMBL:CAN72638.1};	GO:0003676;GO:0015074			IPR001584;IPR021109;IPR005162;IPR012337;IPR036397;IPR000477				PF03732;PF00665;PF00078	PS50994						DNA integration [GO:0015074]	nucleic acid binding [GO:0003676]
scf7180000091373.18471.g252.t1	tr|A5AEN5|A5AEN5_VITVI	42.9	189	65	7	1	444	210	396	5.8e-24	119.4	99.6	Vitis vinifera (Grape)	VITISV_011340	ORFNames=VITISV_011340 {ECO:0000313|EMBL:CAN66637.1};	29760	Eukaryota; Viridiplantae; Streptophyta; Embryophyta; Tracheophyta; Spermatophyta; Magnoliophyta; eudicotyledons; Gunneridae; Pentapetalae; rosids; Vitales; Vitaceae; Vitis	A5AEN5_VITVI	A5AEN5	Uncharacterized protein	SubName: Full=Uncharacterized protein {ECO:0000313|EMBL:CAN66637.1};	GO:0003676;GO:0008270;GO:0015074			IPR025724;IPR001584;IPR012337;IPR036397;IPR013103;IPR001878;IPR036875				PF13976;PF00665;PF07727;PF00098	PS50994;PS50158						DNA integration [GO:0015074]	nucleic acid binding [GO:0003676];zinc ion binding [GO:0008270]
scf7180000092049.3348.g943.t1	tr|A5C065|A5C065_VITVI	40.3	392	122	8	2	841	109	500	4.8e-67	263.5	99.6	Vitis vinifera (Grape)	VITISV_044406	ORFNames=VITISV_044406 {ECO:0000313|EMBL:CAN64055.1};	29760	Eukaryota; Viridiplantae; Streptophyta; Embryophyta; Tracheophyta; Spermatophyta; Magnoliophyta; eudicotyledons; Gunneridae; Pentapetalae; rosids; Vitales; Vitaceae; Vitis	A5C065_VITVI	A5C065	Uncharacterized protein	SubName: Full=Uncharacterized protein {ECO:0000313|EMBL:CAN64055.1};				IPR013103				PF07727
scf7180000095438.15836.g1058.t1	tr|A5BRS7|A5BRS7_VITVI	44.2	1332	469	17	13	3201	55	1381	1.6e-301	1044.3	99.6	Vitis vinifera (Grape)	VITISV_016815	ORFNames=VITISV_016815 {ECO:0000313|EMBL:CAN72638.1};	29760	Eukaryota; Viridiplantae; Streptophyta; Embryophyta; Tracheophyta; Spermatophyta; Magnoliophyta; eudicotyledons; Gunneridae; Pentapetalae; rosids; Vitales; Vitaceae; Vitis	A5BRS7_VITVI	A5BRS7	Uncharacterized protein	SubName: Full=Uncharacterized protein {ECO:0000313|EMBL:CAN72638.1};	GO:0003676;GO:0015074			IPR001584;IPR021109;IPR005162;IPR012337;IPR036397;IPR000477				PF03732;PF00665;PF00078	PS50994						DNA integration [GO:0015074]	nucleic acid binding [GO:0003676]
scf7180000095773.3455.g1361.t1	tr|A0A0L9V869|A0A0L9V869_PHAAN	50.8	189	91	1	1	567	6	192	6.5e-44	186	99.6	Phaseolus angularis (Azuki bean) (Vigna angularis)	LR48_Vigan08g208800	ORFNames=LR48_Vigan08g208800 {ECO:0000313|EMBL:KOM51261.1};	3914	Eukaryota; Viridiplantae; Streptophyta; Embryophyta; Tracheophyta; Spermatophyta; Magnoliophyta; eudicotyledons; Gunneridae; Pentapetalae; rosids; fabids; Fabales; Fabaceae; Papilionoideae; Phaseoleae; Vigna	A0A0L9V869_PHAAN	A0A0L9V869	Cytokinin riboside 5'-monophosphate phosphoribohydrolase	RecName: Full=Cytokinin riboside 5'-monophosphate phosphoribohydrolase {ECO:0000256|RuleBase:RU363015}; EC=3.2.2.n1 {ECO:0000256|RuleBase:RU363015};	GO:0016787;GO:0009691		var:108340260	IPR005269;IPR031100	XP_017432998.1			PF03641					TIGR00730	108340260	cytokinin biosynthetic process [GO:0009691]	hydrolase activity [GO:0016787]
scf7180000096148.9185.g1690.t1	tr|V4S9W9|V4S9W9_9ROSI	80.5	82	16	0	1	246	294	375	6.7e-30	138.3	99.6	Citrus clementina	CICLE_v10027770mg	ORFNames=CICLE_v10027770mg {ECO:0000313|EMBL:ESR35630.1};	85681	Eukaryota; Viridiplantae; Streptophyta; Embryophyta; Tracheophyta; Spermatophyta; Magnoliophyta; eudicotyledons; Gunneridae; Pentapetalae; rosids; malvids; Sapindales; Rutaceae; Aurantioideae; Citrus	V4S9W9_9ROSI	V4S9W9	Glutamate receptor	RecName: Full=Glutamate receptor {ECO:0000256|PIRNR:PIRNR037090};	GO:0016021;GO:0004970			IPR001828;IPR001320;IPR017103;IPR028082;IPR001638	XP_006422390.1;XP_006422391.1			PF01094;PF00060;PF00497						18034400		ionotropic glutamate receptor activity [GO:0004970]	integral component of membrane [GO:0016021]
[truncated: 27,961 more rows]
