# Supplementary material for: De Novo Hybrid Assembled Draft Genome of Commiphora wightii (Arnott) Bhandari Reveals Key Enzymes Involved in Phytosterol Biosynthesis
Source: Life (Basel). 2023 Feb 28;13(3):662. doi: 10.3390/life13030662 (PMC10052710; doi:10.3390/life13030662)
Supplement: Supplementary file 1 [file life-13-00662-s001.zip › S5_ GO_annotation gene list.xls]

## Sheet: Biological Process
GO ID	GO Term (Biological Processes)	Number of ORF
GO:0015074	DNA integration [GO:0015074]	12982
GO:0009691	cytokinin biosynthetic process [GO:0009691]	949
GO:0006355	regulation of transcription, DNA-templated [GO:0006355]	363
GO:0006351	transcription, DNA-templated [GO:0006351]	297
GO:0008152	metabolic process [GO:0008152]	269
GO:0006952	defense response [GO:0006952]	261
GO:0007165	signal transduction [GO:0007165]	226
GO:0005975	carbohydrate metabolic process [GO:0005975]	211
GO:0071555	cell wall organization [GO:0071555]	88
GO:0006412	translation [GO:0006412]	87
GO:0006281	DNA repair [GO:0006281]	83
GO:0006886	intracellular protein transport [GO:0006886]	81
GO:0048544	recognition of pollen [GO:0048544]	72
GO:0006629	lipid metabolic process [GO:0006629]	65
GO:0006979	response to oxidative stress [GO:0006979]	64
GO:0006310	DNA recombination [GO:0006310]	56
GO:0006511	ubiquitin-dependent protein catabolic process [GO:0006511]	53
GO:0055085	transmembrane transport [GO:0055085]	53
GO:0006260	DNA replication [GO:0006260]	53
GO:0007018	microtubule-based movement [GO:0007018]	51
GO:0042744	hydrogen peroxide catabolic process [GO:0042744]	45
GO:0016192	vesicle-mediated transport [GO:0016192]	44
GO:0006810	transport [GO:0006810]	43
GO:0031047	gene silencing by RNA [GO:0031047]	42
GO:0006457	protein folding [GO:0006457]	39
GO:0006396	RNA processing [GO:0006396]	39
GO:0006486	protein glycosylation [GO:0006486]	37
GO:0009058	biosynthetic process [GO:0009058]	37
GO:0015031	protein transport [GO:0015031]	36
GO:0009165	nucleotide biosynthetic process [GO:0009165]	35
GO:0006545	glycine biosynthetic process [GO:0006545]	35
GO:0016579	protein deubiquitination [GO:0016579]	34
GO:0006950	response to stress [GO:0006950]	32
GO:0030244	cellulose biosynthetic process [GO:0030244]	32
GO:0006357	regulation of transcription from RNA polymerase II promoter [GO:0006357]	31
GO:0000723	telomere maintenance [GO:0000723]	29
GO:0045454	cell redox homeostasis [GO:0045454]	29
GO:0009734	auxin-activated signaling pathway [GO:0009734]	29
GO:0046274	lignin catabolic process [GO:0046274]	27
GO:0031347	regulation of defense response [GO:0031347]	25
GO:2000031	regulation of salicylic acid mediated signaling pathway [GO:2000031]	23
GO:0016042	lipid catabolic process [GO:0016042]	23
GO:0071446	cellular response to salicylic acid stimulus [GO:0071446]	23
GO:0045944	positive regulation of transcription from RNA polymerase II promoter [GO:0045944]	22
GO:0006633	fatty acid biosynthetic process [GO:0006633]	22
GO:0006096	glycolytic process [GO:0006096]	21
GO:0055114	oxidation-reduction process [GO:0055114]	20
GO:0006887	exocytosis [GO:0006887]	20
GO:0006888	ER to Golgi vesicle-mediated transport [GO:0006888]	20
GO:0006099	tricarboxylic acid cycle [GO:0006099]	19
GO:0042545	cell wall modification [GO:0042545]	19
GO:0006265	DNA topological change [GO:0006265]	19
GO:0006004	fucose metabolic process [GO:0006004]	18
GO:0045490	pectin catabolic process [GO:0045490]	17
GO:0006298	mismatch repair [GO:0006298]	17
GO:0035556	intracellular signal transduction [GO:0035556]	17
GO:0006313	transposition, DNA-mediated [GO:0006313]	16
GO:0019252	starch biosynthetic process [GO:0019252]	16
GO:0015979	photosynthesis [GO:0015979]	16
GO:0006289	nucleotide-excision repair [GO:0006289]	16
GO:0007275	multicellular organism development [GO:0007275]	16
GO:0000398	mRNA splicing, via spliceosome [GO:0000398]	16
GO:0016117	carotenoid biosynthetic process [GO:0016117]	16
GO:0006754	ATP biosynthetic process [GO:0006754]	16
GO:0005992	trehalose biosynthetic process [GO:0005992]	15
GO:0006397	mRNA processing [GO:0006397]	15
GO:0006520	cellular amino acid metabolic process [GO:0006520]	15
GO:0018298	protein-chromophore linkage [GO:0018298]	14
GO:0019538	protein metabolic process [GO:0019538]	14
GO:0030001	metal ion transport [GO:0030001]	14
GO:0016049	cell growth [GO:0016049]	14
GO:0042773	ATP synthesis coupled electron transport [GO:0042773]	14
GO:0009733	response to auxin [GO:0009733]	13
GO:0006468	protein phosphorylation [GO:0006468]	13
GO:0000160	phosphorelay signal transduction system [GO:0000160]	13
GO:0000184	nuclear-transcribed mRNA catabolic process, nonsense-mediated decay [GO:0000184]	13
GO:0051301	cell division [GO:0051301]	13
GO:0042147	retrograde transport, endosome to Golgi [GO:0042147]	12
GO:0032012	regulation of ARF protein signal transduction [GO:0032012]	12
GO:0001522	pseudouridine synthesis [GO:0001522]	12
GO:0009228	thiamine biosynthetic process [GO:0009228]	11
GO:0008033	tRNA processing [GO:0008033]	11
GO:0044550	secondary metabolite biosynthetic process [GO:0044550]	11
GO:0042254	ribosome biogenesis [GO:0042254]	11
GO:0009651	response to salt stress [GO:0009651]	11
GO:0009607	response to biotic stimulus [GO:0009607]	11
GO:0006364	rRNA processing [GO:0006364]	11
GO:0016567	protein ubiquitination [GO:0016567]	11
GO:0006857	oligopeptide transport [GO:0006857]	11
GO:0006032	chitin catabolic process [GO:0006032]	11
GO:0016998	cell wall macromolecule catabolic process [GO:0016998]	11
GO:1901928	cadinene biosynthetic process [GO:1901928]	11
GO:0009451	RNA modification [GO:0009451]	11
GO:0006261	DNA-dependent DNA replication [GO:0006261]	11
GO:0005985	sucrose metabolic process [GO:0005985]	10
GO:0010374	stomatal complex development [GO:0010374]	10
GO:0048364	root development [GO:0048364]	10
GO:0009408	response to heat [GO:0009408]	10
GO:0006730	one-carbon metabolic process [GO:0006730]	10
GO:0008610	lipid biosynthetic process [GO:0008610]	10
GO:0008299	isoprenoid biosynthetic process [GO:0008299]	10
GO:0050832	defense response to fungus [GO:0050832]	10
GO:0051276	chromosome organization [GO:0051276]	10
GO:0015995	chlorophyll biosynthetic process [GO:0015995]	10
GO:0043631	RNA polyadenylation [GO:0043631]	10
GO:0006270	DNA replication initiation [GO:0006270]	10
GO:0006075	(1->3)-beta-D-glucan biosynthetic process [GO:0006075]	10
GO:0007264	small GTPase mediated signal transduction [GO:0007264]	9
GO:0015891	siderophore transport [GO:0015891]	9
GO:0015992	proton transport [GO:0015992]	9
GO:0009116	nucleoside metabolic process [GO:0009116]	9
GO:0006428	isoleucyl-tRNA aminoacylation [GO:0006428]	9
GO:0048268	clathrin coat assembly [GO:0048268]	9
GO:0010215	cellulose microfibril organization [GO:0010215]	9
GO:0019438	aromatic compound biosynthetic process [GO:0019438]	9
GO:0009432	SOS response [GO:0009432]	9
GO:0015991	ATP hydrolysis coupled proton transport [GO:0015991]	9
GO:0006367	transcription initiation from RNA polymerase II promoter [GO:0006367]	8
GO:0016114	terpenoid biosynthetic process [GO:0016114]	8
GO:0002098	tRNA wobble uridine modification [GO:0002098]	8
GO:0009611	response to wounding [GO:0009611]	8
GO:0009414	response to water deprivation [GO:0009414]	8
GO:0006813	potassium ion transport [GO:0006813]	8
GO:0006098	pentose-phosphate shunt [GO:0006098]	8
GO:0031408	oxylipin biosynthetic process [GO:0031408]	8
GO:0006913	nucleocytoplasmic transport [GO:0006913]	8
GO:0007020	microtubule nucleation [GO:0007020]	8
GO:0006537	glutamate biosynthetic process [GO:0006537]	8
GO:0006680	glucosylceramide catabolic process [GO:0006680]	8
GO:0042546	cell wall biogenesis [GO:0042546]	8
GO:0007166	cell surface receptor signaling pathway [GO:0007166]	8
GO:0008643	carbohydrate transport [GO:0008643]	8
GO:0006914	autophagy [GO:0006914]	8
GO:0009308	amine metabolic process [GO:0009308]	8
GO:0006614	SRP-dependent cotranslational protein targeting to membrane [GO:0006614]	8
GO:0016032	viral process [GO:0016032]	7
GO:0042026	protein refolding [GO:0042026]	7
GO:0015743	malate transport [GO:0015743]	7
GO:0006430	lysyl-tRNA aminoacylation [GO:0006430]	7
GO:0006429	leucyl-tRNA aminoacylation [GO:0006429]	7
GO:0006541	glutamine metabolic process [GO:0006541]	7
GO:0006535	cysteine biosynthetic process from serine [GO:0006535]	7
GO:0006419	alanyl-tRNA aminoacylation [GO:0006419]	7
GO:0071897	DNA biosynthetic process [GO:0071897]	7
GO:0010411	xyloglucan metabolic process [GO:0010411]	6
GO:0006904	vesicle docking involved in exocytosis [GO:0006904]	6
GO:0009737	response to abscisic acid [GO:0009737]	6
GO:0010224	response to UV-B [GO:0010224]	6
GO:0042176	regulation of protein catabolic process [GO:0042176]	6
GO:0051513	regulation of monopolar cell growth [GO:0051513]	6
GO:0034765	regulation of ion transmembrane transport [GO:0034765]	6
GO:0010468	regulation of gene expression [GO:0010468]	6
GO:0009585	red, far-red light phototransduction [GO:0009585]	6
GO:0072593	reactive oxygen species metabolic process [GO:0072593]	6
GO:0051603	proteolysis involved in cellular protein catabolic process [GO:0051603]	6
GO:0016485	protein processing [GO:0016485]	6
GO:0006433	prolyl-tRNA aminoacylation [GO:0006433]	6
GO:0007023	post-chaperonin tubulin folding pathway [GO:0007023]	6
GO:0009555	pollen development [GO:0009555]	6
GO:0048573	photoperiodism, flowering [GO:0048573]	6
GO:0046856	phosphatidylinositol dephosphorylation [GO:0046856]	6
GO:0006139	nucleobase-containing compound metabolic process [GO:0006139]	6
GO:0010105	negative regulation of ethylene-activated signaling pathway [GO:0010105]	6
GO:0007017	microtubule-based process [GO:0007017]	6
GO:0009086	methionine biosynthetic process [GO:0009086]	6
GO:0006013	mannose metabolic process [GO:0006013]	6
GO:0045017	glycerolipid biosynthetic process [GO:0045017]	6
GO:0009584	detection of visible light [GO:0009584]	6
GO:0017004	cytochrome complex assembly [GO:0017004]	6
GO:0009236	cobalamin biosynthetic process [GO:0009236]	6
GO:0006935	chemotaxis [GO:0006935]	6
GO:0007049	cell cycle [GO:0007049]	6
GO:0015977	carbon fixation [GO:0015977]	6
GO:0006284	base-excision repair [GO:0006284]	6
GO:0006526	arginine biosynthetic process [GO:0006526]	6
GO:0009060	aerobic respiration [GO:0009060]	6
GO:0051017	actin filament bundle assembly [GO:0051017]	6
GO:0006401	RNA catabolic process [GO:0006401]	6
GO:0006352	DNA-templated transcription, initiation [GO:0006352]	6
GO:0051103	DNA ligation involved in DNA repair [GO:0051103]	6
GO:0006189	de novo' IMP biosynthetic process [GO:0006189]	6
GO:0006438	valyl-tRNA aminoacylation [GO:0006438]	5
GO:0009099	valine biosynthetic process [GO:0009099]	5
GO:0007021	tubulin complex assembly [GO:0007021]	5
GO:0000103	sulfate assimilation [GO:0000103]	5
GO:0042274	ribosomal small subunit biogenesis [GO:0042274]	5
GO:0002237	response to molecule of bacterial origin [GO:0002237]	5
GO:0009909	regulation of flower development [GO:0009909]	5
GO:0070475	rRNA base methylation [GO:0070475]	5
GO:0006508	proteolysis [GO:0006508]	5
GO:0030163	protein catabolic process [GO:0030163]	5
GO:0046777	protein autophosphorylation [GO:0046777]	5
GO:0045893	positive regulation of transcription, DNA-templated [GO:0045893]	5
GO:0009664	plant-type cell wall organization [GO:0009664]	5
GO:0048015	phosphatidylinositol-mediated signaling [GO:0048015]	5
GO:0046854	phosphatidylinositol phosphorylation [GO:0046854]	5
GO:0010087	phloem or xylem histogenesis [GO:0010087]	5
GO:0006807	nitrogen compound metabolic process [GO:0006807]	5
GO:0006431	methionyl-tRNA aminoacylation [GO:0006431]	5
GO:0009097	isoleucine biosynthetic process [GO:0009097]	5
GO:0016570	histone modification [GO:0016570]	5
GO:0000105	histidine biosynthetic process [GO:0000105]	5
GO:0006006	glucose metabolic process [GO:0006006]	5
GO:0006635	fatty acid beta-oxidation [GO:0006635]	5
GO:0009553	embryo sac development [GO:0009553]	5
GO:0006338	chromatin remodeling [GO:0006338]	5
GO:0015996	chlorophyll catabolic process [GO:0015996]	5
GO:0031668	cellular response to extracellular stimulus [GO:0031668]	5
GO:0006073	cellular glucan metabolic process [GO:0006073]	5
GO:0009926	auxin polar transport [GO:0009926]	5
GO:0048653	anther development [GO:0048653]	5
GO:0006777	Mo-molybdopterin cofactor biosynthetic process [GO:0006777]	5
GO:0090114	COPII-coated vesicle budding [GO:0090114]	5
GO:0015986	ATP synthesis coupled proton transport [GO:0015986]	5
GO:0046034	ATP metabolic process [GO:0046034]	5
GO:0052865	1-deoxy-D-xylulose 5-phosphate biosynthetic process [GO:0052865]	5
GO:0044205	de novo' UMP biosynthetic process [GO:0044205]	5
GO:0045492	xylan biosynthetic process [GO:0045492]	4
GO:0010228	vegetative to reproductive phase transition of meristem [GO:0010228]	4
GO:0006435	threonyl-tRNA aminoacylation [GO:0006435]	4
GO:0006400	tRNA modification [GO:0006400]	4
GO:0030488	tRNA methylation [GO:0030488]	4
GO:0051391	tRNA acetylation [GO:0051391]	4
GO:0080117	secondary growth [GO:0080117]	4
GO:0009231	riboflavin biosynthetic process [GO:0009231]	4
GO:0006890	retrograde vesicle-mediated transport, Golgi to ER [GO:0006890]	4
GO:0009416	response to light stimulus [GO:0009416]	4
GO:0080167	response to karrikin [GO:0080167]	4
GO:0009617	response to bacterium [GO:0009617]	4
GO:0032784	regulation of DNA-templated transcription, elongation [GO:0032784]	4
GO:0000154	rRNA modification [GO:0000154]	4
GO:0017006	protein-tetrapyrrole linkage [GO:0017006]	4
GO:0006605	protein targeting [GO:0006605]	4
GO:0006515	protein quality control for misfolded or incompletely synthesized proteins [GO:0006515]	4
GO:0051205	protein insertion into membrane [GO:0051205]	4
GO:0017038	protein import [GO:0017038]	4
GO:0006471	protein ADP-ribosylation [GO:0006471]	4
GO:0043161	proteasome-mediated ubiquitin-dependent protein catabolic process [GO:0043161]	4
GO:0000272	polysaccharide catabolic process [GO:0000272]	4
GO:0000271	polysaccharide biosynthetic process [GO:0000271]	4
GO:0006596	polyamine biosynthetic process [GO:0006596]	4
GO:0018105	peptidyl-serine phosphorylation [GO:0018105]	4
GO:0018026	peptidyl-lysine monomethylation [GO:0018026]	4
GO:0019745	pentacyclic triterpenoid biosynthetic process [GO:0019745]	4
GO:0007231	osmosensory signaling pathway [GO:0007231]	4
GO:0043069	negative regulation of programmed cell death [GO:0043069]	4
GO:0007064	mitotic sister chromatid cohesion [GO:0007064]	4
GO:0007076	mitotic chromosome condensation [GO:0007076]	4
GO:0009234	menaquinone biosynthetic process [GO:0009234]	4
GO:0051028	mRNA transport [GO:0051028]	4
GO:0006869	lipid transport [GO:0006869]	4
GO:0009098	leucine biosynthetic process [GO:0009098]	4
GO:0036297	interstrand cross-link repair [GO:0036297]	4
GO:0071588	hydrogen peroxide mediated signaling pathway [GO:0071588]	4
GO:0006426	glycyl-tRNA aminoacylation [GO:0006426]	4
GO:0005978	glycogen biosynthetic process [GO:0005978]	4
GO:0001731	formation of translation preinitiation complex [GO:0001731]	4
GO:0015942	formate metabolic process [GO:0015942]	4
GO:0009793	embryo development ending in seed dormancy [GO:0009793]	4
GO:0032502	developmental process [GO:0032502]	4
GO:0042742	defense response to bacterium [GO:0042742]	4
GO:0043622	cortical microtubule organization [GO:0043622]	4
GO:0033554	cellular response to stress [GO:0033554]	4
GO:0016036	cellular response to phosphate starvation [GO:0016036]	4
GO:0033500	carbohydrate homeostasis [GO:0033500]	4
GO:0009102	biotin biosynthetic process [GO:0009102]	4
GO:0016255	attachment of GPI anchor to protein [GO:0016255]	4
GO:0009435	NAD biosynthetic process [GO:0009435]	4
GO:0006564	L-serine biosynthetic process [GO:0006564]	4
GO:0046373	L-arabinose metabolic process [GO:0046373]	4
GO:0006177	GMP biosynthetic process [GO:0006177]	4
GO:0009298	GDP-mannose biosynthetic process [GO:0009298]	4
GO:0007186	G-protein coupled receptor signaling pathway [GO:0007186]	4
GO:0007034	vacuolar transport [GO:0007034]	3
GO:0043419	urea catabolic process [GO:0043419]	3
GO:0006383	transcription from RNA polymerase III promoter [GO:0006383]	3
GO:0002100	tRNA wobble adenosine to inosine editing [GO:0002100]	3
GO:0006418	tRNA aminoacylation for protein translation [GO:0006418]	3
GO:0006694	steroid biosynthetic process [GO:0006694]	3
GO:0010262	somatic embryogenesis [GO:0010262]	3
GO:0010223	secondary shoot formation [GO:0010223]	3
GO:0009751	response to salicylic acid [GO:0009751]	3
GO:0009723	response to ethylene [GO:0009723]	3
GO:0046686	response to cadmium ion [GO:0046686]	3
GO:0006417	regulation of translation [GO:0006417]	3
GO:2000024	regulation of leaf development [GO:2000024]	3
GO:0008360	regulation of cell shape [GO:0008360]	3
GO:0051726	regulation of cell cycle [GO:0051726]	3
GO:0051090	regulation of DNA binding transcription factor activity [GO:0051090]	3
GO:0019253	reductive pentose-phosphate cycle [GO:0019253]	3
GO:0006090	pyruvate metabolic process [GO:0006090]	3
GO:0042558	pteridine-containing compound metabolic process [GO:0042558]	3
GO:0006782	protoporphyrinogen IX biosynthetic process [GO:0006782]	3
GO:0006625	protein targeting to peroxisome [GO:0006625]	3
GO:0006626	protein targeting to mitochondrion [GO:0006626]	3
GO:0009306	protein secretion [GO:0009306]	3
GO:0007205	protein kinase C-activating G-protein coupled receptor signaling pathway [GO:0007205]	3
GO:0070084	protein initiator methionine removal [GO:0070084]	3
GO:0006606	protein import into nucleus [GO:0006606]	3
GO:0031053	primary miRNA processing [GO:0031053]	3
GO:0030328	prenylcysteine catabolic process [GO:0030328]	3
GO:0033674	positive regulation of kinase activity [GO:0033674]	3
GO:0009911	positive regulation of flower development [GO:0009911]	3
GO:0009768	photosynthesis, light harvesting in photosystem I [GO:0009768]	3
GO:0009853	photorespiration [GO:0009853]	3
GO:0016310	phosphorylation [GO:0016310]	3
GO:0008654	phospholipid biosynthetic process [GO:0008654]	3
GO:0009401	phosphoenolpyruvate-dependent sugar phosphotransferase system [GO:0009401]	3
GO:0046470	phosphatidylcholine metabolic process [GO:0046470]	3
GO:0006817	phosphate ion transport [GO:0006817]	3
GO:0045489	pectin biosynthetic process [GO:0045489]	3
GO:0006119	oxidative phosphorylation [GO:0006119]	3
GO:0009143	nucleoside triphosphate catabolic process [GO:0009143]	3
GO:0042128	nitrate assimilation [GO:0042128]	3
GO:0060548	negative regulation of cell death [GO:0060548]	3
GO:0045910	negative regulation of DNA recombination [GO:0045910]	3
GO:0032324	molybdopterin cofactor biosynthetic process [GO:0032324]	3
GO:0000226	microtubule cytoskeleton organization [GO:0000226]	3
GO:0006406	mRNA export from nucleus [GO:0006406]	3
GO:0009089	lysine biosynthetic process via diaminopimelate [GO:0009089]	3
GO:0090436	leaf pavement cell development [GO:0090436]	3
GO:0016226	iron-sulfur cluster assembly [GO:0016226]	3
GO:0065002	intracellular protein transmembrane transport [GO:0065002]	3
GO:0070814	hydrogen sulfide biosynthetic process [GO:0070814]	3
GO:0016573	histone acetylation [GO:0016573]	3
GO:0048467	gynoecium development [GO:0048467]	3
GO:0019464	glycine decarboxylation via glycine cleavage system [GO:0019464]	3
GO:0006072	glycerol-3-phosphate metabolic process [GO:0006072]	3
GO:0006094	gluconeogenesis [GO:0006094]	3
GO:0006303	double-strand break repair via nonhomologous end joining [GO:0006303]	3
GO:0000724	double-strand break repair via homologous recombination [GO:0000724]	3
GO:0007010	cytoskeleton organization [GO:0007010]	3
GO:0000910	cytokinesis [GO:0000910]	3
GO:0006423	cysteinyl-tRNA aminoacylation [GO:0006423]	3
GO:0006534	cysteine metabolic process [GO:0006534]	3
GO:0016569	covalent chromatin modification [GO:0016569]	3
GO:0007059	chromosome segregation [GO:0007059]	3
GO:0010020	chloroplast fission [GO:0010020]	3
GO:0030245	cellulose catabolic process [GO:0030245]	3
GO:0001678	cellular glucose homeostasis [GO:0001678]	3
GO:0008652	cellular amino acid biosynthetic process [GO:0008652]	3
GO:0030154	cell differentiation [GO:0030154]	3
GO:1901137	carbohydrate derivative biosynthetic process [GO:1901137]	3
GO:0009742	brassinosteroid mediated signaling pathway [GO:0009742]	3
GO:0010252	auxin homeostasis [GO:0010252]	3
GO:0009073	aromatic amino acid family biosynthetic process [GO:0009073]	3
GO:0032147	activation of protein kinase activity [GO:0032147]	3
GO:0007015	actin filament organization [GO:0007015]	3
GO:0019427	acetyl-CoA biosynthetic process from acetate [GO:0019427]	3
GO:0006011	UDP-glucose metabolic process [GO:0006011]	3
GO:0008380	RNA splicing [GO:0008380]	3
GO:0031123	RNA 3'-end processing [GO:0031123]	3
GO:0055129	L-proline biosynthetic process [GO:0055129]	3
GO:0019509	L-methionine salvage from methylthioadenosine [GO:0019509]	3
GO:0048193	Golgi vesicle transport [GO:0048193]	3
GO:0006893	Golgi to plasma membrane transport [GO:0006893]	3
GO:0070897	DNA-templated transcriptional preinitiation complex assembly [GO:0070897]	3
GO:0006306	DNA methylation [GO:0006306]	3
GO:0006370	7-methylguanosine mRNA capping [GO:0006370]	3
GO:0044210	de novo' CTP biosynthetic process [GO:0044210]	3
GO:0044208	de novo' AMP biosynthetic process [GO:0044208]	3
GO:0046718	viral entry into host cell [GO:0046718]	2
GO:0048280	vesicle fusion with Golgi apparatus [GO:0048280]	2
GO:0006744	ubiquinone biosynthetic process [GO:0006744]	2
GO:0010091	trichome branching [GO:0010091]	2
GO:0019985	translesion synthesis [GO:0019985]	2
GO:0006452	translational frameshifting [GO:0006452]	2
GO:0000716	transcription-coupled nucleotide-excision repair, DNA damage recognition [GO:0000716]	2
GO:0006366	transcription from RNA polymerase II promoter [GO:0006366]	2
GO:0006368	transcription elongation from RNA polymerase II promoter [GO:0006368]	2
GO:0033014	tetrapyrrole biosynthetic process [GO:0033014]	2
GO:0035999	tetrahydrofolate interconversion [GO:0035999]	2
GO:0002949	tRNA threonylcarbamoyladenosine modification [GO:0002949]	2
GO:0006388	tRNA splicing, via endonucleolytic cleavage and ligation [GO:0006388]	2
GO:0010345	suberin biosynthetic process [GO:0010345]	2
GO:0016126	sterol biosynthetic process [GO:0016126]	2
GO:0007051	spindle organization [GO:0007051]	2
GO:0008295	spermidine biosynthetic process [GO:0008295]	2
GO:0016180	snRNA processing [GO:0016180]	2
GO:0007062	sister chromatid cohesion [GO:0007062]	2
GO:0019748	secondary metabolic process [GO:0019748]	2
GO:0042273	ribosomal large subunit biogenesis [GO:0042273]	2
GO:0000027	ribosomal large subunit assembly [GO:0000027]	2
GO:0010193	response to ozone [GO:0010193]	2
GO:0042542	response to hydrogen peroxide [GO:0042542]	2
GO:0009739	response to gibberellin [GO:0009739]	2
GO:0009409	response to cold [GO:0009409]	2
GO:0051592	response to calcium ion [GO:0051592]	2
GO:0034059	response to anoxia [GO:0034059]	2
GO:0006446	regulation of translational initiation [GO:0006446]	2
GO:1900027	regulation of ruffle assembly [GO:1900027]	2
GO:2000067	regulation of root morphogenesis [GO:2000067]	2
GO:2000028	regulation of photoperiodism, flowering [GO:2000028]	2
GO:0006885	regulation of pH [GO:0006885]	2
GO:0006808	regulation of nitrogen utilization [GO:0006808]	2
GO:0060236	regulation of mitotic spindle organization [GO:0060236]	2
GO:0032886	regulation of microtubule-based process [GO:0032886]	2
GO:0070507	regulation of microtubule cytoskeleton organization [GO:0070507]	2
GO:1900363	regulation of mRNA polyadenylation [GO:1900363]	2
GO:0051453	regulation of intracellular pH [GO:0051453]	2
GO:0042127	regulation of cell proliferation [GO:0042127]	2
GO:0006282	regulation of DNA repair [GO:0006282]	2
GO:0044030	regulation of DNA methylation [GO:0044030]	2
GO:0007131	reciprocal meiotic recombination [GO:0007131]	2
GO:0042823	pyridoxal phosphate biosynthetic process [GO:0042823]	2
GO:0009446	putrescine biosynthetic process [GO:0009446]	2
GO:0006152	purine nucleoside catabolic process [GO:0006152]	2
GO:0009113	purine nucleobase biosynthetic process [GO:0009113]	2
GO:0030253	protein secretion by the type I secretion system [GO:0030253]	2
GO:0030091	protein repair [GO:0030091]	2
GO:0072699	protein localization to cortical microtubule cytoskeleton [GO:0072699]	2
GO:0061512	protein localization to cilium [GO:0061512]	2
GO:0016558	protein import into peroxisome matrix [GO:0016558]	2
GO:0018343	protein farnesylation [GO:0018343]	2
GO:0043248	proteasome assembly [GO:0043248]	2
GO:0044238	primary metabolic process [GO:0044238]	2
GO:1904668	positive regulation of ubiquitin protein ligase activity [GO:1904668]	2
GO:0045905	positive regulation of translational termination [GO:0045905]	2
GO:0045901	positive regulation of translational elongation [GO:0045901]	2
GO:0045727	positive regulation of translation [GO:0045727]	2
GO:1900111	positive regulation of histone H3-K9 dimethylation [GO:1900111]	2
GO:0061087	positive regulation of histone H3-K27 methylation [GO:0061087]	2
GO:0042753	positive regulation of circadian rhythm [GO:0042753]	2
GO:0031937	positive regulation of chromatin silencing [GO:0031937]	2
GO:1990074	polyuridylation-dependent mRNA catabolic process [GO:1990074]	2
GO:0010208	pollen wall assembly [GO:0010208]	2
GO:0048868	pollen tube development [GO:0048868]	2
GO:0048235	pollen sperm cell differentiation [GO:0048235]	2
GO:0009833	plant-type primary cell wall biogenesis [GO:0009833]	2
GO:0043473	pigmentation [GO:0043473]	2
GO:0046148	pigment biosynthetic process [GO:0046148]	2
GO:0009765	photosynthesis, light harvesting [GO:0009765]	2
GO:0006654	phosphatidic acid biosynthetic process [GO:0006654]	2
GO:0006432	phenylalanyl-tRNA aminoacylation [GO:0006432]	2
GO:0016559	peroxisome fission [GO:0016559]	2
GO:0009052	pentose-phosphate shunt, non-oxidative branch [GO:0009052]	2
GO:0009225	nucleotide-sugar metabolic process [GO:0009225]	2
GO:0006334	nucleosome assembly [GO:0006334]	2
GO:0034427	nuclear-transcribed mRNA catabolic process, exonucleolytic, 3'-5' [GO:0034427]	2
GO:0045900	negative regulation of translational elongation [GO:0045900]	2
GO:0045892	negative regulation of transcription, DNA-templated [GO:0045892]	2
GO:0030835	negative regulation of actin filament depolymerization [GO:0030835]	2
GO:0060586	multicellular organismal iron ion homeostasis [GO:0060586]	2
GO:0031930	mitochondria-nucleus signaling pathway [GO:0031930]	2
GO:0055046	microgametogenesis [GO:0055046]	2
GO:0051321	meiotic cell cycle [GO:0051321]	2
GO:0000463	maturation of LSU-rRNA from tricistronic rRNA transcript (SSU-rRNA, 5.8S rRNA, LSU-rRNA) [GO:0000463]	2
GO:0000466	maturation of 5.8S rRNA from tricistronic rRNA transcript (SSU-rRNA, 5.8S rRNA, LSU-rRNA) [GO:0000466]	2
GO:0007065	male meiosis sister chromatid cohesion [GO:0007065]	2
GO:0010492	maintenance of shoot apical meristem identity [GO:0010492]	2
GO:0045292	mRNA cis splicing, via spliceosome [GO:0045292]	2
GO:0006402	mRNA catabolic process [GO:0006402]	2
GO:0035336	long-chain fatty-acyl-CoA metabolic process [GO:0035336]	2
GO:0009245	lipid A biosynthetic process [GO:0009245]	2
GO:0010150	leaf senescence [GO:0010150]	2
GO:0048366	leaf development [GO:0048366]	2
GO:0015692	lead ion transport [GO:0015692]	2
GO:0051382	kinetochore assembly [GO:0051382]	2
GO:0035721	intraciliary retrograde transport [GO:0035721]	2
GO:0006891	intra-Golgi vesicle-mediated transport [GO:0006891]	2
GO:0048017	inositol lipid-mediated signaling [GO:0048017]	2
GO:0019310	inositol catabolic process [GO:0019310]	2
GO:0006021	inositol biosynthetic process [GO:0006021]	2
GO:0019746	hopanoid biosynthetic process [GO:0019746]	2
GO:0010390	histone monoubiquitination [GO:0010390]	2
GO:0016575	histone deacetylation [GO:0016575]	2
GO:0043967	histone H4 acetylation [GO:0043967]	2
GO:0043966	histone H3 acetylation [GO:0043966]	2
GO:0070829	heterochromatin maintenance [GO:0070829]	2
GO:0006783	heme biosynthetic process [GO:0006783]	2
GO:0009247	glycolipid biosynthetic process [GO:0009247]	2
GO:0006546	glycine catabolic process [GO:0006546]	2
GO:0046168	glycerol-3-phosphate catabolic process [GO:0046168]	2
GO:0006071	glycerol metabolic process [GO:0006071]	2
GO:0006749	glutathione metabolic process [GO:0006749]	2
GO:0006424	glutamyl-tRNA aminoacylation [GO:0006424]	2
GO:0006542	glutamine biosynthetic process [GO:0006542]	2
GO:0000350	generation of catalytic spliceosome for second transesterification step [GO:0000350]	2
GO:0006002	fructose 6-phosphate metabolic process [GO:0006002]	2
GO:0042183	formate catabolic process [GO:0042183]	2
GO:0007066	female meiosis sister chromatid cohesion [GO:0007066]	2
GO:0006631	fatty acid metabolic process [GO:0006631]	2
GO:0010018	far-red light signaling pathway [GO:0010018]	2
GO:0009873	ethylene-activated signaling pathway [GO:0009873]	2
GO:0006897	endocytosis [GO:0006897]	2
GO:0022900	electron transport chain [GO:0022900]	2
GO:0006488	dolichol-linked oligosaccharide biosynthetic process [GO:0006488]	2
GO:0002229	defense response to oomycetes [GO:0002229]	2
GO:0015936	coenzyme A metabolic process [GO:0015936]	2
GO:0010031	circumnutation [GO:0010031]	2
GO:0007623	circadian rhythm [GO:0007623]	2
GO:0009423	chorismate biosynthetic process [GO:0009423]	2
GO:0009904	chloroplast accumulation movement [GO:0009904]	2
GO:0051131	chaperone-mediated protein complex assembly [GO:0051131]	2
GO:0009267	cellular response to starvation [GO:0009267]	2
GO:0010106	cellular response to iron ion starvation [GO:0010106]	2
GO:0070417	cellular response to cold [GO:0070417]	2
GO:0080029	cellular response to boron-containing substance levels [GO:0080029]	2
GO:0006974	cellular response to DNA damage stimulus [GO:0006974]	2
GO:0090529	cell septum assembly [GO:0090529]	2
GO:0000902	cell morphogenesis [GO:0000902]	2
GO:0007050	cell cycle arrest [GO:0007050]	2
GO:0006812	cation transport [GO:0006812]	2
GO:0009056	catabolic process [GO:0009056]	2
GO:0016132	brassinosteroid biosynthetic process [GO:0016132]	2
GO:0009082	branched-chain amino acid biosynthetic process [GO:0009082]	2
GO:0071973	bacterial-type flagellum-dependent cell motility [GO:0071973]	2
GO:0044780	bacterial-type flagellum assembly [GO:0044780]	2
GO:0006529	asparagine biosynthetic process [GO:0006529]	2
GO:0009072	aromatic amino acid family metabolic process [GO:0009072]	2
GO:0009901	anther dehiscence [GO:0009901]	2
GO:0051211	anisotropic cell growth [GO:0051211]	2
GO:0098656	anion transmembrane transport [GO:0098656]	2
GO:0009738	abscisic acid-activated signaling pathway [GO:0009738]	2
GO:0080168	abscisic acid transport [GO:0080168]	2
GO:0009688	abscisic acid biosynthetic process [GO:0009688]	2
GO:0031929	TOR signaling [GO:0031929]	2
GO:0006556	S-adenosylmethionine biosynthetic process [GO:0006556]	2
GO:0007265	Ras protein signal transduction [GO:0007265]	2
GO:0016246	RNA interference [GO:0016246]	2
GO:0006559	L-phenylalanine catabolic process [GO:0006559]	2
GO:0009094	L-phenylalanine biosynthetic process [GO:0009094]	2
GO:0000373	Group II intron splicing [GO:0000373]	2
GO:0043165	Gram-negative-bacterium-type cell outer membrane assembly [GO:0043165]	2
GO:0033567	DNA replication, Okazaki fragment processing [GO:0033567]	2
GO:0042023	DNA endoreduplication [GO:0042023]	2
GO:0019303	D-ribose catabolic process [GO:0019303]	2
GO:0016024	CDP-diacylglycerol biosynthetic process [GO:0016024]	2
GO:0034314	Arp2/3 complex-mediated actin nucleation [GO:0034314]	2
GO:0052889	9,9'-di-cis-zeta-carotene desaturation to 7,9,7',9'-tetra-cis-lycopene [GO:0052889]	2
GO:0010025	wax biosynthetic process [GO:0010025]	1
GO:0010189	vitamin E biosynthetic process [GO:0010189]	1
GO:0006906	vesicle fusion [GO:0006906]	1
GO:0048278	vesicle docking [GO:0048278]	1
GO:0042761	very long-chain fatty acid biosynthetic process [GO:0042761]	1
GO:0010136	ureide catabolic process [GO:0010136]	1
GO:0006636	unsaturated fatty acid biosynthetic process [GO:0006636]	1
GO:0006437	tyrosyl-tRNA aminoacylation [GO:0006437]	1
GO:0006570	tyrosine metabolic process [GO:0006570]	1
GO:0006571	tyrosine biosynthetic process [GO:0006571]	1
GO:0006436	tryptophanyl-tRNA aminoacylation [GO:0006436]	1
GO:0019441	tryptophan catabolic process to kynurenine [GO:0019441]	1
GO:0000162	tryptophan biosynthetic process [GO:0000162]	1
GO:0010090	trichome morphogenesis [GO:0010090]	1
GO:0006414	translational elongation [GO:0006414]	1
GO:0042793	transcription from plastid promoter [GO:0042793]	1
GO:0052837	thiazole biosynthetic process [GO:0052837]	1
GO:0009229	thiamine diphosphate biosynthetic process [GO:0009229]	1
GO:0046653	tetrahydrofolate metabolic process [GO:0046653]	1
GO:0101030	tRNA-guanine transglycosylation [GO:0101030]	1
GO:0002143	tRNA wobble position uridine thiolation [GO:0002143]	1
GO:0001682	tRNA 5'-leader removal [GO:0001682]	1
GO:0042779	tRNA 3'-trailer cleavage [GO:0042779]	1
GO:0009627	systemic acquired resistance [GO:0009627]	1
GO:0005986	sucrose biosynthetic process [GO:0005986]	1
GO:1901601	strigolactone biosynthetic process [GO:1901601]	1
GO:0031098	stress-activated protein kinase signaling cascade [GO:0031098]	1
GO:0010375	stomatal complex patterning [GO:0010375]	1
GO:0016125	sterol metabolic process [GO:0016125]	1
GO:0006597	spermine biosynthetic process [GO:0006597]	1
GO:0016444	somatic cell DNA recombination [GO:0016444]	1
GO:0006814	sodium ion transport [GO:0006814]	1
GO:0010343	singlet oxygen-mediated programmed cell death [GO:0010343]	1
GO:0023014	signal transduction by protein phosphorylation [GO:0023014]	1
GO:0019290	siderophore biosynthetic process [GO:0019290]	1
GO:0019632	shikimate metabolic process [GO:0019632]	1
GO:0019953	sexual reproduction [GO:0019953]	1
GO:0090377	seed trichome initiation [GO:0090377]	1
GO:0090376	seed trichome differentiation [GO:0090376]	1
GO:0010431	seed maturation [GO:0010431]	1
GO:0048316	seed development [GO:0048316]	1
GO:0048766	root hair initiation [GO:0048766]	1
GO:0048767	root hair elongation [GO:0048767]	1
GO:0048765	root hair cell differentiation [GO:0048765]	1
GO:0080147	root hair cell development [GO:0080147]	1
GO:0009636	response to toxic substance [GO:0009636]	1
GO:0009266	response to temperature stimulus [GO:0009266]	1
GO:0000304	response to singlet oxygen [GO:0000304]	1
GO:0006970	response to osmotic stress [GO:0006970]	1
GO:0010038	response to metal ion [GO:0010038]	1
GO:0009642	response to light intensity [GO:0009642]	1
GO:0009753	response to jasmonic acid [GO:0009753]	1
GO:0001666	response to hypoxia [GO:0001666]	1
GO:0009635	response to herbicide [GO:0009635]	1
GO:0072718	response to cisplatin [GO:0072718]	1
GO:0010200	response to chitin [GO:0010200]	1
GO:0010044	response to aluminum ion [GO:0010044]	1
GO:0048478	replication fork protection [GO:0048478]	1
GO:0019430	removal of superoxide radicals [GO:0019430]	1
GO:0060627	regulation of vesicle-mediated transport [GO:0060627]	1
GO:0031338	regulation of vesicle fusion [GO:0031338]	1
GO:0006449	regulation of translational termination [GO:0006449]	1
GO:0048510	regulation of timing of transition from vegetative to reproductive phase [GO:0048510]	1
GO:0010119	regulation of stomatal movement [GO:0010119]	1
GO:1902183	regulation of shoot apical meristem development [GO:1902183]	1
GO:0010029	regulation of seed germination [GO:0010029]	1
GO:2000280	regulation of root development [GO:2000280]	1
GO:0043067	regulation of programmed cell death [GO:0043067]	1
GO:0080092	regulation of pollen tube growth [GO:0080092]	1
GO:0010099	regulation of photomorphogenesis [GO:0010099]	1
GO:0007346	regulation of mitotic cell cycle [GO:0007346]	1
GO:0090296	regulation of mitochondrial DNA replication [GO:0090296]	1
GO:0048509	regulation of meristem development [GO:0048509]	1
GO:0043550	regulation of lipid kinase activity [GO:0043550]	1
GO:0040029	regulation of gene expression, epigenetic [GO:0040029]	1
GO:0000079	regulation of cyclin-dependent protein serine/threonine kinase activity [GO:0000079]	1
GO:0010271	regulation of chlorophyll catabolic process [GO:0010271]	1
GO:0006521	regulation of cellular amino acid metabolic process [GO:0006521]	1
GO:1901891	regulation of cell septum assembly [GO:1901891]	1
GO:0050790	regulation of catalytic activity [GO:0050790]	1
GO:0008615	pyridoxine biosynthetic process [GO:0008615]	1
GO:0006145	purine nucleobase catabolic process [GO:0006145]	1
GO:0043461	proton-transporting ATP synthase complex assembly [GO:0043461]	1
GO:0042787	protein ubiquitination involved in ubiquitin-dependent protein catabolic process [GO:0042787]	1
GO:0043328	protein transport to vacuole involved in ubiquitin-dependent protein catabolic process via the multivesicular body sorting pathway [GO:0043328]	1
GO:0043952	protein transport by the Sec complex [GO:0043952]	1
GO:0006623	protein targeting to vacuole [GO:0006623]	1
GO:0050821	protein stabilization [GO:0050821]	1
GO:0030254	protein secretion by the type III secretion system [GO:0030254]	1
GO:0006621	protein retention in ER lumen [GO:0006621]	1
GO:0006627	protein processing involved in protein targeting to mitochondrion [GO:0006627]	1
GO:0018342	protein prenylation [GO:0018342]	1
GO:0000209	protein polyubiquitination [GO:0000209]	1
GO:0051258	protein polymerization [GO:0051258]	1
GO:0045116	protein neddylation [GO:0045116]	1
GO:0006479	protein methylation [GO:0006479]	1
GO:0045037	protein import into chloroplast stroma [GO:0045037]	1
GO:0018344	protein geranylgeranylation [GO:0018344]	1
GO:0006470	protein dephosphorylation [GO:0006470]	1
GO:0006482	protein demethylation [GO:0006482]	1
GO:0018258	protein O-linked glycosylation via hydroxyproline [GO:0018258]	1
GO:0018279	protein N-linked glycosylation via asparagine [GO:0018279]	1
GO:0070536	protein K63-linked deubiquitination [GO:0070536]	1
GO:0006562	proline catabolic process [GO:0006562]	1
GO:0006561	proline biosynthetic process [GO:0006561]	1
GO:0055075	potassium ion homeostasis [GO:0055075]	1
GO:0006301	postreplication repair [GO:0006301]	1
GO:0043687	post-translational protein modification [GO:0043687]	1
GO:0009791	post-embryonic development [GO:0009791]	1
GO:1905182	positive regulation of urease activity [GO:1905182]	1
GO:2000605	positive regulation of secondary growth [GO:2000605]	1
GO:0071158	positive regulation of cell cycle arrest [GO:0071158]	1
GO:0009789	positive regulation of abscisic acid-activated signaling pathway [GO:0009789]	1
GO:0032786	positive regulation of DNA-templated transcription, elongation [GO:0032786]	1
GO:0045739	positive regulation of DNA repair [GO:0045739]	1
GO:0009958	positive gravitropism [GO:0009958]	1
GO:0015774	polysaccharide transport [GO:0015774]	1
GO:0015846	polyamine transport [GO:0015846]	1
GO:0042619	poly-hydroxybutyrate biosynthetic process [GO:0042619]	1
GO:0009856	pollination [GO:0009856]	1
GO:0009860	pollen tube growth [GO:0009860]	1
GO:0009944	polarity specification of adaxial/abaxial axis [GO:0009944]	1
GO:0010236	plastoquinone biosynthetic process [GO:0010236]	1
GO:0010497	plasmodesmata-mediated intercellular transport [GO:0010497]	1
GO:0009663	plasmodesma organization [GO:0009663]	1
GO:0009834	plant-type secondary cell wall biogenesis [GO:0009834]	1
GO:0009626	plant-type hypersensitive response [GO:0009626]	1
GO:0048481	plant ovule development [GO:0048481]	1
GO:0046938	phytochelatin biosynthetic process [GO:0046938]	1
GO:0042372	phylloquinone biosynthetic process [GO:0042372]	1
GO:0080005	photosystem stoichiometry adjustment [GO:0080005]	1
GO:0009772	photosynthetic electron transport in photosystem II [GO:0009772]	1
GO:0009767	photosynthetic electron transport chain [GO:0009767]	1
GO:0019684	photosynthesis, light reaction [GO:0019684]	1
GO:0009395	phospholipid catabolic process [GO:0009395]	1
GO:0006796	phosphate-containing compound metabolic process [GO:0006796]	1
GO:0035435	phosphate ion transmembrane transport [GO:0035435]	1
GO:0009915	phloem sucrose loading [GO:0009915]	1
GO:0048451	petal formation [GO:0048451]	1
GO:0060151	peroxisome localization [GO:0060151]	1
GO:0017183	peptidyl-diphthamide biosynthetic process from peptidyl-histidine [GO:0017183]	1
GO:0035246	peptidyl-arginine N-methylation [GO:0035246]	1
GO:0018339	peptidyl-L-beta-methylthioaspartic acid biosynthetic process from peptidyl-aspartic acid [GO:0018339]	1
GO:0009252	peptidoglycan biosynthetic process [GO:0009252]	1
GO:0070407	oxidation-dependent protein catabolic process [GO:0070407]	1
GO:0006107	oxaloacetate metabolic process [GO:0006107]	1
GO:0033611	oxalate catabolic process [GO:0033611]	1
GO:0009311	oligosaccharide metabolic process [GO:0009311]	1
GO:0015780	nucleotide-sugar transport [GO:0015780]	1
GO:0009226	nucleotide-sugar biosynthetic process [GO:0009226]	1
GO:0009163	nucleoside biosynthetic process [GO:0009163]	1
GO:0006809	nitric oxide biosynthetic process [GO:0006809]	1
GO:0046496	nicotinamide nucleotide metabolic process [GO:0046496]	1
GO:0007026	negative regulation of microtubule depolymerization [GO:0007026]	1
GO:0034757	negative regulation of iron ion transport [GO:0034757]	1
GO:0045824	negative regulation of innate immune response [GO:0045824]	1
GO:0031348	negative regulation of defense response [GO:0031348]	1
GO:2000117	negative regulation of cysteine-type endopeptidase activity [GO:2000117]	1
GO:0045792	negative regulation of cell size [GO:0045792]	1
GO:0008285	negative regulation of cell proliferation [GO:0008285]	1
GO:0009825	multidimensional cell growth [GO:0009825]	1
GO:0048354	mucilage biosynthetic process involved in seed coat development [GO:0048354]	1
GO:0000278	mitotic cell cycle [GO:0000278]	1
GO:0007005	mitochondrion organization [GO:0007005]	1
GO:0051646	mitochondrion localization [GO:0051646]	1
GO:0006850	mitochondrial pyruvate transmembrane transport [GO:0006850]	1
GO:0080156	mitochondrial mRNA modification [GO:0080156]	1
GO:0000266	mitochondrial fission [GO:0000266]	1
GO:0046785	microtubule polymerization [GO:0046785]	1
GO:0009556	microsporogenesis [GO:0009556]	1
GO:0000212	meiotic spindle organization [GO:0000212]	1
GO:0010032	meiotic chromosome condensation [GO:0010032]	1
GO:0042138	meiotic DNA double-strand break formation [GO:0042138]	1
GO:0000462	maturation of SSU-rRNA from tricistronic rRNA transcript (SSU-rRNA, 5.8S rRNA, LSU-rRNA) [GO:0000462]	1
GO:0030490	maturation of SSU-rRNA [GO:0030490]	1
GO:0000470	maturation of LSU-rRNA [GO:0000470]	1
GO:0006108	malate metabolic process [GO:0006108]	1
GO:0009299	mRNA transcription [GO:0009299]	1
GO:0006378	mRNA polyadenylation [GO:0006378]	1
GO:0006379	mRNA cleavage [GO:0006379]	1
GO:0031124	mRNA 3'-end processing [GO:0031124]	1
GO:0042158	lipoprotein biosynthetic process [GO:0042158]	1
GO:0009965	leaf morphogenesis [GO:0009965]	1
GO:0010102	lateral root morphogenesis [GO:0010102]	1
GO:0046951	ketone body biosynthetic process [GO:0046951]	1
GO:0019288	isopentenyl diphosphate biosynthetic process, methylerythritol 4-phosphate pathway [GO:0019288]	1
GO:0006102	isocitrate metabolic process [GO:0006102]	1
GO:0006811	ion transport [GO:0006811]	1
GO:0034220	ion transmembrane transport [GO:0034220]	1
GO:0051701	interaction with host [GO:0051701]	1
GO:0048281	inflorescence morphogenesis [GO:0048281]	1
GO:0044416	induction by symbiont of host defense response [GO:0044416]	1
GO:0050667	homocysteine metabolic process [GO:0050667]	1
GO:0000412	histone peptidyl-prolyl isomerization [GO:0000412]	1
GO:0006427	histidyl-tRNA aminoacylation [GO:0006427]	1
GO:0035428	hexose transmembrane transport [GO:0035428]	1
GO:0019318	hexose metabolic process [GO:0019318]	1
GO:0015969	guanosine tetraphosphate metabolic process [GO:0015969]	1
GO:0005980	glycogen catabolic process [GO:0005980]	1
GO:0019264	glycine biosynthetic process from serine [GO:0019264]	1
GO:0006662	glycerol ether metabolic process [GO:0006662]	1
GO:0006751	glutathione catabolic process [GO:0006751]	1
GO:0006750	glutathione biosynthetic process [GO:0006750]	1
GO:0006425	glutaminyl-tRNA aminoacylation [GO:0006425]	1
GO:0006536	glutamate metabolic process [GO:0006536]	1
GO:0046323	glucose import [GO:0046323]	1
GO:0009250	glucan biosynthetic process [GO:0009250]	1
GO:0009740	gibberellic acid mediated signaling pathway [GO:0009740]	1
GO:0016458	gene silencing [GO:0016458]	1
GO:0009450	gamma-aminobutyric acid catabolic process [GO:0009450]	1
GO:0006012	galactose metabolic process [GO:0006012]	1
GO:0019375	galactolipid biosynthetic process [GO:0019375]	1
GO:0010154	fruit development [GO:0010154]	1
GO:0009396	folic acid-containing compound biosynthetic process [GO:0009396]	1
GO:0046656	folic acid biosynthetic process [GO:0046656]	1
GO:0009908	flower development [GO:0009908]	1
GO:0030951	establishment or maintenance of microtubule cytoskeleton polarity [GO:0030951]	1
GO:0007163	establishment or maintenance of cell polarity [GO:0007163]	1
GO:0001736	establishment of planar polarity [GO:0001736]	1
GO:0042276	error-prone translesion synthesis [GO:0042276]	1
GO:0006696	ergosterol biosynthetic process [GO:0006696]	1
GO:0018192	enzyme active site formation via cysteine modification to L-cysteine persulfide [GO:0018192]	1
GO:0030260	entry into host cell [GO:0030260]	1
GO:0009649	entrainment of circadian clock [GO:0009649]	1
GO:0050992	dimethylallyl diphosphate biosynthetic process [GO:0050992]	1
GO:0051776	detection of redox state [GO:0051776]	1
GO:0009870	defense response signaling pathway, resistance gene-dependent [GO:0009870]	1
GO:0052544	defense response by callose deposition in cell wall [GO:0052544]	1
GO:0000290	deadenylation-dependent decapping of nuclear-transcribed mRNA [GO:0000290]	1
GO:0046080	dUTP metabolic process [GO:0046080]	1
GO:0002181	cytoplasmic translation [GO:0002181]	1
GO:0031122	cytoplasmic microtubule organization [GO:0031122]	1
GO:0009690	cytokinin metabolic process [GO:0009690]	1
GO:0019344	cysteine biosynthetic process [GO:0019344]	1
GO:0009190	cyclic nucleotide biosynthetic process [GO:0009190]	1
GO:0048825	cotyledon development [GO:0048825]	1
GO:0055070	copper ion homeostasis [GO:0055070]	1
GO:0009108	coenzyme biosynthetic process [GO:0009108]	1
GO:0009800	cinnamic acid biosynthetic process [GO:0009800]	1
GO:0051304	chromosome separation [GO:0051304]	1
GO:0006325	chromatin organization [GO:0006325]	1
GO:0046417	chorismate metabolic process [GO:0046417]	1
GO:0080158	chloroplast ribulose bisphosphate carboxylase complex biogenesis [GO:0080158]	1
GO:0009658	chloroplast organization [GO:0009658]	1
GO:0042631	cellular response to water deprivation [GO:0042631]	1
GO:0071329	cellular response to sucrose stimulus [GO:0071329]	1
GO:0034599	cellular response to oxidative stress [GO:0034599]	1
GO:0006995	cellular response to nitrogen starvation [GO:0006995]	1
GO:0071281	cellular response to iron ion [GO:0071281]	1
GO:0034605	cellular response to heat [GO:0034605]	1
GO:0071215	cellular response to abscisic acid stimulus [GO:0071215]	1
GO:0006464	cellular protein modification process [GO:0006464]	1
GO:0006873	cellular ion homeostasis [GO:0006873]	1
GO:0009063	cellular amino acid catabolic process [GO:0009063]	1
GO:0007160	cell-matrix adhesion [GO:0007160]	1
GO:0016477	cell migration [GO:0016477]	1
GO:0016121	carotene catabolic process [GO:0016121]	1
GO:0019752	carboxylic acid metabolic process [GO:0019752]	1
GO:1901135	carbohydrate derivative metabolic process [GO:1901135]	1
GO:0055074	calcium ion homeostasis [GO:0055074]	1
GO:0010268	brassinosteroid homeostasis [GO:0010268]	1
GO:0030242	autophagy of peroxisome [GO:0030242]	1
GO:0006422	aspartyl-tRNA aminoacylation [GO:0006422]	1
GO:0019439	aromatic compound catabolic process [GO:0019439]	1
GO:0006420	arginyl-tRNA aminoacylation [GO:0006420]	1
GO:0006527	arginine catabolic process [GO:0006527]	1
GO:0042450	arginine biosynthetic process via ornithine [GO:0042450]	1
GO:0010405	arabinogalactan protein metabolic process [GO:0010405]	1
GO:0019730	antimicrobial humoral response [GO:0019730]	1
GO:0006865	amino acid transport [GO:0006865]	1
GO:0003333	amino acid transmembrane transport [GO:0003333]	1
GO:0000256	allantoin catabolic process [GO:0000256]	1
GO:0090630	activation of GTPase activity [GO:0090630]	1
GO:0030041	actin filament polymerization [GO:0030041]	1
GO:0030036	actin cytoskeleton organization [GO:0030036]	1
GO:0048700	acquisition of desiccation tolerance in seed [GO:0048700]	1
GO:0006085	acetyl-CoA biosynthetic process [GO:0006085]	1
GO:0031146	SCF-dependent proteasomal ubiquitin-dependent protein catabolic process [GO:0031146]	1
GO:0033528	S-methylmethionine cycle [GO:0033528]	1
GO:0006557	S-adenosylmethioninamine biosynthetic process [GO:0006557]	1
GO:0000375	RNA splicing, via transesterification reactions [GO:0000375]	1
GO:0036265	RNA (guanine-N7)-methylation [GO:0036265]	1
GO:0007219	Notch signaling pathway [GO:0007219]	1
GO:0006741	NADP biosynthetic process [GO:0006741]	1
GO:0019674	NAD metabolic process [GO:0019674]	1
GO:0006480	N-terminal protein amino acid methylation [GO:0006480]	1
GO:0019569	L-arabinose catabolic process to xylulose 5-phosphate [GO:0019569]	1
GO:0032264	IMP salvage [GO:0032264]	1
GO:0051645	Golgi localization [GO:0051645]	1
GO:0006506	GPI anchor biosynthetic process [GO:0006506]	1
GO:0043093	FtsZ-dependent cytokinesis [GO:0043093]	1
GO:0006353	DNA-templated transcription, termination [GO:0006353]	1
GO:0006268	DNA unwinding involved in DNA replication [GO:0006268]	1
GO:0006336	DNA replication-independent nucleosome assembly [GO:0006336]	1
GO:0006269	DNA replication, synthesis of RNA primer [GO:0006269]	1
GO:0031570	DNA integrity checkpoint [GO:0031570]	1
GO:0042732	D-xylose metabolic process [GO:0042732]	1
GO:0019521	D-gluconate metabolic process [GO:0019521]	1
GO:0019478	D-amino acid catabolic process [GO:0019478]	1
GO:0048208	COPII vesicle coating [GO:0048208]	1
GO:0071586	CAAX-box protein processing [GO:0071586]	1
GO:0043044	ATP-dependent chromatin remodeling [GO:0043044]	1
GO:0080180	2-methylguanosine metabolic process [GO:0080180]	1
GO:0006207	de novo' pyrimidine nucleobase biosynthetic process [GO:0006207]	1

## Sheet: Molecular Function
GO ID	GO Term (Molecular Functions)	Number of ORF
GO:0003676	nucleic acid binding [GO:0003676]	15246
GO:0008270	zinc ion binding [GO:0008270]	6805
GO:0005524	ATP binding [GO:0005524]	1914
GO:0016787	hydrolase activity [GO:0016787]	1132
GO:0004190	aspartic-type endopeptidase activity [GO:0004190]	1132
GO:0003964	RNA-directed DNA polymerase activity [GO:0003964]	981
GO:0004523	RNA-DNA hybrid ribonuclease activity [GO:0004523]	644
GO:0003677	DNA binding [GO:0003677]	527
GO:0043531	ADP binding [GO:0043531]	455
GO:0046872	metal ion binding [GO:0046872]	443
GO:0004672	protein kinase activity [GO:0004672]	387
GO:0004386	helicase activity [GO:0004386]	361
GO:0004674	protein serine/threonine kinase activity [GO:0004674]	280
GO:0020037	heme binding [GO:0020037]	258
GO:0005506	iron ion binding [GO:0005506]	235
GO:0003723	RNA binding [GO:0003723]	216
GO:0016491	oxidoreductase activity [GO:0016491]	207
GO:0046983	protein dimerization activity [GO:0046983]	204
GO:0016705	oxidoreductase activity, acting on paired donors, with incorporation or reduction of molecular oxygen [GO:0016705]	184
GO:0000287	magnesium ion binding [GO:0000287]	151
GO:0003700	DNA binding transcription factor activity [GO:0003700]	138
GO:0004497	monooxygenase activity [GO:0004497]	127
GO:0003824	catalytic activity [GO:0003824]	122
GO:0005525	GTP binding [GO:0005525]	110
GO:0030246	carbohydrate binding [GO:0030246]	108
GO:0004527	exonuclease activity [GO:0004527]	101
GO:0004553	hydrolase activity, hydrolyzing O-glycosyl compounds [GO:0004553]	100
GO:0005509	calcium ion binding [GO:0005509]	94
GO:0022857	transmembrane transporter activity [GO:0022857]	91
GO:0016887	ATPase activity [GO:0016887]	90
GO:0016758	transferase activity, transferring hexosyl groups [GO:0016758]	87
GO:0003735	structural constituent of ribosome [GO:0003735]	86
GO:0003924	GTPase activity [GO:0003924]	84
GO:0000155	phosphorelay sensor kinase activity [GO:0000155]	81
GO:0042626	ATPase activity, coupled to transmembrane movement of substances [GO:0042626]	81
GO:0050660	flavin adenine dinucleotide binding [GO:0050660]	80
GO:0016301	kinase activity [GO:0016301]	78
GO:0016757	transferase activity, transferring glycosyl groups [GO:0016757]	73
GO:0004252	serine-type endopeptidase activity [GO:0004252]	70
GO:0016747	transferase activity, transferring acyl groups other than amino-acyl groups [GO:0016747]	69
GO:0016740	transferase activity [GO:0016740]	67
GO:0004842	ubiquitin-protein transferase activity [GO:0004842]	66
GO:0008017	microtubule binding [GO:0008017]	64
GO:0043565	sequence-specific DNA binding [GO:0043565]	62
GO:0005507	copper ion binding [GO:0005507]	59
GO:0004601	peroxidase activity [GO:0004601]	55
GO:0050661	NADP binding [GO:0050661]	55
GO:0008168	methyltransferase activity [GO:0008168]	52
GO:0003777	microtubule motor activity [GO:0003777]	51
GO:0010333	terpene synthase activity [GO:0010333]	50
GO:0004650	polygalacturonase activity [GO:0004650]	48
GO:0009055	electron transfer activity [GO:0009055]	48
GO:0004491	methylmalonate-semialdehyde dehydrogenase (acylating) activity [GO:0004491]	45
GO:0051539	4 iron, 4 sulfur cluster binding [GO:0051539]	45
GO:0030247	polysaccharide binding [GO:0030247]	44
GO:0016614	oxidoreductase activity, acting on CH-OH group of donors [GO:0016614]	43
GO:0004222	metalloendopeptidase activity [GO:0004222]	42
GO:0004185	serine-type carboxypeptidase activity [GO:0004185]	41
GO:0030170	pyridoxal phosphate binding [GO:0030170]	39
GO:0008233	peptidase activity [GO:0008233]	39
GO:0045735	nutrient reservoir activity [GO:0045735]	39
GO:0005215	transporter activity [GO:0005215]	38
GO:0000977	RNA polymerase II regulatory region sequence-specific DNA binding [GO:0000977]	38
GO:0016788	hydrolase activity, acting on ester bonds [GO:0016788]	37
GO:0015238	drug transmembrane transporter activity [GO:0015238]	37
GO:0005388	calcium-transporting ATPase activity [GO:0005388]	37
GO:0015297	antiporter activity [GO:0015297]	37
GO:0051287	NAD binding [GO:0051287]	37
GO:0003743	translation initiation factor activity [GO:0003743]	36
GO:0004146	dihydrofolate reductase activity [GO:0004146]	34
GO:0008234	cysteine-type peptidase activity [GO:0008234]	34
GO:0051082	unfolded protein binding [GO:0051082]	33
GO:0003678	DNA helicase activity [GO:0003678]	31
GO:0030145	manganese ion binding [GO:0030145]	30
GO:0036459	thiol-dependent ubiquitinyl hydrolase activity [GO:0036459]	29
GO:0003682	chromatin binding [GO:0003682]	29
GO:0016760	cellulose synthase (UDP-forming) activity [GO:0016760]	29
GO:0008519	ammonium transmembrane transporter activity [GO:0008519]	28
GO:0052716	hydroquinone [GO:0052716]	27
GO:0003887	DNA-directed DNA polymerase activity [GO:0003887]	27
GO:0003899	DNA-directed 5'-3' RNA polymerase activity [GO:0003899]	27
GO:0000049	tRNA binding [GO:0000049]	26
GO:0000166	nucleotide binding [GO:0000166]	26
GO:0003779	actin binding [GO:0003779]	26
GO:0008171	O-methyltransferase activity [GO:0008171]	26
GO:0008408	3'-5' exonuclease activity [GO:0008408]	25
GO:0051536	iron-sulfur cluster binding [GO:0051536]	24
GO:0008483	transaminase activity [GO:0008483]	23
GO:0005516	calmodulin binding [GO:0005516]	23
GO:0008137	NADH dehydrogenase (ubiquinone) activity [GO:0008137]	23
GO:0030976	thiamine pyrophosphate binding [GO:0030976]	22
GO:0008324	cation transmembrane transporter activity [GO:0008324]	22
GO:0002161	aminoacyl-tRNA editing activity [GO:0002161]	22
GO:0003746	translation elongation factor activity [GO:0003746]	21
GO:0005198	structural molecule activity [GO:0005198]	21
GO:0015299	solute [GO:0015299]	21
GO:0016829	lyase activity [GO:0016829]	21
GO:0016874	ligase activity [GO:0016874]	21
GO:0010181	FMN binding [GO:0010181]	21
GO:0016746	transferase activity, transferring acyl groups [GO:0016746]	20
GO:0003774	motor activity [GO:0003774]	20
GO:0008289	lipid binding [GO:0008289]	20
GO:0005216	ion channel activity [GO:0005216]	20
GO:0048038	quinone binding [GO:0048038]	19
GO:0004721	phosphoprotein phosphatase activity [GO:0004721]	19
GO:0030599	pectinesterase activity [GO:0030599]	19
GO:0004519	endonuclease activity [GO:0004519]	19
GO:0045330	aspartyl esterase activity [GO:0045330]	19
GO:0051537	2 iron, 2 sulfur cluster binding [GO:0051537]	19
GO:0030151	molybdenum ion binding [GO:0030151]	18
GO:0004872	receptor activity [GO:0004872]	17
GO:0008565	protein transporter activity [GO:0008565]	17
GO:0004722	protein serine/threonine phosphatase activity [GO:0004722]	17
GO:0042803	protein homodimerization activity [GO:0042803]	17
GO:0030983	mismatched DNA binding [GO:0030983]	17
GO:0016853	isomerase activity [GO:0016853]	17
GO:0016866	intramolecular transferase activity [GO:0016866]	17
GO:0004803	transposase activity [GO:0004803]	16
GO:0080044	quercetin 7-O-glucosyltransferase activity [GO:0080044]	16
GO:0080043	quercetin 3-O-glucosyltransferase activity [GO:0080043]	16
GO:0003755	peptidyl-prolyl cis-trans isomerase activity [GO:0003755]	16
GO:0008553	hydrogen-exporting ATPase activity, phosphorylative mechanism [GO:0008553]	16
GO:0050662	coenzyme binding [GO:0050662]	16
GO:0003684	damaged DNA binding [GO:0003684]	15
GO:0009011	starch synthase activity [GO:0009011]	14
GO:0004970	ionotropic glutamate receptor activity [GO:0004970]	14
GO:0018024	histone-lysine N-methyltransferase activity [GO:0018024]	14
GO:0004857	enzyme inhibitor activity [GO:0004857]	14
GO:0008536	Ran GTPase binding [GO:0008536]	14
GO:0008080	N-acetyltransferase activity [GO:0008080]	14
GO:0071949	FAD binding [GO:0071949]	14
GO:0004003	ATP-dependent DNA helicase activity [GO:0004003]	14
GO:0016765	transferase activity, transferring alkyl or aryl (other than methyl) groups [GO:0016765]	13
GO:0004871	signal transducer activity [GO:0004871]	13
GO:0019706	protein-cysteine S-palmitoyltransferase activity [GO:0019706]	13
GO:0015079	potassium ion transmembrane transporter activity [GO:0015079]	13
GO:0016702	oxidoreductase activity, acting on single donors with incorporation of molecular oxygen, incorporation of two atoms of oxygen [GO:0016702]	13
GO:0016709	oxidoreductase activity, acting on paired donors, with incorporation or reduction of molecular oxygen, NAD(P)H as one donor, and incorporation of one atom of oxygen [GO:0016709]	13
GO:0016779	nucleotidyltransferase activity [GO:0016779]	13
GO:0046873	metal ion transmembrane transporter activity [GO:0046873]	13
GO:0003993	acid phosphatase activity [GO:0003993]	13
GO:0001104	RNA polymerase II transcription cofactor activity [GO:0001104]	13
GO:0019843	rRNA binding [GO:0019843]	12
GO:0009982	pseudouridine synthase activity [GO:0009982]	12
GO:0030955	potassium ion binding [GO:0030955]	12
GO:0004012	phospholipid-translocating ATPase activity [GO:0004012]	12
GO:0008970	phosphatidylcholine 1-acylhydrolase activity [GO:0008970]	12
GO:0004568	chitinase activity [GO:0004568]	12
GO:0008061	chitin binding [GO:0008061]	12
GO:0004096	catalase activity [GO:0004096]	12
GO:0005086	ARF guanyl-nucleotide exchange factor activity [GO:0005086]	12
GO:0008146	sulfotransferase activity [GO:0008146]	11
GO:0017056	structural constituent of nuclear pore [GO:0017056]	11
GO:0043022	ribosome binding [GO:0043022]	11
GO:0004743	pyruvate kinase activity [GO:0004743]	11
GO:0004565	beta-galactosidase activity [GO:0004565]	11
GO:0102877	alpha-copaene synthase activity [GO:0102877]	11
GO:0005096	GTPase activator activity [GO:0005096]	11
GO:0003918	DNA topoisomerase type II (ATP-hydrolyzing) activity [GO:0003918]	11
GO:0047461	(+)-delta-cadinene synthase activity [GO:0047461]	11
GO:0016762	xyloglucan [GO:0016762]	10
GO:0016157	sucrose synthase activity [GO:0016157]	10
GO:0032549	ribonucleoside binding [GO:0032549]	10
GO:0015035	protein disulfide oxidoreductase activity [GO:0015035]	10
GO:0004652	polynucleotide adenylyltransferase activity [GO:0004652]	10
GO:0004634	phosphopyruvate hydratase activity [GO:0004634]	10
GO:0016307	phosphatidylinositol phosphate kinase activity [GO:0016307]	10
GO:0005319	lipid transporter activity [GO:0005319]	10
GO:0042393	histone binding [GO:0042393]	10
GO:0008863	formate dehydrogenase (NAD+) activity [GO:0008863]	10
GO:0051015	actin filament binding [GO:0051015]	10
GO:0008757	S-adenosylmethionine-dependent methyltransferase activity [GO:0008757]	10
GO:0003968	RNA-directed 5'-3' RNA polymerase activity [GO:0003968]	10
GO:0043140	ATP-dependent 3'-5' DNA helicase activity [GO:0043140]	10
NAD(P)] activit	2-alkenal reductase [NAD(P)] activity [GO:0032440]	10
GO:0003843	1,3-beta-D-glucan synthase activity [GO:0003843]	10
GO:0046982	protein heterodimerization activity [GO:0046982]	9
GO:0016616	oxidoreductase activity, acting on the CH-OH group of donors, NAD or NADP as acceptor [GO:0016616]	9
GO:0004518	nuclease activity [GO:0004518]	9
GO:0004822	isoleucine-tRNA ligase activity [GO:0004822]	9
GO:0004427	inorganic diphosphatase activity [GO:0004427]	9
GO:0003690	double-stranded DNA binding [GO:0003690]	9
GO:0004129	cytochrome-c oxidase activity [GO:0004129]	9
GO:0016168	chlorophyll binding [GO:0016168]	9
GO:0016831	carboxy-lyase activity [GO:0016831]	9
GO:0008375	acetylglucosaminyltransferase activity [GO:0008375]	9
GO:0004843	thiol-dependent ubiquitin-specific protease activity [GO:0004843]	8
GO:0016844	strictosidine synthase activity [GO:0016844]	8
GO:0004525	ribonuclease III activity [GO:0004525]	8
GO:0008131	primary amine oxidase activity [GO:0008131]	8
GO:0009881	photoreceptor activity [GO:0009881]	8
GO:0003729	mRNA binding [GO:0003729]	8
GO:0009678	hydrogen-translocating pyrophosphatase activity [GO:0009678]	8
GO:0004348	glucosylceramidase activity [GO:0004348]	8
GO:0004089	carbonate dehydratase activity [GO:0004089]	8
GO:0015171	amino acid transmembrane transporter activity [GO:0015171]	8
GO:0008312	7S RNA binding [GO:0008312]	8
GO:0005249	voltage-gated potassium channel activity [GO:0005249]	7
GO:0031625	ubiquitin protein ligase binding [GO:0031625]	7
GO:0061630	ubiquitin protein ligase activity [GO:0061630]	7
GO:0016772	transferase activity, transferring phosphorus-containing groups [GO:0016772]	7
GO:0046524	sucrose-phosphate synthase activity [GO:0046524]	7
GO:2001070	starch binding [GO:2001070]	7
GO:0008236	serine-type peptidase activity [GO:0008236]	7
GO:0004725	protein tyrosine phosphatase activity [GO:0004725]	7
GO:0008081	phosphoric diester hydrolase activity [GO:0008081]	7
GO:0035091	phosphatidylinositol binding [GO:0035091]	7
GO:0008658	penicillin binding [GO:0008658]	7
GO:0016851	magnesium chelatase activity [GO:0016851]	7
GO:0004824	lysine-tRNA ligase activity [GO:0004824]	7
GO:0004823	leucine-tRNA ligase activity [GO:0004823]	7
GO:0043015	gamma-tubulin binding [GO:0043015]	7
GO:0009381	excinuclease ABC activity [GO:0009381]	7
GO:0031419	cobalamin binding [GO:0031419]	7
GO:0015267	channel activity [GO:0015267]	7
GO:0019829	cation-transporting ATPase activity [GO:0019829]	7
GO:0004813	alanine-tRNA ligase activity [GO:0004813]	7
GO:0005484	SNAP receptor activity [GO:0005484]	7
GO:0003917	DNA topoisomerase type I activity [GO:0003917]	7
GO:0003910	DNA ligase (ATP) activity [GO:0003910]	7
GO:0008445	D-aspartate oxidase activity [GO:0008445]	7
GO:0004176	ATP-dependent peptidase activity [GO:0004176]	7
GO:0003680	AT DNA binding [GO:0003680]	7
GO:0016308	1-phosphatidylinositol-4-phosphate 5-kinase activity [GO:0016308]	7
GO:0034450	ubiquitin-ubiquitin ligase activity [GO:0034450]	6
GO:0003712	transcription cofactor activity [GO:0003712]	6
GO:0005200	structural constituent of cytoskeleton [GO:0005200]	6
GO:0003697	single-stranded DNA binding [GO:0003697]	6
GO:0070008	serine-type exopeptidase activity [GO:0070008]	6
GO:0019888	protein phosphatase regulator activity [GO:0019888]	6
GO:0004827	proline-tRNA ligase activity [GO:0004827]	6
GO:0008964	phosphoenolpyruvate carboxylase activity [GO:0008964]	6
GO:0008237	metallopeptidase activity [GO:0008237]	6
GO:0070006	metalloaminopeptidase activity [GO:0070006]	6
GO:0016818	hydrolase activity, acting on acid anhydrides, in phosphorus-containing anhydrides [GO:0016818]	6
GO:0004402	histone acetyltransferase activity [GO:0004402]	6
GO:0015930	glutamate synthase activity [GO:0015930]	6
GO:0038199	ethylene receptor activity [GO:0038199]	6
GO:0051740	ethylene binding [GO:0051740]	6
GO:0030234	enzyme regulator activity [GO:0030234]	6
GO:0004144	diacylglycerol O-acyltransferase activity [GO:0004144]	6
GO:0004124	cysteine synthase activity [GO:0004124]	6
GO:0004177	aminopeptidase activity [GO:0004177]	6
GO:0004559	alpha-mannosidase activity [GO:0004559]	6
GO:0008173	RNA methyltransferase activity [GO:0008173]	6
GO:0003724	RNA helicase activity [GO:0003724]	6
GO:0008374	O-acyltransferase activity [GO:0008374]	6
GO:0003951	NAD+ kinase activity [GO:0003951]	6
GO:0004499	N,N-dimethylaniline monooxygenase activity [GO:0004499]	6
GO:0008094	DNA-dependent ATPase activity [GO:0008094]	6
GO:0008026	ATP-dependent helicase activity [GO:0008026]	6
GO:0003871	5-methyltetrahydropteroyltriglutamate-homocysteine S-methyltransferase activity [GO:0003871]	6
GO:0008661	1-deoxy-D-xylulose-5-phosphate synthase activity [GO:0008661]	6
GO:0005247	voltage-gated chloride channel activity [GO:0005247]	5
GO:0004832	valine-tRNA ligase activity [GO:0004832]	5
GO:0008641	ubiquitin-like modifier activating enzyme activity [GO:0008641]	5
GO:0004326	tetrahydrofolylpolyglutamate synthase activity [GO:0004326]	5
GO:0004748	ribonucleoside-diphosphate reductase activity, thioredoxin disulfide as acceptor [GO:0004748]	5
GO:0016857	racemase and epimerase activity, acting on carbohydrates and derivatives [GO:0016857]	5
GO:0046961	proton-transporting ATPase activity, rotational mechanism [GO:0046961]	5
GO:0046933	proton-transporting ATP synthase activity, rotational mechanism [GO:0046933]	5
GO:0047262	polygalacturonate 4-alpha-galacturonosyltransferase activity [GO:0047262]	5
GO:0016773	phosphotransferase activity, alcohol group as acceptor [GO:0016773]	5
GO:0031177	phosphopantetheine binding [GO:0031177]	5
GO:0004630	phospholipase D activity [GO:0004630]	5
GO:0008113	peptide-methionine (S)-S-oxide reductase activity [GO:0008113]	5
GO:0004591	oxoglutarate dehydrogenase (succinyl-transferring) activity [GO:0004591]	5
GO:0016717	oxidoreductase activity, acting on paired donors, with oxidation of a pair of donors resulting in the reduction of molecular oxygen to two molecules of water [GO:0016717]	5
GO:0004715	non-membrane spanning protein tyrosine kinase activity [GO:0004715]	5
GO:0004825	methionine-tRNA ligase activity [GO:0004825]	5
GO:0008705	methionine synthase activity [GO:0008705]	5
GO:0016868	intramolecular transferase activity, phosphotransferases [GO:0016868]	5
GO:0016810	hydrolase activity, acting on carbon-nitrogen (but not peptide) bonds [GO:0016810]	5
GO:0016817	hydrolase activity, acting on acid anhydrides [GO:0016817]	5
GO:0004375	glycine dehydrogenase (decarboxylating) activity [GO:0004375]	5
GO:0004345	glucose-6-phosphate dehydrogenase activity [GO:0004345]	5
GO:0008378	galactosyltransferase activity [GO:0008378]	5
GO:0004866	endopeptidase inhibitor activity [GO:0004866]	5
GO:0051213	dioxygenase activity [GO:0051213]	5
GO:0048037	cofactor binding [GO:0048037]	5
GO:0050897	cobalt ion binding [GO:0050897]	5
GO:0032051	clathrin light chain binding [GO:0032051]	5
GO:0047746	chlorophyllase activity [GO:0047746]	5
GO:0051087	chaperone binding [GO:0051087]	5
GO:0004075	biotin carboxylase activity [GO:0004075]	5
GO:0048487	beta-tubulin binding [GO:0048487]	5
GO:0004040	amidase activity [GO:0004040]	5
GO:0003825	alpha,alpha-trehalose-phosphate synthase (UDP-forming) activity [GO:0003825]	5
GO:0003994	aconitate hydratase activity [GO:0003994]	5
GO:0019789	SUMO transferase activity [GO:0019789]	5
GO:0000339	RNA cap binding [GO:0000339]	5
GO:0032041	NAD-dependent histone deacetylase activity (H3-K14 specific) [GO:0032041]	5
GO:0070290	N-acylphosphatidylethanolamine-specific phospholipase D activity [GO:0070290]	5
GO:0004134	4-alpha-glucanotransferase activity [GO:0004134]	5
GO:0034002	(R)-limonene synthase activity [GO:0034002]	5
GO:0004834	tryptophan synthase activity [GO:0004834]	4
GO:0004675	transmembrane receptor protein serine/threonine kinase activity [GO:0004675]	4
GO:0004802	transketolase activity [GO:0004802]	4
GO:0004829	threonine-tRNA ligase activity [GO:0004829]	4
GO:0004575	sucrose alpha-glucosidase activity [GO:0004575]	4
GO:0008271	secondary active sulfate transmembrane transporter activity [GO:0008271]	4
GO:0000179	rRNA (adenine-N6,N6-)-dimethyltransferase activity [GO:0000179]	4
GO:0016279	protein-lysine N-methyltransferase activity [GO:0016279]	4
GO:0008138	protein tyrosine/serine/threonine phosphatase activity [GO:0008138]	4
GO:0019901	protein kinase binding [GO:0019901]	4
GO:0004617	phosphoglycerate dehydrogenase activity [GO:0004617]	4
GO:0008429	phosphatidylethanolamine binding [GO:0008429]	4
GO:0030570	pectate lyase activity [GO:0030570]	4
GO:0016151	nickel cation binding [GO:0016151]	4
GO:0004476	mannose-6-phosphate isomerase activity [GO:0004476]	4
GO:0004471	malate dehydrogenase (decarboxylating) (NAD+) activity [GO:0004471]	4
GO:0044877	macromolecular complex binding [GO:0044877]	4
GO:0016298	lipase activity [GO:0016298]	4
GO:0004462	lactoylglutathione lyase activity [GO:0004462]	4
GO:0005452	inorganic anion exchanger activity [GO:0005452]	4
GO:0016798	hydrolase activity, acting on glycosyl bonds [GO:0016798]	4
GO:0033926	glycopeptide alpha-N-acetylgalactosaminidase activity [GO:0033926]	4
GO:0004373	glycogen (starch) synthase activity [GO:0004373]	4
GO:0004820	glycine-tRNA ligase activity [GO:0004820]	4
GO:0004332	fructose-bisphosphate aldolase activity [GO:0004332]	4
GO:0030276	clathrin binding [GO:0030276]	4
overall] activit	chlorophyllide a oxygenase [overall] activity [GO:0010277]	4
GO:0097367	carbohydrate derivative binding [GO:0097367]	4
GO:0004088	carbamoyl-phosphate synthase (glutamine-hydrolyzing) activity [GO:0004088]	4
GO:0102500	beta-maltose 4-alpha-glucanotransferase activity [GO:0102500]	4
GO:0042300	beta-amyrin synthase activity [GO:0042300]	4
GO:0016161	beta-amylase activity [GO:0016161]	4
GO:0004563	beta-N-acetylhexosaminidase activity [GO:0004563]	4
GO:0102229	amylopectin maltohydrolase activity [GO:0102229]	4
GO:0046556	alpha-L-arabinofuranosidase activity [GO:0046556]	4
GO:0004017	adenylate kinase activity [GO:0004017]	4
GO:0003997	acyl-CoA oxidase activity [GO:0003997]	4
GO:0003984	acetolactate synthase activity [GO:0003984]	4
GO:0017025	TBP-class protein binding [GO:0017025]	4
GO:0003958	NADPH-hemoprotein reductase activity [GO:0003958]	4
GO:0003950	NAD+ ADP-ribosyltransferase activity [GO:0003950]	4
GO:0016174	NAD(P)H oxidase activity [GO:0016174]	4
GO:0102148	N-acetyl-beta-D-galactosaminidase activity [GO:0102148]	4
GO:0004707	MAP kinase activity [GO:0004707]	4
GO:0005545	1-phosphatidylinositol binding [GO:0005545]	4
GO:0009039	urease activity [GO:0009039]	3
GO:0015204	urea transmembrane transporter activity [GO:0015204]	3
GO:0004806	triglyceride lipase activity [GO:0004806]	3
GO:0016149	translation release factor activity, codon specific [GO:0016149]	3
GO:0044212	transcription regulatory region DNA binding [GO:0044212]	3
GO:0000989	transcription factor activity, transcription factor binding [GO:0000989]	3
GO:0004298	threonine-type endopeptidase activity [GO:0004298]	3
GO:0042162	telomeric DNA binding [GO:0042162]	3
GO:0004764	shikimate 3-dehydrogenase (NADP+) activity [GO:0004764]	3
GO:0016984	ribulose-bisphosphate carboxylase activity [GO:0016984]	3
GO:0005102	receptor binding [GO:0005102]	3
GO:0052692	raffinose alpha-galactosidase activity [GO:0052692]	3
GO:0050242	pyruvate, phosphate dikinase activity [GO:0050242]	3
GO:0019887	protein kinase regulator activity [GO:0019887]	3
GO:0004673	protein histidine kinase activity [GO:0004673]	3
GO:0031409	pigment binding [GO:0031409]	3
GO:0042578	phosphoric ester hydrolase activity [GO:0042578]	3
GO:0004642	phosphoribosylformylglycinamidine synthase activity [GO:0004642]	3
GO:0004631	phosphomevalonate kinase activity [GO:0004631]	3
GO:0004616	phosphogluconate dehydrogenase (decarboxylating) activity [GO:0004616]	3
GO:0004435	phosphatidylinositol phospholipase C activity [GO:0004435]	3
GO:0033743	peptide-methionine (R)-S-oxide reductase activity [GO:0033743]	3
GO:0016627	oxidoreductase activity, acting on the CH-CH group of donors [GO:0016627]	3
GO:0008252	nucleotidase activity [GO:0008252]	3
GO:0047429	nucleoside-triphosphate diphosphatase activity [GO:0047429]	3
GO:0004514	nicotinate-nucleotide diphosphorylase (carboxylating) activity [GO:0004514]	3
GO:0030732	methionine S-methyltransferase activity [GO:0030732]	3
GO:0004484	mRNA guanylyltransferase activity [GO:0004484]	3
GO:0005315	inorganic phosphate transmembrane transporter activity [GO:0005315]	3
GO:0042802	identical protein binding [GO:0042802]	3
GO:0015078	hydrogen ion transmembrane transporter activity [GO:0015078]	3
GO:0004396	hexokinase activity [GO:0004396]	3
GO:0031072	heat shock protein binding [GO:0031072]	3
GO:0004370	glycerol kinase activity [GO:0004370]	3
GO:0004360	glutamine-fructose-6-phosphate transaminase (isomerizing) activity [GO:0004360]	3
GO:0004350	glutamate-5-semialdehyde dehydrogenase activity [GO:0004350]	3
GO:0004349	glutamate 5-kinase activity [GO:0004349]	3
GO:0004347	glucose-6-phosphate isomerase activity [GO:0004347]	3
GO:0005536	glucose binding [GO:0005536]	3
GO:0042973	glucan endo-1,3-beta-D-glucosidase activity [GO:0042973]	3
GO:0008107	galactoside 2-alpha-L-fucosyltransferase activity [GO:0008107]	3
GO:0080019	fatty-acyl-CoA reductase (alcohol-forming) activity [GO:0080019]	3
GO:0004143	diacylglycerol kinase activity [GO:0004143]	3
GO:0008460	dTDP-glucose 4,6-dehydratase activity [GO:0008460]	3
GO:0004817	cysteine-tRNA ligase activity [GO:0004817]	3
GO:0031071	cysteine desulfurase activity [GO:0031071]	3
GO:0008810	cellulase activity [GO:0008810]	3
GO:0043169	cation binding [GO:0043169]	3
GO:0004683	calmodulin-dependent protein kinase activity [GO:0004683]	3
GO:0009931	calcium-dependent protein serine/threonine kinase activity [GO:0009931]	3
GO:0005544	calcium-dependent phospholipid binding [GO:0005544]	3
GO:0015369	calcium [GO:0015369]	3
GO:0009882	blue light photoreceptor activity [GO:0009882]	3
GO:0010329	auxin efflux transmembrane transporter activity [GO:0010329]	3
GO:0004812	aminoacyl-tRNA ligase activity [GO:0004812]	3
GO:0102965	alcohol-forming fatty acyl-CoA reductase activity [GO:0102965]	3
GO:0004019	adenylosuccinate synthase activity [GO:0004019]	3
GO:0003995	acyl-CoA dehydrogenase activity [GO:0003995]	3
GO:0003987	acetate-CoA ligase activity [GO:0003987]	3
GO:0003980	UDP-glucose [GO:0003980]	3
GO:0000981	RNA polymerase II transcription factor activity, sequence-specific DNA binding [GO:0000981]	3
GO:0031418	L-ascorbic acid binding [GO:0031418]	3
GO:0031683	G-protein beta/gamma-subunit complex binding [GO:0031683]	3
GO:0003886	DNA (cytosine-5-)-methyltransferase activity [GO:0003886]	3
GO:0008716	D-alanine-D-alanine ligase activity [GO:0008716]	3
GO:0003883	CTP synthase activity [GO:0003883]	3
GO:0004004	ATP-dependent RNA helicase activity [GO:0004004]	3
GO:0043141	ATP-dependent 5'-3' DNA helicase activity [GO:0043141]	3
GO:0016208	AMP binding [GO:0016208]	3
GO:0003872	6-phosphofructokinase activity [GO:0003872]	3
GO:0004534	5'-3' exoribonuclease activity [GO:0004534]	3
GO:0003857	3-hydroxyacyl-CoA dehydrogenase activity [GO:0003857]	3
GO:0003855	3-dehydroquinate dehydratase activity [GO:0003855]	3
GO:0008935	1,4-dihydroxy-2-naphthoyl-CoA synthase activity [GO:0008935]	3
GO:0003844	1,4-alpha-glucan branching enzyme activity [GO:0003844]	3
GO:0005385	zinc ion transmembrane transporter activity [GO:0005385]	2
overall] activit	zeaxanthin epoxidase [overall] activity [GO:0009540]	2
GO:0097027	ubiquitin-protein transferase activator activity [GO:0097027]	2
GO:0008121	ubiquinol-cytochrome-c reductase activity [GO:0008121]	2
GO:0004714	transmembrane receptor protein tyrosine kinase activity [GO:0004714]	2
GO:0003747	translation release factor activity [GO:0003747]	2
GO:0031369	translation initiation factor binding [GO:0031369]	2
GO:0001228	transcriptional activator activity, RNA polymerase II transcription regulatory region sequence-specific DNA binding [GO:0001228]	2
GO:0000991	transcription factor activity, core RNA polymerase II binding [GO:0000991]	2
GO:0001135	transcription factor activity, RNA polymerase II transcription factor recruiting [GO:0001135]	2
GO:0000982	transcription factor activity, RNA polymerase II proximal promoter sequence-specific DNA binding [GO:0000982]	2
GO:0001187	transcription factor activity, RNA polymerase I CORE element binding transcription factor recruiting [GO:0001187]	2
GO:0016790	thiolester hydrolase activity [GO:0016790]	2
GO:0016972	thiol oxidase activity [GO:0016972]	2
GO:0009029	tetraacyldisaccharide 4'-kinase activity [GO:0009029]	2
GO:0003721	telomerase RNA reverse transcriptase activity [GO:0003721]	2
GO:0008251	tRNA-specific adenosine deaminase activity [GO:0008251]	2
GO:0052906	tRNA (guanine(37)-N(1))-methyltransferase activity [GO:0052906]	2
GO:0004784	superoxide dismutase activity [GO:0004784]	2
GO:0016783	sulfurtransferase activity [GO:0016783]	2
GO:0050311	sulfite reductase (ferredoxin) activity [GO:0050311]	2
GO:0004781	sulfate adenylyltransferase (ATP) activity [GO:0004781]	2
GO:0005351	sugar [GO:0005351]	2
GO:0004506	squalene monooxygenase activity [GO:0004506]	2
GO:0015385	sodium [GO:0015385]	2
GO:0043142	single-stranded DNA-dependent ATPase activity [GO:0043142]	2
GO:0008430	selenium binding [GO:0008430]	2
GO:0004801	sedoheptulose-7-phosphate [GO:0004801]	2
GO:0102483	scopolin beta-glucosidase activity [GO:0102483]	2
GO:0047180	salutaridinol 7-O-acetyltransferase activity [GO:0047180]	2
GO:0004751	ribose-5-phosphate isomerase activity [GO:0004751]	2
GO:0043021	ribonucleoprotein complex binding [GO:0043021]	2
GO:0004747	ribokinase activity [GO:0004747]	2
GO:0036361	racemase activity, acting on amino acids and derivatives [GO:0036361]	2
GO:0070042	rRNA (uridine-N3-)-methyltransferase activity [GO:0070042]	2
GO:0016462	pyrophosphatase activity [GO:0016462]	2
GO:0008477	purine nucleosidase activity [GO:0008477]	2
GO:0005345	purine nucleobase transmembrane transporter activity [GO:0005345]	2
GO:0000987	proximal promoter sequence-specific DNA binding [GO:0000987]	2
GO:0004668	protein-arginine deiminase activity [GO:0004668]	2
GO:0004713	protein tyrosine kinase activity [GO:0004713]	2
GO:0008318	protein prenyltransferase activity [GO:0008318]	2
GO:0019903	protein phosphatase binding [GO:0019903]	2
GO:0032947	protein complex scaffold activity [GO:0032947]	2
GO:0050220	prostaglandin-E synthase activity [GO:0050220]	2
GO:0004664	prephenate dehydratase activity [GO:0004664]	2
GO:0004659	prenyltransferase activity [GO:0004659]	2
GO:0001735	prenylcysteine oxidase activity [GO:0001735]	2
GO:0008556	potassium-transporting ATPase activity [GO:0008556]	2
GO:0005267	potassium channel activity [GO:0005267]	2
GO:0004654	polyribonucleotide nucleotidyltransferase activity [GO:0004654]	2
GO:0004651	polynucleotide 5'-phosphatase activity [GO:0004651]	2
GO:0004649	poly(ADP-ribose) glycohydrolase activity [GO:0004649]	2
GO:0004639	phosphoribosylaminoimidazolesuccinocarboxamide synthase activity [GO:0004639]	2
GO:0004637	phosphoribosylamine-glycine ligase activity [GO:0004637]	2
GO:0008963	phospho-N-acetylmuramoyl-pentapeptide-transferase activity [GO:0008963]	2
GO:0004605	phosphatidate cytidylyltransferase activity [GO:0004605]	2
GO:0019211	phosphatase activator activity [GO:0019211]	2
GO:0004826	phenylalanine-tRNA ligase activity [GO:0004826]	2
GO:0051920	peroxiredoxin activity [GO:0051920]	2
GO:0016722	oxidoreductase activity, oxidizing metal ions [GO:0016722]	2
GO:0016639	oxidoreductase activity, acting on the CH-NH2 group of donors, NAD or NADP as acceptor [GO:0016639]	2
GO:0016628	oxidoreductase activity, acting on the CH-CH group of donors, NAD or NADP as acceptor [GO:0016628]	2
GO:0016682	oxidoreductase activity, acting on diphenols and related substances as donors, oxygen as acceptor [GO:0016682]	2
GO:0008242	omega peptidase activity [GO:0008242]	2
GO:0004576	oligosaccharyl transferase activity [GO:0004576]	2
GO:0045486	naringenin 3-dioxygenase activity [GO:0045486]	2
GO:0051010	microtubule plus-end binding [GO:0051010]	2
GO:0004494	methylmalonyl-CoA mutase activity [GO:0004494]	2
GO:0004478	methionine adenosyltransferase activity [GO:0004478]	2
GO:0033947	mannosylglycoprotein endo-beta-mannosidase activity [GO:0033947]	2
GO:0004571	mannosyl-oligosaccharide 1,2-alpha-mannosidase activity [GO:0004571]	2
GO:0048529	magnesium-protoporphyrin IX monomethyl ester (oxidative) cyclase activity [GO:0048529]	2
acyl-carrier-protein] ligase activit	long-chain fatty acid [acyl-carrier-protein] ligase activity [GO:0008922]	2
GO:0004512	inositol-3-phosphate synthase activity [GO:0004512]	2
GO:0050113	inositol oxygenase activity [GO:0050113]	2
GO:0004421	hydroxymethylglutaryl-CoA synthase activity [GO:0004421]	2
GO:0004420	hydroxymethylglutaryl-CoA reductase (NADPH) activity [GO:0004420]	2
GO:0005085	guanyl-nucleotide exchange factor activity [GO:0005085]	2
GO:0004372	glycine hydroxymethyltransferase activity [GO:0004372]	2
GO:0004371	glycerone kinase activity [GO:0004371]	2
NAD+] activit	glycerol-3-phosphate dehydrogenase [NAD+] activity [GO:0004367]	2
GO:0015168	glycerol transmembrane transporter activity [GO:0015168]	2
GO:0004364	glutathione transferase activity [GO:0004364]	2
GO:0004818	glutamate-tRNA ligase activity [GO:0004818]	2
GO:0004356	glutamate-ammonia ligase activity [GO:0004356]	2
GO:0042286	glutamate-1-semialdehyde 2,1-aminomutase activity [GO:0042286]	2
GO:0016040	glutamate synthase (NADH) activity [GO:0016040]	2
GO:0047938	glucose-6-phosphate 1-epimerase activity [GO:0047938]	2
GO:0047911	galacturan 1,4-alpha-galacturonidase activity [GO:0047911]	2
GO:0016633	galactonolactone dehydrogenase activity [GO:0016633]	2
GO:0042132	fructose 1,6-bisphosphate 1-phosphatase activity [GO:0042132]	2
GO:0045431	flavonol synthase activity [GO:0045431]	2
GO:0004325	ferrochelatase activity [GO:0004325]	2
GO:0003725	double-stranded RNA binding [GO:0003725]	2
GO:0004583	dolichyl-phosphate-glucose-glycolipid alpha-glucosyltransferase activity [GO:0004583]	2
GO:0008239	dipeptidyl-peptidase activity [GO:0008239]	2
GO:0004160	dihydroxy-acid dehydratase activity [GO:0004160]	2
GO:0004151	dihydroorotase activity [GO:0004151]	2
GO:0008837	diaminopimelate epimerase activity [GO:0008837]	2
GO:0004869	cysteine-type endopeptidase inhibitor activity [GO:0004869]	2
GO:0004861	cyclin-dependent protein serine/threonine kinase inhibitor activity [GO:0004861]	2
GO:0001046	core promoter sequence-specific DNA binding [GO:0001046]	2
GO:0015420	cobalamin-transporting ATPase activity [GO:0015420]	2
GO:0140080	class III/IV DNA-(apurinic or apyrimidinic site) lyase activity [GO:0140080]	2
GO:0140078	class I DNA-(apurinic or apyrimidinic site) lyase activity [GO:0140078]	2
GO:0004108	citrate (Si)-synthase activity [GO:0004108]	2
GO:0019237	centromeric DNA binding [GO:0019237]	2
GO:0004097	catechol oxidase activity [GO:0004097]	2
GO:0016719	carotene 7,8-desaturase activity [GO:0016719]	2
GO:0016830	carbon-carbon lyase activity [GO:0016830]	2
GO:0004076	biotin synthase activity [GO:0004076]	2
GO:0047150	betaine-homocysteine S-methyltransferase activity [GO:0047150]	2
GO:0008422	beta-glucosidase activity [GO:0008422]	2
GO:0004815	aspartate-tRNA ligase activity [GO:0004815]	2
GO:0004072	aspartate kinase activity [GO:0004072]	2
GO:0004066	asparagine synthase (glutamine-hydrolyzing) activity [GO:0004066]	2
GO:0047769	arogenate dehydratase activity [GO:0047769]	2
GO:0008509	anion transmembrane transporter activity [GO:0008509]	2
GO:0010997	anaphase-promoting complex binding [GO:0010997]	2
GO:0047632	agmatine deiminase activity [GO:0047632]	2
GO:0004020	adenylylsulfate kinase activity [GO:0004020]	2
GO:0000774	adenyl-nucleotide exchange factor activity [GO:0000774]	2
GO:0046715	active borate transmembrane transporter activity [GO:0046715]	2
GO:0043874	acireductone synthase activity [GO:0043874]	2
GO:0016881	acid-amino acid ligase activity [GO:0016881]	2
GO:0003989	acetyl-CoA carboxylase activity [GO:0003989]	2
GO:0008773	[protein-PII] uridylyltransferase activity [GO:0008773]	2
GO:0008882	[glutamate-ammonia-ligase] adenylyltransferase activity [GO:0008882]	2
GO:0003983	UTP [GO:0003983]	2
GO:0008194	UDP-glycosyltransferase activity [GO:0008194]	2
GO:0005089	Rho guanyl-nucleotide exchange factor activity [GO:0005089]	2
GO:0001164	RNA polymerase I CORE element sequence-specific DNA binding [GO:0001164]	2
GO:0003972	RNA ligase (ATP) activity [GO:0003972]	2
GO:0008170	N-methyltransferase activity [GO:0008170]	2
GO:0061711	N(6)-L-threonylcarbamoyladenine synthase [GO:0061711]	2
GO:0004709	MAP kinase kinase kinase activity [GO:0004709]	2
GO:1990380	Lys48-specific deubiquitinase activity [GO:1990380]	2
GO:0003938	IMP dehydrogenase activity [GO:0003938]	2
GO:0003935	GTP cyclohydrolase II activity [GO:0003935]	2
GO:0003923	GPI-anchor transamidase activity [GO:0003923]	2
GO:0003922	GMP synthase (glutamine-hydrolyzing) activity [GO:0003922]	2
GO:0003919	FMN adenylyltransferase activity [GO:0003919]	2
GO:0003911	DNA ligase (NAD+) activity [GO:0003911]	2
GO:0003689	DNA clamp loader activity [GO:0003689]	2
GO:0003885	D-arabinono-1,4-lactone oxidase activity [GO:0003885]	2
GO:0015416	ATPase-coupled organic phosphonate transmembrane transporter activity [GO:0015416]	2
GO:0042623	ATPase activity, coupled [GO:0042623]	2
GO:0003879	ATP phosphoribosyltransferase activity [GO:0003879]	2
GO:0052886	9,9'-dicis-carotene [GO:0052886]	2
GO:0052887	7,9,9'-tricis-neurosporene [GO:0052887]	2
GO:0017108	5'-flap endonuclease activity [GO:0017108]	2
GO:0003862	3-isopropylmalate dehydrogenase activity [GO:0003862]	2
GO:0003861	3-isopropylmalate dehydratase activity [GO:0003861]	2
GO:0008686	3,4-dihydroxy-2-butanone-4-phosphate synthase activity [GO:0008686]	2
GO:0000175	3'-5'-exoribonuclease activity [GO:0000175]	2
GO:0009045	xylose isomerase activity [GO:0009045]	1
GO:0008559	xenobiotic transmembrane transporting ATPase activity [GO:0008559]	1
GO:0015250	water channel activity [GO:0015250]	1
GO:0008308	voltage-gated anion channel activity [GO:0008308]	1
GO:0018489	vanillate monooxygenase activity [GO:0018489]	1
GO:0004852	uroporphyrinogen-III synthase activity [GO:0004852]	1
GO:0004853	uroporphyrinogen decarboxylase activity [GO:0004853]	1
GO:0070569	uridylyltransferase activity [GO:0070569]	1
GO:0004831	tyrosine-tRNA ligase activity [GO:0004831]	1
GO:0015631	tubulin binding [GO:0015631]	1
GO:0004830	tryptophan-tRNA ligase activity [GO:0004830]	1
GO:0008240	tripeptidyl-peptidase activity [GO:0008240]	1
GO:0004805	trehalose-phosphatase activity [GO:0004805]	1
GO:0046912	transferase activity, transferring acyl groups, acyl groups converted into alkyl on transfer [GO:0046912]	1
GO:0008134	transcription factor binding [GO:0008134]	1
GO:0004797	thymidine kinase activity [GO:0004797]	1
GO:0004792	thiosulfate sulfurtransferase activity [GO:0004792]	1
GO:0004791	thioredoxin-disulfide reductase activity [GO:0004791]	1
GO:0004789	thiamine-phosphate diphosphorylase activity [GO:0004789]	1
GO:0050321	tau-protein kinase activity [GO:0050321]	1
GO:0052717	tRNA-specific adenosine-34 deaminase activity [GO:0052717]	1
GO:0008175	tRNA methyltransferase activity [GO:0008175]	1
GO:0008193	tRNA guanylyltransferase activity [GO:0008193]	1
GO:0017150	tRNA dihydrouridine synthase activity [GO:0017150]	1
GO:0008176	tRNA (guanine-N7-)-methyltransferase activity [GO:0008176]	1
GO:0004809	tRNA (guanine-N2-)-methyltransferase activity [GO:0004809]	1
GO:0016428	tRNA (cytosine-5-)-methyltransferase activity [GO:0016428]	1
GO:0015293	symporter activity [GO:0015293]	1
GO:1901681	sulfur compound binding [GO:1901681]	1
GO:0004783	sulfite reductase (NADPH) activity [GO:0004783]	1
GO:0015116	sulfate transmembrane transporter activity [GO:0015116]	1
GO:0050307	sucrose-phosphate phosphatase activity [GO:0050307]	1
GO:0008515	sucrose transmembrane transporter activity [GO:0008515]	1
NAD(P)+] activit	succinate-semialdehyde dehydrogenase [NAD(P)+] activity [GO:0009013]	1
GO:0004775	succinate-CoA ligase (ADP-forming) activity [GO:0004775]	1
GO:0008177	succinate dehydrogenase (ubiquinone) activity [GO:0008177]	1
GO:0051996	squalene synthase activity [GO:0051996]	1
GO:0030515	snoRNA binding [GO:0030515]	1
GO:0043047	single-stranded telomeric DNA binding [GO:0043047]	1
GO:0016987	sigma factor activity [GO:0016987]	1
GO:0008373	sialyltransferase activity [GO:0008373]	1
GO:0004867	serine-type endopeptidase inhibitor activity [GO:0004867]	1
GO:0009002	serine-type D-Ala-D-Ala carboxypeptidase activity [GO:0009002]	1
GO:0009001	serine O-acetyltransferase activity [GO:0009001]	1
GO:0005044	scavenger receptor activity [GO:0005044]	1
GO:0008115	sarcosine oxidase activity [GO:0008115]	1
GO:0008741	ribulokinase activity [GO:0008741]	1
GO:0004749	ribose phosphate diphosphokinase activity [GO:0004749]	1
GO:0004540	ribonuclease activity [GO:0004540]	1
GO:0004526	ribonuclease P activity [GO:0004526]	1
GO:0000150	recombinase activity [GO:0000150]	1
GO:0008649	rRNA methyltransferase activity [GO:0008649]	1
GO:0071424	rRNA (cytosine-N4-)-methyltransferase activity [GO:0071424]	1
GO:0047205	quinate O-hydroxycinnamoyltransferase activity [GO:0047205]	1
GO:0008479	queuine tRNA-ribosyltransferase activity [GO:0008479]	1
GO:0004739	pyruvate dehydrogenase (acetyl-transferring) activity [GO:0004739]	1
GO:0004735	pyrroline-5-carboxylate reductase activity [GO:0004735]	1
GO:0051060	pullulanase activity [GO:0051060]	1
GO:0016630	protochlorophyllide reductase activity [GO:0016630]	1
GO:0008984	protein-glutamate methylesterase activity [GO:0008984]	1
GO:0008418	protein-N-terminal asparagine amidohydrolase activity [GO:0008418]	1
GO:0022877	protein-N(PI)-phosphohistidine-fructose phosphotransferase system transporter activity [GO:0022877]	1
GO:0004719	protein-L-isoaspartate (D-aspartate) O-methyltransferase activity [GO:0004719]	1
GO:0004712	protein serine/threonine/tyrosine kinase activity [GO:0004712]	1
GO:0043621	protein self-association [GO:0043621]	1
GO:0103039	protein methylthiotransferase activity [GO:0103039]	1
GO:0051723	protein methylesterase activity [GO:0051723]	1
GO:0043424	protein histidine kinase binding [GO:0043424]	1
GO:0019904	protein domain specific binding [GO:0019904]	1
GO:0030674	protein binding, bridging [GO:0030674]	1
GO:0008022	protein C-terminus binding [GO:0008022]	1
GO:0002020	protease binding [GO:0002020]	1
GO:0050218	propionate-CoA ligase activity [GO:0050218]	1
GO:0004657	proline dehydrogenase activity [GO:0004657]	1
GO:0004665	prephenate dehydrogenase (NADP+) activity [GO:0004665]	1
GO:0008977	prephenate dehydrogenase (NAD+) activity [GO:0008977]	1
GO:0043819	precorrin-6A synthase (deacetylating) activity [GO:0043819]	1
GO:0015288	porin activity [GO:0015288]	1
GO:0019808	polyamine binding [GO:0019808]	1
GO:0001053	plastid sigma factor activity [GO:0001053]	1
GO:0016776	phosphotransferase activity, phosphate group as acceptor [GO:0016776]	1
GO:0016849	phosphorus-oxygen lyase activity [GO:0016849]	1
GO:0004638	phosphoribosylaminoimidazole carboxylase activity [GO:0004638]	1
GO:0004636	phosphoribosyl-ATP diphosphatase activity [GO:0004636]	1
GO:0004635	phosphoribosyl-AMP cyclohydrolase activity [GO:0004635]	1
GO:0000156	phosphorelay response regulator activity [GO:0000156]	1
GO:0008972	phosphomethylpyrimidine kinase activity [GO:0008972]	1
GO:0004610	phosphoacetylglucosamine mutase activity [GO:0004610]	1
GO:0008959	phosphate acetyltransferase activity [GO:0008959]	1
GO:0016791	phosphatase activity [GO:0016791]	1
GO:0045548	phenylalanine ammonia-lyase activity [GO:0045548]	1
GO:0008955	peptidoglycan glycosyltransferase activity [GO:0008955]	1
GO:0042277	peptide binding [GO:0042277]	1
GO:0005344	oxygen carrier activity [GO:0005344]	1
GO:0019825	oxygen binding [GO:0019825]	1
GO:0016712	oxidoreductase activity, acting on paired donors, with incorporation or reduction of molecular oxygen, reduced flavin or flavoprotein as one donor, and incorporation of one atom of oxygen [GO:0016712]	1
GO:0016708	oxidoreductase activity, acting on paired donors, with incorporation or reduction of molecular oxygen, NAD(P)H as one donor, and incorporation of two atoms of oxygen into one donor [GO:0016708]	1
GO:0016670	oxidoreductase activity, acting on a sulfur group of donors, oxygen as acceptor [GO:0016670]	1
GO:0050664	oxidoreductase activity, acting on NAD(P)H, oxygen as acceptor [GO:0050664]	1
GO:0016651	oxidoreductase activity, acting on NAD(P)H [GO:0016651]	1
GO:0008534	oxidized purine nucleobase lesion DNA N-glycosylase activity [GO:0008534]	1
GO:0008949	oxalyl-CoA decarboxylase activity [GO:0008949]	1
GO:0005034	osmosensor activity [GO:0005034]	1
GO:0004586	ornithine decarboxylase activity [GO:0004586]	1
GO:0005338	nucleotide-sugar transmembrane transporter activity [GO:0005338]	1
GO:0001882	nucleoside binding [GO:0001882]	1
GO:0008940	nitrate reductase activity [GO:0008940]	1
GO:0050464	nitrate reductase (NADPH) activity [GO:0050464]	1
GO:0008939	nicotinate-nucleotide-dimethylbenzimidazole phosphoribosyltransferase activity [GO:0008939]	1
GO:0016210	naringenin-chalcone synthase activity [GO:0016210]	1
GO:0061604	molybdopterin-synthase sulfurtransferase activity [GO:0061604]	1
GO:0061605	molybdopterin-synthase adenylyltransferase activity [GO:0061605]	1
GO:0043546	molybdopterin cofactor binding [GO:0043546]	1
GO:0102867	molybdenum cofactor sulfurtransferase activity [GO:0102867]	1
GO:0015098	molybdate ion transmembrane transporter activity [GO:0015098]	1
GO:0008568	microtubule-severing ATPase activity [GO:0008568]	1
GO:0046570	methylthioribulose 1-phosphate dehydratase activity [GO:0046570]	1
GO:0008381	mechanosensitive ion channel activity [GO:0008381]	1
GO:0004573	mannosyl-oligosaccharide glucosidase activity [GO:0004573]	1
GO:0004475	mannose-1-phosphate guanylyltransferase activity [GO:0004475]	1
GO:0050080	malonyl-CoA decarboxylase activity [GO:0050080]	1
GO:0015140	malate transmembrane transporter activity [GO:0015140]	1
GO:0015444	magnesium-importing ATPase activity [GO:0015444]	1
GO:0015095	magnesium ion transmembrane transporter activity [GO:0015095]	1
GO:0052642	lysophosphatidic acid phosphatase activity [GO:0052642]	1
GO:0046577	long-chain-alcohol oxidase activity [GO:0046577]	1
GO:0004467	long-chain fatty acid-CoA ligase activity [GO:0004467]	1
GO:0102250	linear malto-oligosaccharide phosphorylase activity [GO:0102250]	1
GO:0016879	ligase activity, forming carbon-nitrogen bonds [GO:0016879]	1
GO:0070180	large ribosomal subunit rRNA binding [GO:0070180]	1
GO:0015129	lactate transmembrane transporter activity [GO:0015129]	1
GO:0004452	isopentenyl-diphosphate delta-isomerase activity [GO:0004452]	1
GO:0004451	isocitrate lyase activity [GO:0004451]	1
GO:0004450	isocitrate dehydrogenase (NADP+) activity [GO:0004450]	1
GO:0004449	isocitrate dehydrogenase (NAD+) activity [GO:0004449]	1
GO:0008909	isochorismate synthase activity [GO:0008909]	1
GO:0016872	intramolecular lyase activity [GO:0016872]	1
GO:0120013	intermembrane lipid transfer activity [GO:0120013]	1
GO:0000829	inositol heptakisphosphate kinase activity [GO:0000829]	1
GO:0047216	inositol 3-alpha-galactosyltransferase activity [GO:0047216]	1
GO:1990714	hydroxyproline O-galactosyltransferase activity [GO:1990714]	1
GO:0047085	hydroxyphenylacetonitrile 2-monooxygenase activity [GO:0047085]	1
GO:0004419	hydroxymethylglutaryl-CoA lyase activity [GO:0004419]	1
GO:0004417	hydroxyethylthiazole kinase activity [GO:0004417]	1
GO:0016813	hydrolase activity, acting on carbon-nitrogen (but not peptide) bonds, in linear amidines [GO:0016813]	1
GO:0016836	hydro-lyase activity [GO:0016836]	1
GO:0010176	homogentisate phytyltransferase activity [GO:0010176]	1
GO:0004411	homogentisate 1,2-dioxygenase activity [GO:0004411]	1
GO:0008897	holo-[acyl-carrier-protein] synthase activity [GO:0008897]	1
GO:0004399	histidinol dehydrogenase activity [GO:0004399]	1
GO:0004821	histidine-tRNA ligase activity [GO:0004821]	1
GO:0009927	histidine phosphotransfer kinase activity [GO:0009927]	1
GO:0004385	guanylate kinase activity [GO:0004385]	1
GO:0004379	glycylpeptide N-tetradecanoyltransferase activity [GO:0004379]	1
GO:0008184	glycogen phosphorylase activity [GO:0008184]	1
GO:0004133	glycogen debranching enzyme activity [GO:0004133]	1
GO:0008889	glycerophosphodiester phosphodiesterase activity [GO:0008889]	1
GO:0004362	glutathione-disulfide reductase activity [GO:0004362]	1
GO:0004602	glutathione peroxidase activity [GO:0004602]	1
GO:0036374	glutathione hydrolase activity [GO:0036374]	1
GO:0016756	glutathione gamma-glutamylcysteinyltransferase activity [GO:0016756]	1
GO:0004819	glutamine-tRNA ligase activity [GO:0004819]	1
GO:0004357	glutamate-cysteine ligase activity [GO:0004357]	1
GO:0004351	glutamate decarboxylase activity [GO:0004351]	1
GO:0015020	glucuronosyltransferase activity [GO:0015020]	1
GO:0008878	glucose-1-phosphate adenylyltransferase activity [GO:0008878]	1
GO:0005355	glucose transmembrane transporter activity [GO:0005355]	1
GO:0045550	geranylgeranyl reductase activity [GO:0045550]	1
GO:0018467	formaldehyde dehydrogenase activity [GO:0018467]	1
GO:0004310	farnesyl-diphosphate farnesyltransferase activity [GO:0004310]	1
GO:0008859	exoribonuclease II activity [GO:0008859]	1
GO:0004694	eukaryotic translation initiation factor 2alpha kinase activity [GO:0004694]	1
GO:0052935	ethanol [GO:0052935]	1
GO:0008047	enzyme activator activity [GO:0008047]	1
GO:0016891	endoribonuclease activity, producing 5'-phosphomonoesters [GO:0016891]	1
GO:0030942	endoplasmic reticulum signal peptide binding [GO:0030942]	1
GO:0004579	dolichyl-diphosphooligosaccharide-protein glycotransferase activity [GO:0004579]	1
GO:0047334	diphosphate-fructose-6-phosphate 1-phosphotransferase activity [GO:0047334]	1
GO:0004156	dihydropteroate synthase activity [GO:0004156]	1
GO:0004149	dihydrolipoyllysine-residue succinyltransferase activity [GO:0004149]	1
GO:0008836	diaminopimelate decarboxylase activity [GO:0008836]	1
GO:0004141	dethiobiotin synthase activity [GO:0004141]	1
GO:0102391	decanoate--CoA ligase activity [GO:0102391]	1
GO:0004170	dUTP diphosphatase activity [GO:0004170]	1
GO:0019139	cytokinin dehydrogenase activity [GO:0019139]	1
GO:0004126	cytidine deaminase activity [GO:0004126]	1
GO:0004197	cysteine-type endopeptidase activity [GO:0004197]	1
GO:0035438	cyclic-di-GMP binding [GO:0035438]	1
GO:0004109	coproporphyrinogen oxidase activity [GO:0004109]	1
GO:0004008	copper-exporting ATPase activity [GO:0004008]	1
GO:0005375	copper ion transmembrane transporter activity [GO:0005375]	1
GO:0016531	copper chaperone activity [GO:0016531]	1
GO:0004106	chorismate mutase activity [GO:0004106]	1
GO:0016759	cellulose synthase activity [GO:0016759]	1
GO:0015377	cation [GO:0015377]	1
GO:0004180	carboxypeptidase activity [GO:0004180]	1
GO:0016846	carbon-sulfur lyase activity [GO:0016846]	1
GO:0004198	calcium-dependent cysteine-type endopeptidase activity [GO:0004198]	1
GO:0005432	calcium [GO:0005432]	1
GO:0047763	caffeate O-methyltransferase activity [GO:0047763]	1
GO:0004692	cGMP-dependent protein kinase activity [GO:0004692]	1
GO:0033817	beta-ketoacyl-acyl-carrier-protein synthase II activity [GO:0033817]	1
GO:0015441	beta-glucan-transporting ATPase activity [GO:0015441]	1
GO:0050560	aspartate-tRNA(Asn) ligase activity [GO:0050560]	1
GO:0004070	aspartate carbamoyltransferase activity [GO:0004070]	1
GO:0015173	aromatic amino acid transmembrane transporter activity [GO:0015173]	1
GO:0070330	aromatase activity [GO:0070330]	1
GO:0004056	argininosuccinate lyase activity [GO:0004056]	1
GO:0004814	arginine-tRNA ligase activity [GO:0004814]	1
GO:0008792	arginine decarboxylase activity [GO:0008792]	1
GO:0004048	anthranilate phosphoribosyltransferase activity [GO:0004048]	1
GO:0047213	anthocyanidin 3-O-glucosyltransferase activity [GO:0047213]	1
GO:0047044	androstan-3-alpha,17-beta-diol dehydrogenase activity [GO:0047044]	1
GO:0016597	amino acid binding [GO:0016597]	1
GO:0004038	allantoinase activity [GO:0004038]	1
GO:0047652	allantoate deiminase activity [GO:0047652]	1
GO:0004034	aldose 1-epimerase activity [GO:0004034]	1
GO:0016832	aldehyde-lyase activity [GO:0016832]	1
GO:0004014	adenosylmethionine decarboxylase activity [GO:0004014]	1
iron(II)-requiring] activit	acireductone dioxygenase [iron(II)-requiring] activity [GO:0010309]	1
GO:0004042	acetyl-CoA [GO:0004042]	1
GO:0003985	acetyl-CoA C-acetyltransferase activity [GO:0003985]	1
GO:0030785	[ribulose-bisphosphate carboxylase]-lysine N-methyltransferase activity [GO:0030785]	1
GO:0003979	UDP-glucose 6-dehydrogenase activity [GO:0003979]	1
GO:0003978	UDP-glucose 4-epimerase activity [GO:0003978]	1
GO:0008764	UDP-N-acetylmuramoylalanine-D-glutamate ligase activity [GO:0008764]	1
GO:0008762	UDP-N-acetylmuramate dehydrogenase activity [GO:0008762]	1
GO:0017070	U6 snRNA binding [GO:0017070]	1
GO:0030623	U5 snRNA binding [GO:0030623]	1
GO:0001026	TFIIIB-type transcription factor activity [GO:0001026]	1
GO:0000149	SNARE binding [GO:0000149]	1
GO:0102499	SHG alpha-glucan phosphorylase activity [GO:0102499]	1
GO:0008898	S-adenosylmethionine-homocysteine S-methyltransferase activity [GO:0008898]	1
GO:0051903	S-(hydroxymethyl)glutathione dehydrogenase activity [GO:0051903]	1
GO:0017112	Rab guanyl-nucleotide exchange factor activity [GO:0017112]	1
GO:0017137	Rab GTPase binding [GO:0017137]	1
GO:0005093	Rab GDP-dissociation inhibitor activity [GO:0005093]	1
GO:0008186	RNA-dependent ATPase activity [GO:0008186]	1
GO:0001129	RNA polymerase II transcription factor activity, TBP-class protein binding, involved in preinitiation complex assembly [GO:0001129]	1
GO:0015450	P-P-bond-hydrolysis-driven protein transmembrane transporter activity [GO:0015450]	1
GO:0016413	O-acetyltransferase activity [GO:0016413]	1
GO:0019781	NEDD8 activating enzyme activity [GO:0019781]	1
GO:0003960	NADPH [GO:0003960]	1
GO:0034979	NAD-dependent protein deacetylase activity [GO:0034979]	1
GO:0070403	NAD+ binding [GO:0070403]	1
GO:0003955	NAD(P)H dehydrogenase (quinone) activity [GO:0003955]	1
GO:0003992	N2-acetyl-L-ornithine [GO:0003992]	1
GO:0016410	N-acyltransferase activity [GO:0016410]	1
GO:0008265	Mo-molybdopterin cofactor sulfurase activity [GO:0008265]	1
GO:0052655	L-valine transaminase activity [GO:0052655]	1
GO:0061710	L-threonylcarbamoyladenylate synthase [GO:0061710]	1
GO:0030060	L-malate dehydrogenase activity [GO:0030060]	1
GO:0052654	L-leucine transaminase activity [GO:0052654]	1
GO:0052656	L-isoleucine transaminase activity [GO:0052656]	1
GO:0008734	L-aspartate oxidase activity [GO:0008734]	1
GO:0044318	L-aspartate [GO:0044318]	1
GO:0005457	GDP-fucose transmembrane transporter activity [GO:0005457]	1
GO:0005528	FK506 binding [GO:0005528]	1
GO:0046923	ER retention sequence binding [GO:0046923]	1
GO:0003916	DNA topoisomerase activity [GO:0003916]	1
GO:0003896	DNA primase activity [GO:0003896]	1
GO:0008718	D-amino-acid dehydrogenase activity [GO:0008718]	1
GO:0008410	CoA-transferase activity [GO:0008410]	1
GO:0015419	ATPase-coupled sulfate transmembrane transporter activity [GO:0015419]	1
GO:0001671	ATPase activator activity [GO:0001671]	1
GO:0047453	ATP-dependent NAD(P)H-hydrate dehydratase activity [GO:0047453]	1
GO:0003876	AMP deaminase activity [GO:0003876]	1
GO:0052855	ADP-dependent NAD(P)H-hydrate dehydratase activity [GO:0052855]	1
GO:0008710	8-amino-7-oxononanoate synthase activity [GO:0008710]	1
GO:0033808	6'-deoxychalcone synthase activity [GO:0033808]	1
GO:0008097	5S rRNA binding [GO:0008097]	1
GO:0030272	5-formyltetrahydrofolate cyclo-ligase activity [GO:0030272]	1
GO:0034028	5-(carboxyamino)imidazole ribonucleotide synthase activity [GO:0034028]	1
GO:0008409	5'-3' exonuclease activity [GO:0008409]	1
GO:0035312	5'-3' exodeoxyribonuclease activity [GO:0035312]	1
GO:0050570	4-hydroxythreonine-4-phosphate dehydrogenase activity [GO:0050570]	1
GO:0050592	4-hydroxyphenylacetaldehyde oxime monooxygenase activity [GO:0050592]	1
GO:0046429	4-hydroxy-3-methylbut-2-en-1-yl diphosphate synthase activity [GO:0046429]	1
GO:0051745	4-hydroxy-3-methylbut-2-en-1-yl diphosphate reductase activity [GO:0051745]	1
GO:0008696	4-amino-4-deoxychorismate lyase activity [GO:0008696]	1
GO:0003866	3-phosphoshikimate 1-carboxyvinyltransferase activity [GO:0003866]	1
GO:0004316	3-oxoacyl-[acyl-carrier-protein] reductase (NADPH) activity [GO:0004316]	1
GO:0003865	3-oxo-5-alpha-steroid 4-dehydrogenase activity [GO:0003865]	1
GO:0003849	3-deoxy-7-phosphoheptulonate synthase activity [GO:0003849]	1
GO:0003854	3-beta-hydroxy-delta5-steroid dehydrogenase activity [GO:0003854]	1
GO:0070205	2-succinyl-6-hydroxy-2,4-cyclohexadiene-1-carboxylate synthase activity [GO:0070205]	1
GO:0070204	2-succinyl-5-enolpyruvyl-6-hydroxy-3-cyclohexene-1-carboxylic-acid synthase activity [GO:0070204]	1
GO:0003852	2-isopropylmalate synthase activity [GO:0003852]	1
GO:0003848	2-amino-4-hydroxy-6-hydroxymethyldihydropteridine diphosphokinase activity [GO:0003848]	1
GO:0050518	2-C-methyl-D-erythritol 4-phosphate cytidylyltransferase activity [GO:0050518]	1
GO:0008670	2,4-dienoyl-CoA reductase (NADPH) activity [GO:0008670]	1
GO:0046537	2,3-bisphosphoglycerate-independent phosphoglycerate mutase activity [GO:0046537]	1
GO:0003847	1-alkyl-2-acetylglycerophosphocholine esterase activity [GO:0003847]	1
GO:0003841	1-acylglycerol-3-phosphate O-acyltransferase activity [GO:0003841]	1
GO:0003949	1-(5-phosphoribosyl)-5-[(5-phosphoribosylamino)methylideneamino]imidazole-4-carboxamide isomerase activity [GO:0003949]	1
GO:0008668	(2,3-dihydroxybenzoyl)adenylate synthase activity [GO:0008668]	1

## Sheet: Cellular component
GO ID	GO Term (Cellular Components)	Number of ORF
GO:0016021	integral component of membrane [GO:0016021]	2953
GO:0005634	nucleus [GO:0005634]	853
GO:0005737	cytoplasm [GO:0005737]	237
GO:0005622	intracellular [GO:0005622]	156
GO:0005576	extracellular region [GO:0005576]	136
GO:0005886	plasma membrane [GO:0005886]	129
GO:0009507	chloroplast [GO:0009507]	102
GO:0016020	membrane [GO:0016020]	81
GO:0005840	ribosome [GO:0005840]	73
GO:0048046	apoplast [GO:0048046]	52
GO:0005618	cell wall [GO:0005618]	49
GO:0043231	intracellular membrane-bounded organelle [GO:0043231]	38
GO:0005829	cytosol [GO:0005829]	37
GO:0009570	chloroplast stroma [GO:0009570]	33
GO:0005694	chromosome [GO:0005694]	31
GO:0005623	cell [GO:0005623]	31
GO:0005874	microtubule [GO:0005874]	30
GO:0005789	endoplasmic reticulum membrane [GO:0005789]	24
GO:0030127	COPII vesicle coat [GO:0030127]	24
GO:0000145	exocyst [GO:0000145]	23
GO:0005794	Golgi apparatus [GO:0005794]	22
GO:0005739	mitochondrion [GO:0005739]	21
GO:0005730	nucleolus [GO:0005730]	20
GO:0009279	cell outer membrane [GO:0009279]	20
GO:0016459	myosin complex [GO:0016459]	19
GO:0000139	Golgi membrane [GO:0000139]	18
GO:0005643	nuclear pore [GO:0005643]	17
GO:0005887	integral component of plasma membrane [GO:0005887]	16
GO:0005783	endoplasmic reticulum [GO:0005783]	15
GO:0009536	plastid [GO:0009536]	14
GO:0005743	mitochondrial inner membrane [GO:0005743]	14
GO:0016592	mediator complex [GO:0016592]	14
GO:0009506	plasmodesma [GO:0009506]	13
GO:0015935	small ribosomal subunit [GO:0015935]	12
GO:0005759	mitochondrial matrix [GO:0005759]	12
GO:0031011	Ino80 complex [GO:0031011]	12
GO:0009522	photosystem I [GO:0009522]	11
GO:0005777	peroxisome [GO:0005777]	11
GO:0000015	phosphopyruvate hydratase complex [GO:0000015]	10
GO:0015934	large ribosomal subunit [GO:0015934]	10
GO:0009941	chloroplast envelope [GO:0009941]	10
GO:0000148	1,3-beta-D-glucan synthase complex [GO:0000148]	10
GO:0000922	spindle pole [GO:0000922]	8
GO:0030529	intracellular ribonucleoprotein complex [GO:0030529]	8
GO:0070469	respiratory chain [GO:0070469]	7
GO:0005815	microtubule organizing center [GO:0005815]	7
GO:0009535	chloroplast thylakoid membrane [GO:0009535]	7
GO:0031225	anchored component of membrane [GO:0031225]	7
GO:0000151	ubiquitin ligase complex [GO:0000151]	6
GO:0005669	transcription factor TFIID complex [GO:0005669]	6
GO:0005681	spliceosomal complex [GO:0005681]	6
GO:0048500	signal recognition particle [GO:0048500]	6
GO:0030904	retromer complex [GO:0030904]	6
GO:0000502	proteasome complex [GO:0000502]	6
GO:0005741	mitochondrial outer membrane [GO:0005741]	6
GO:0032300	mismatch repair complex [GO:0032300]	6
GO:0030130	clathrin coat of trans-Golgi network vesicle [GO:0030130]	6
GO:0030132	clathrin coat of coated pit [GO:0030132]	6
GO:0042555	MCM complex [GO:0042555]	6
GO:0042765	GPI-anchor transamidase complex [GO:0042765]	6
GO:0033588	Elongator holoenzyme complex [GO:0033588]	6
GO:0016272	prefoldin complex [GO:0016272]	5
GO:0009523	photosystem II [GO:0009523]	5
GO:0005846	nuclear cap binding complex [GO:0005846]	5
GO:0031012	extracellular matrix [GO:0031012]	5
GO:0000178	exosome (RNase complex) [GO:0000178]	5
GO:0009380	excinuclease repair complex [GO:0009380]	5
GO:0031461	cullin-RING ubiquitin ligase complex [GO:0031461]	5
GO:0071439	clathrin complex [GO:0071439]	5
GO:0009706	chloroplast inner membrane [GO:0009706]	5
GO:0071013	catalytic step 2 spliceosome [GO:0071013]	5
GO:0019013	viral nucleocapsid [GO:0019013]	4
GO:0005773	vacuole [GO:0005773]	4
GO:0005774	vacuolar membrane [GO:0005774]	4
GO:0042651	thylakoid membrane [GO:0042651]	4
GO:0032040	small-subunit processome [GO:0032040]	4
GO:0033180	proton-transporting V-type ATPase, V1 domain [GO:0033180]	4
GO:0000159	protein phosphatase type 2A complex [GO:0000159]	4
GO:0010287	plastoglobule [GO:0010287]	4
GO:0009505	plant-type cell wall [GO:0009505]	4
GO:0019867	outer membrane [GO:0019867]	4
GO:0000228	nuclear chromosome [GO:0000228]	4
GO:0000123	histone acetyltransferase complex [GO:0000123]	4
GO:0005852	eukaryotic translation initiation factor 3 complex [GO:0005852]	4
GO:0033290	eukaryotic 48S preinitiation complex [GO:0033290]	4
GO:0016282	eukaryotic 43S preinitiation complex [GO:0016282]	4
GO:0008622	epsilon DNA polymerase complex [GO:0008622]	4
GO:0005856	cytoskeleton [GO:0005856]	4
GO:0030136	clathrin-coated vesicle [GO:0030136]	4
GO:0009534	chloroplast thylakoid [GO:0009534]	4
GO:0009360	DNA polymerase III complex [GO:0009360]	4
GO:0030126	COPI vesicle coat [GO:0030126]	4
GO:0005819	spindle [GO:0005819]	3
GO:0030687	preribosome, large subunit precursor [GO:0030687]	3
GO:0009654	photosystem II oxygen evolving complex [GO:0009654]	3
GO:0042597	periplasmic space [GO:0042597]	3
GO:0030288	outer membrane-bounded periplasmic space [GO:0030288]	3
GO:0000786	nucleosome [GO:0000786]	3
GO:0000176	nuclear exosome (RNase complex) [GO:0000176]	3
GO:0000275	mitochondrial proton-transporting ATP synthase complex, catalytic core F(1) [GO:0000275]	3
GO:0030117	membrane coat [GO:0030117]	3
GO:0005845	mRNA cap binding complex [GO:0005845]	3
GO:0000776	kinetochore [GO:0000776]	3
GO:0030131	clathrin adaptor complex [GO:0030131]	3
GO:0009986	cell surface [GO:0009986]	3
GO:0000932	P-body [GO:0000932]	3
GO:0043564	Ku70 [GO:0043564]	3
GO:0000938	GARP complex [GO:0000938]	3
GO:0043190	ATP-binding cassette (ABC) transporter complex [GO:0043190]	3
GO:0016035	zeta DNA polymerase complex [GO:0016035]	2
GO:0000220	vacuolar proton-transporting V-type ATPase, V0 domain [GO:0000220]	2
GO:0030256	type I protein secretion system complex [GO:0030256]	2
GO:0032588	trans-Golgi network membrane [GO:0032588]	2
GO:0005802	trans-Golgi network [GO:0005802]	2
GO:0005876	spindle microtubule [GO:0005876]	2
GO:0005786	signal recognition particle, endoplasmic reticulum targeting [GO:0005786]	2
GO:0032587	ruffle membrane [GO:0032587]	2
GO:0045277	respiratory chain complex IV [GO:0045277]	2
GO:0005657	replication fork [GO:0005657]	2
GO:0005965	protein farnesyltransferase complex [GO:0005965]	2
GO:0005839	proteasome core complex [GO:0005839]	2
GO:1990077	primosome complex [GO:1990077]	2
GO:0030688	preribosome, small subunit precursor [GO:0030688]	2
GO:0009524	phragmoplast [GO:0009524]	2
GO:0005778	peroxisomal membrane [GO:0005778]	2
GO:0005782	peroxisomal matrix [GO:0005782]	2
GO:0005654	nucleoplasm [GO:0005654]	2
GO:0005761	mitochondrial ribosome [GO:0005761]	2
GO:0005740	mitochondrial envelope [GO:0005740]	2
GO:0036449	microtubule minus-end [GO:0036449]	2
GO:0030991	intraciliary transport particle A [GO:0030991]	2
GO:0032039	integrator complex [GO:0032039]	2
GO:0009331	glycerol-3-phosphate dehydrogenase complex [GO:0009331]	2
GO:0019898	extrinsic component of membrane [GO:0019898]	2
GO:0005853	eukaryotic translation elongation factor 1 complex [GO:0005853]	2
GO:0005768	endosome [GO:0005768]	2
GO:0012505	endomembrane system [GO:0012505]	2
GO:0022625	cytosolic large ribosomal subunit [GO:0022625]	2
GO:0009898	cytoplasmic side of plasma membrane [GO:0009898]	2
GO:0055028	cortical microtubule [GO:0055028]	2
GO:0000439	core TFIIH complex [GO:0000439]	2
GO:0000796	condensin complex [GO:0000796]	2
GO:0008278	cohesin complex [GO:0008278]	2
GO:0009509	chromoplast [GO:0009509]	2
GO:0000785	chromatin [GO:0000785]	2
GO:0009707	chloroplast outer membrane [GO:0009707]	2
GO:0010330	cellulose synthase complex [GO:0010330]	2
GO:0009288	bacterial-type flagellum [GO:0009288]	2
GO:0015629	actin cytoskeleton [GO:0015629]	2
GO:0031931	TORC1 complex [GO:0031931]	2
GO:0033063	Rad51B-Rad51C-Rad51D-XRCC2 complex [GO:0033063]	2
GO:0090575	RNA polymerase II transcription factor complex [GO:0090575]	2
GO:0070860	RNA polymerase I core factor complex [GO:0070860]	2
GO:0016442	RISC complex [GO:0016442]	2
GO:0030870	Mre11 complex [GO:0030870]	2
GO:0017119	Golgi transport complex [GO:0017119]	2
GO:0000408	EKC/KEOPS complex [GO:0000408]	2
GO:0009330	DNA topoisomerase complex (ATP-hydrolyzing) [GO:0009330]	2
GO:0005663	DNA replication factor C complex [GO:0005663]	2
GO:0031463	Cul3-RING ubiquitin ligase complex [GO:0031463]	2
GO:0016593	Cdc73/Paf1 complex [GO:0016593]	2
GO:0030014	CCR4-NOT complex [GO:0030014]	2
GO:0070552	BRISC complex [GO:0070552]	2
GO:0070531	BRCA1-A complex [GO:0070531]	2
GO:0005885	Arp2/3 protein complex [GO:0005885]	2
GO:0030123	AP-3 adaptor complex [GO:0030123]	2
GO:0030445	yeast-form cell wall [GO:0030445]	1
GO:0000221	vacuolar proton-transporting V-type ATPase, V1 domain [GO:0000221]	1
GO:0030257	type III protein secretion system complex [GO:0030257]	1
GO:0030658	transport vesicle membrane [GO:0030658]	1
GO:0000126	transcription factor TFIIIB complex [GO:0000126]	1
GO:0005732	small nucleolar ribonucleoprotein complex [GO:0005732]	1
GO:0030532	small nuclear ribonucleoprotein complex [GO:0030532]	1
GO:0000172	ribonuclease MRP complex [GO:0000172]	1
GO:0033178	proton-transporting two-sector ATPase complex, catalytic domain [GO:0033178]	1
GO:0033179	proton-transporting V-type ATPase, V0 domain [GO:0033179]	1
GO:0045263	proton-transporting ATP synthase complex, coupling factor F(o) [GO:0045263]	1
GO:0045261	proton-transporting ATP synthase complex, catalytic core F(1) [GO:0045261]	1
GO:0019773	proteasome core complex, alpha-subunit complex [GO:0019773]	1
GO:0071014	post-mRNA release spliceosomal complex [GO:0071014]	1
GO:0046930	pore complex [GO:0046930]	1
GO:0009508	plastid chromosome [GO:0009508]	1
GO:0009705	plant-type vacuole membrane [GO:0009705]	1
GO:0009538	photosystem I reaction center [GO:0009538]	1
GO:0045252	oxoglutarate dehydrogenase complex [GO:0045252]	1
GO:0008250	oligosaccharyltransferase complex [GO:0008250]	1
GO:0005655	nucleolar ribonuclease P complex [GO:0005655]	1
GO:0034399	nuclear periphery [GO:0034399]	1
GO:0031965	nuclear membrane [GO:0031965]	1
GO:0005635	nuclear envelope [GO:0005635]	1
GO:0000799	nuclear condensin complex [GO:0000799]	1
GO:0000784	nuclear chromosome, telomeric region [GO:0000784]	1
GO:0005854	nascent polypeptide-associated complex [GO:0005854]	1
GO:0005747	mitochondrial respiratory chain complex I [GO:0005747]	1
GO:0005758	mitochondrial intermembrane space [GO:0005758]	1
GO:0005849	mRNA cleavage factor complex [GO:0005849]	1
GO:0005871	kinesin complex [GO:0005871]	1
GO:0005779	integral component of peroxisomal membrane [GO:0005779]	1
GO:0031307	integral component of mitochondrial outer membrane [GO:0031307]	1
GO:0030173	integral component of Golgi membrane [GO:0030173]	1
GO:0030446	hyphal cell wall [GO:0030446]	1
GO:0005834	heterotrimeric G-protein complex [GO:0005834]	1
GO:0000930	gamma-tubulin complex [GO:0000930]	1
GO:0009277	fungal-type cell wall [GO:0009277]	1
GO:0031941	filamentous actin [GO:0031941]	1
GO:0019897	extrinsic component of plasma membrane [GO:0019897]	1
GO:0031314	extrinsic component of mitochondrial inner membrane [GO:0031314]	1
GO:0042406	extrinsic component of endoplasmic reticulum membrane [GO:0042406]	1
GO:0005615	extracellular space [GO:0005615]	1
GO:0005769	early endosome [GO:0005769]	1
GO:0022627	cytosolic small ribosomal subunit [GO:0022627]	1
GO:0031410	cytoplasmic vesicle [GO:0031410]	1
GO:0000779	condensed chromosome, centromeric region [GO:0000779]	1
GO:0000940	condensed chromosome outer kinetochore [GO:0000940]	1
GO:0032153	cell division site [GO:0032153]	1
GO:0005938	cell cortex [GO:0005938]	1
GO:0097311	biofilm matrix [GO:0097311]	1
GO:0009427	bacterial-type flagellum basal body, distal rod, L ring [GO:0009427]	1
GO:0046658	anchored component of plasma membrane [GO:0046658]	1
GO:0005680	anaphase-promoting complex [GO:0005680]	1
GO:0009501	amyloplast [GO:0009501]	1
GO:0005688	U6 snRNP [GO:0005688]	1
GO:0046540	U4/U6 x U5 tri-snRNP complex [GO:0046540]	1
GO:0030008	TRAPP complex [GO:0030008]	1
GO:0061927	TOC-TIC supercomplex I [GO:0061927]	1
GO:0030915	Smc5-Smc6 complex [GO:0030915]	1
GO:0048188	Set1C/COMPASS complex [GO:0048188]	1
GO:0005784	Sec61 translocon complex [GO:0005784]	1
GO:0031201	SNARE complex [GO:0031201]	1
GO:0071141	SMAD protein complex [GO:0071141]	1
GO:0005968	Rab-protein geranylgeranyltransferase complex [GO:0005968]	1
GO:0031519	PcG protein complex [GO:0031519]	1
GO:0070772	PAS complex [GO:0070772]	1
GO:0061617	MICOS complex [GO:0061617]	1
GO:0000814	ESCRT II complex [GO:0000814]	1
GO:0032783	ELL-EAF complex [GO:0032783]	1
GO:0005666	DNA-directed RNA polymerase III complex [GO:0005666]	1
GO:0005665	DNA-directed RNA polymerase II, core complex [GO:0005665]	1
GO:0030015	CCR4-NOT core complex [GO:0030015]	1
GO:0016602	CCAAT-binding factor complex [GO:0016602]	1
GO:1990316	Atg1/ULK1 kinase complex [GO:1990316]	1
GO:0044599	AP-5 adaptor complex [GO:0044599]	1
