# Supplementary material for: De Novo Hybrid Assembled Draft Genome of Commiphora wightii (Arnott) Bhandari Reveals Key Enzymes Involved in Phytosterol Biosynthesis
Source: Life (Basel). 2023 Feb 28;13(3):662. doi: 10.3390/life13030662 (PMC10052710; doi:10.3390/life13030662)
Supplement: Supplementary file 1 [file life-13-00662-s001.zip › S7_Supplemental Synteany table.xlsx]

## Sheet: Sheet1
Supplemental table S7 Details Synteny analysis with homology search with Citrus sinensis
Sl No.	Reference_start	Reference_end	Query_start	Query_end	Reference length	Query length	Percent Identity	Reference Chr	Query contig
1922	87592	88771	475745	474578	1180	1168	83.7	Chr1	scf7180000100509.524142
1926	107265	108289	461771	460753	1025	1019	88.12	Chr1	scf7180000100509.524142
1957	393553	394549	231624	230600	997	1025	86.28	Chr1	scf7180000100509.524142
1961	408898	410296	219695	218294	1399	1402	81.29	Chr1	scf7180000100509.524142
1963	467927	469983	179246	177190	2057	2057	89.69	Chr1	scf7180000100509.524142
1966	485597	487621	166822	164795	2025	2028	84.15	Chr1	scf7180000100509.524142
2037	834983	836127	94421	95562	1145	1142	85.24	Chr1	scf7180000074401.132900
2038	844571	845602	97652	98676	1032	1025	82.19	Chr1	scf7180000074401.132900
2039	844571	845602	216310	217334	1032	1025	82.09	Chr1	scf7180000076368.23351
2049	895642	896814	47148	46014	1173	1135	82.28	Chr1	scf7180000074302.603146
2059	940957	944141	96459	99643	3185	3185	84.46	Chr1	scf7180000074302.603146
2072	1127088	1128102	247473	248490	1015	1018	87.93	Chr1	scf7180000074302.603146
2073	1131115	1133341	251504	253726	2227	2223	83.45	Chr1	scf7180000074302.603146
2079	1163908	1164949	280572	281623	1042	1052	80.45	Chr1	scf7180000074302.603146
2104	1611062	1612354	584968	586261	1293	1294	85.43	Chr1	scf7180000074302.603146
2105	1611062	1612354	45611	44318	1293	1294	85.65	Chr1	scf7180000087524.52403
2106	1612785	1613903	586586	587703	1119	1118	85.96	Chr1	scf7180000074302.603146
2107	1612785	1613903	43993	42876	1119	1118	85.5	Chr1	scf7180000087524.52403
2110	1616148	1617499	589830	591167	1352	1338	87.21	Chr1	scf7180000074302.603146
2111	1616148	1617499	40747	39410	1352	1338	86.99	Chr1	scf7180000087524.52403
2112	1625801	1627790	21821	19826	1990	1996	84.72	Chr1	scf7180000081584.38674
2113	1625801	1627790	16069	14074	1990	1996	84.73	Chr1	scf7180000087524.52403
2114	1625801	1627790	88003	86008	1990	1996	84.72	Chr1	scf7180000101634.97911
2118	1700288	1702232	14814	16764	1945	1951	83.2	Chr1	scf7180000103706.120661
2119	1732325	1734782	40851	43294	2458	2444	81.98	Chr1	scf7180000103706.120661
2142	2058997	2060114	45981	47095	1118	1115	82.31	Chr1	scf7180000081501.106150
2143	2058997	2060104	41194	40090	1108	1105	82.24	Chr1	scf7180000087941.48994
2144	2058997	2060104	13280	12176	1108	1105	82.33	Chr1	scf7180000089192.19538
2145	2058997	2060104	64086	65190	1108	1105	82.33	Chr1	scf7180000103765.152315
2151	2107519	2108742	156654	157877	1224	1224	86.44	Chr1	scf7180000103707.323496
2159	2187885	2189423	44570	43031	1539	1540	87.61	Chr1	scf7180000078190.66124
2160	2187885	2189423	225058	226597	1539	1540	87.48	Chr1	scf7180000103707.323496
2206	2648243	2649562	129891	131213	1320	1323	83.02	Chr1	scf7180000103708.259651
2220	2752162	2753724	35181	33616	1563	1566	82.61	Chr1	scf7180000074700.45666
2221	2752162	2753724	236318	237883	1563	1566	82.74	Chr1	scf7180000103708.259651
2273	3109335	3112529	246529	249726	3195	3198	88.47	Chr1	scf7180000103711.389935
2312	3311397	3312809	112322	113730	1413	1409	80.92	Chr1	scf7180000077018.166684
2313	3311397	3312809	363	1771	1413	1409	81.14	Chr1	scf7180000100900.402152
2314	3311397	3312809	374960	376368	1413	1409	81.15	Chr1	scf7180000103711.389935
2327	3367007	3368826	40972	42788	1820	1817	81.18	Chr1	scf7180000078270.56824
2328	3367007	3368826	56646	58462	1820	1817	81.18	Chr1	scf7180000100900.402152
2334	3584040	3586612	200608	203172	2573	2565	79.35	Chr1	scf7180000100900.402152
2335	3584079	3586612	216582	219112	2534	2531	79.11	Chr1	scf7180000100900.402152
2336	3585569	3586612	172863	173897	1044	1035	80.82	Chr1	scf7180000100900.402152
2379	4039838	4041009	64659	65818	1172	1160	88.5	Chr1	scf7180000075149.90253
2380	4039838	4041009	164135	165294	1172	1160	88.33	Chr1	scf7180000100901.191413
2382	4194721	4195831	291341	290231	1111	1111	85.01	Chr1	scf7180000102001.418968
2393	4304947	4305981	210162	209134	1035	1029	84.47	Chr1	scf7180000102001.418968
2400	4331101	4332958	184918	183067	1858	1852	84.07	Chr1	scf7180000102001.418968
2411	4406043	4407161	41832	40714	1119	1119	86.08	Chr1	scf7180000074762.64378
2412	4406043	4407161	5330	6448	1119	1119	85.99	Chr1	scf7180000075028.25802
2413	4406043	4407161	37747	38865	1119	1119	86.36	Chr1	scf7180000075245.46459
2414	4406055	4407161	133074	131968	1107	1107	86.56	Chr1	scf7180000102001.418968
2431	4529118	4530722	120995	119388	1605	1608	84	Chr1	scf7180000077461.165004
2432	4529118	4530722	38424	36817	1605	1608	84.19	Chr1	scf7180000102001.418968
2445	4699446	4701058	11540	13158	1613	1619	82.96	Chr1	scf7180000083898.21988
2458	4778832	4780170	2853	4203	1339	1351	88.98	Chr1	scf7180000100902.50758
2459	4778832	4780170	199957	198607	1339	1351	89.05	Chr1	scf7180000101324.272203
2460	4778832	4780170	47943	49293	1339	1351	89.2	Chr1	scf7180000104329.166698
2470	4888764	4890950	123606	121420	2187	2187	84.38	Chr1	scf7180000101324.272203
2471	4888764	4890950	120264	122450	2187	2187	84.65	Chr1	scf7180000104329.166698
2509	5137412	5138906	1611617	1610123	1495	1495	88.97	Chr1	scf7180000073859.1627014
2510	5137412	5138906	204798	203304	1495	1495	88.76	Chr1	scf7180000074159.171459
2512	5162596	5164485	8288	10173	1890	1886	82.87	Chr1	scf7180000088824.33795
2511	5162596	5164481	1596000	1594119	1886	1882	83.31	Chr1	scf7180000073859.1627014
2513	5162638	5164481	179462	177622	1844	1841	83.21	Chr1	scf7180000074159.171459
2519	5247573	5250027	1543145	1540691	2455	2455	83.5	Chr1	scf7180000073859.1627014
2520	5247573	5250027	109870	107416	2455	2455	83.5	Chr1	scf7180000074159.171459
2534	5359171	5360442	31978	30708	1272	1271	87.69	Chr1	scf7180000074159.171459
2535	5359229	5360442	1472289	1471082	1214	1208	88.93	Chr1	scf7180000073859.1627014
2540	5399999	5401342	1445827	1444485	1344	1343	87.1	Chr1	scf7180000073859.1627014
2541	5399999	5401342	6852	5510	1344	1343	87.03	Chr1	scf7180000074159.171459
2550	5408709	5410972	1438643	1436391	2264	2253	85.63	Chr1	scf7180000073859.1627014
2562	5558917	5560254	1349216	1347904	1338	1313	84.16	Chr1	scf7180000073859.1627014
2563	5558917	5560254	8023	9335	1338	1313	84.16	Chr1	scf7180000074183.239336
2564	5558917	5560254	51014	49702	1338	1313	84.24	Chr1	scf7180000100123.58446
2576	5666130	5667271	1298807	1297666	1142	1142	84.16	Chr1	scf7180000073859.1627014
2577	5666130	5667271	60091	61232	1142	1142	83.55	Chr1	scf7180000074183.239336
2578	5712799	5714838	138920	136884	2040	2037	85.15	Chr1	scf7180000074986.264447
2580	5747475	5751641	1254007	1249826	4167	4182	83.48	Chr1	scf7180000073859.1627014
2581	5747475	5750565	99894	102987	3091	3094	83.77	Chr1	scf7180000074183.239336
2621	6690307	6691385	1074956	1073878	1079	1079	87.77	Chr1	scf7180000073859.1627014
2622	6690307	6691385	86447	85369	1079	1079	87.86	Chr1	scf7180000104353.185735
2636	6765759	6767271	997634	996111	1513	1524	81.92	Chr1	scf7180000073859.1627014
2638	6766076	6767271	21191	19987	1196	1205	82.73	Chr1	scf7180000104353.185735
2712	7142615	7143810	838760	837564	1196	1197	83.42	Chr1	scf7180000073859.1627014
2713	7142615	7143810	8819	7623	1196	1197	83.58	Chr1	scf7180000083103.112487
2723	7410610	7412808	710666	708478	2199	2189	82.26	Chr1	scf7180000073859.1627014
2734	7451814	7453290	704361	702886	1477	1476	83.7	Chr1	scf7180000073859.1627014
2735	7453848	7455061	702112	700910	1214	1203	83.44	Chr1	scf7180000073859.1627014
2739	7518804	7520069	679182	677916	1266	1267	82.53	Chr1	scf7180000073859.1627014
2773	8069337	8070707	488505	489875	1371	1371	84.27	Chr1	scf7180000073859.1627014
2776	8158760	8162222	447832	444367	3463	3466	85.69	Chr1	scf7180000073859.1627014
2781	8297748	8299059	418468	417161	1312	1308	87.27	Chr1	scf7180000073859.1627014
2807	9135509	9137351	244313	242468	1843	1846	82.81	Chr1	scf7180000074745.427291
2808	9135509	9137351	6331	4486	1843	1846	82.65	Chr1	scf7180000104643.83756
2814	9192525	9193664	134690	133557	1140	1134	82.05	Chr1	scf7180000073859.1627014
2815	9192525	9193664	22189	23322	1140	1134	82.22	Chr1	scf7180000079076.84185
2828	9629861	9631139	44636	43355	1279	1282	85.91	Chr1	scf7180000073859.1627014
2888	12465015	12466610	46976	48572	1596	1597	86.65	Chr1	scf7180000100667.357887
2892	12732094	12733289	837564	838760	1196	1197	82.42	Chr1	scf7180000073859.1627014
2893	12732094	12733289	7623	8819	1196	1197	82.76	Chr1	scf7180000083103.112487
2900	13358039	13359718	282447	280807	1680	1641	84.3	Chr1	scf7180000074867.325848
2968	14808226	14809596	230336	228966	1371	1371	84.56	Chr1	scf7180000075852.265957
2969	14808230	14809596	31652	30286	1367	1367	84.37	Chr1	scf7180000081445.109927
3029	15428144	15429860	99380	101095	1717	1716	85.57	Chr1	scf7180000075368.334453
3037	15955776	15959040	35617	32344	3265	3274	94.43	Chr1	scf7180000101316.38027
3038	15955779	15957474	35003	33305	1696	1699	94.95	Chr1	scf7180000082884.102825
3039	15955780	15959042	31177	27908	3263	3270	94.75	Chr1	scf7180000102308.37379
3040	15955780	15957847	10439	8366	2068	2074	95.52	Chr1	scf7180000103406.10657
3041	15955781	15959042	9837	6567	3262	3271	94.78	Chr1	scf7180000096630.25485
3042	15956032	15957079	7750	6705	1048	1046	86.38	Chr1	scf7180000089456.36567
3043	15956032	15957079	26785	25740	1048	1046	86.45	Chr1	scf7180000089456.36567
3044	15956044	15957081	425	1455	1038	1031	86.26	Chr1	scf7180000086718.25956
3045	15956044	15957081	15504	16534	1038	1031	86.26	Chr1	scf7180000086718.25956
3046	15956044	15957081	23143	24173	1038	1031	86.26	Chr1	scf7180000086718.25956
3068	16381500	16382788	9485	10773	1289	1289	85.99	Chr1	scf7180000089070.38430
3067	16381500	16382788	23107	21827	1289	1281	85.21	Chr1	scf7180000084344.69879
3087	16694324	16695618	61279	62576	1295	1298	81.09	Chr1	scf7180000076766.74384
3094	17036026	17037056	232814	231784	1031	1031	81.56	Chr1	scf7180000075824.310216
3095	17036026	17037056	39150	40180	1031	1031	81.75	Chr1	scf7180000077116.50232
3096	17039704	17041476	228907	227074	1773	1834	84.28	Chr1	scf7180000075824.310216
3097	17039704	17041475	42828	44660	1772	1833	84.39	Chr1	scf7180000077116.50232
3144	17839971	17841831	20682	22540	1861	1859	82.02	Chr1	scf7180000100827.83931
3149	17971801	17972927	109327	108229	1127	1099	84.29	Chr1	scf7180000077046.115541
3150	17971801	17972926	25546	24449	1126	1098	84.1	Chr1	scf7180000100241.53021
3151	17971801	17972926	27442	28539	1126	1098	84.45	Chr1	scf7180000104676.46636
3154	18281762	18282795	14130	15159	1034	1030	83.8	Chr1	scf7180000104718.34993
3155	18281770	18282795	56317	57339	1026	1023	83.48	Chr1	scf7180000104424.149740
3158	18359362	18360636	14798	16073	1275	1276	83.28	Chr1	scf7180000086199.69875
3157	18359362	18360615	13987	12734	1254	1254	83.29	Chr1	scf7180000084702.39685
3199	19130203	19132263	71751	69688	2061	2064	83.96	Chr1	scf7180000104682.181544
3232	19560084	19561982	49550	51458	1899	1909	83.69	Chr1	scf7180000077902.81696
3231	19560084	19561982	22703	24609	1899	1907	82.99	Chr1	scf7180000076804.61434
3233	19560092	19561436	76175	77525	1345	1351	82.83	Chr1	scf7180000100035.90367
3234	19563443	19565264	118873	120706	1822	1834	84.18	Chr1	scf7180000073923.154824
3235	19563443	19565264	59992	61825	1822	1834	84.04	Chr1	scf7180000103072.515493
3236	19563720	19565264	116374	117930	1545	1557	83.55	Chr1	scf7180000078905.140261
3240	19564021	19565244	74796	73563	1224	1234	81.05	Chr1	scf7180000100233.214118
3241	19564144	19565265	12811	13945	1122	1135	84.09	Chr1	scf7180000075729.324485
3242	19564264	19565264	96541	97548	1001	1008	83.58	Chr1	scf7180000079232.142813
3257	19695101	19696931	54541	52721	1831	1821	85.63	Chr1	scf7180000078184.92841
3258	19695101	19696931	22989	24809	1831	1821	85.64	Chr1	scf7180000084898.75400
3301	20309744	20311422	5591	3913	1679	1679	85.88	Chr1	scf7180000087135.28186
3302	20309796	20311422	57590	59216	1627	1627	86.17	Chr1	scf7180000075158.171225
3303	20309796	20311422	9461	7835	1627	1627	86.54	Chr1	scf7180000076078.55306
3304	20309796	20311422	83984	82358	1627	1627	86.29	Chr1	scf7180000077461.165004
3305	20309796	20311422	31984	30358	1627	1627	86.17	Chr1	scf7180000100499.42087
3306	20309802	20311422	8156	9776	1621	1621	86.3	Chr1	scf7180000078912.42914
3324	20389115	20390175	195025	193959	1061	1067	81.25	Chr1	scf7180000074214.668090
3325	20389115	20390175	51568	52634	1061	1067	80.88	Chr1	scf7180000084096.66907
3340	20437790	20439328	146252	144708	1539	1545	83.88	Chr1	scf7180000074214.668090
3341	20437790	20439328	20555	19011	1539	1545	84.14	Chr1	scf7180000078713.36547
3381	20628378	20631040	5388	2729	2663	2660	83.8	Chr1	scf7180000076074.27963
3382	20628378	20631040	52608	55267	2663	2660	83.71	Chr1	scf7180000083304.65797
3383	20628378	20631040	31339	28680	2663	2660	83.8	Chr1	scf7180000100202.65055
3384	20700340	20703049	24697	21991	2710	2707	83.39	Chr1	scf7180000089434.50050
3385	20700382	20703049	54100	51436	2668	2665	83.64	Chr1	scf7180000083488.79347
3443	20981815	20986011	69029	64740	4197	4290	81.27	Chr1	scf7180000100978.69086
3445	20981851	20986011	38059	33806	4161	4254	81.42	Chr1	scf7180000104438.68780
3444	20981851	20986011	5247	9491	4161	4245	81.22	Chr1	scf7180000077616.78742
3454	21020753	21023287	42484	45017	2535	2534	82.84	Chr1	scf7180000077616.78742
3455	21020765	21023278	14465	11962	2514	2504	82.47	Chr1	scf7180000100978.69086
3471	21078594	21080055	6771	5310	1462	1462	83.83	Chr1	scf7180000078201.49897
3472	21078594	21080055	4868	3407	1462	1462	83.63	Chr1	scf7180000078348.87508
3473	21078594	21080055	16692	18153	1462	1462	83.79	Chr1	scf7180000100803.24200
3483	21166099	21168043	38246	36310	1945	1937	82.08	Chr1	scf7180000081012.127594
3484	21166099	21168043	82840	84776	1945	1937	82.09	Chr1	scf7180000082248.90473
3485	21166099	21168043	10954	12890	1945	1937	82.15	Chr1	scf7180000085220.34625
3486	21166099	21168043	10515	12451	1945	1937	82.08	Chr1	scf7180000104604.59159
3500	21294371	21296691	44977	47273	2321	2297	83.72	Chr1	scf7180000076723.75374
3501	21294371	21296691	155723	153427	2321	2297	83.68	Chr1	scf7180000103758.300975
3546	21700283	21701972	89181	87502	1690	1680	83.97	Chr1	scf7180000074870.380637
3547	21700283	21701972	162779	161100	1690	1680	83.97	Chr1	scf7180000076055.168703
3573	21951360	21952845	38120	36635	1486	1486	83.31	Chr1	scf7180000076944.145439
3586	22034132	22035264	39716	40848	1133	1133	83.85	Chr1	scf7180000104582.529076
3605	22239124	22240555	112252	110824	1432	1429	83.14	Chr1	scf7180000104582.529076
3611	22278895	22281115	28557	30789	2221	2233	82.37	Chr1	scf7180000075433.100255
3612	22278895	22281115	13635	15867	2221	2233	82.95	Chr1	scf7180000088946.24199
3613	22278895	22281115	165282	163051	2221	2232	82.42	Chr1	scf7180000104582.529076
3614	22282755	22284030	92453	93728	1276	1276	82.29	Chr1	scf7180000076702.282297
3615	22282755	22284030	20229	21504	1276	1276	81.98	Chr1	scf7180000079559.81538
3626	22418440	22419833	3625	5036	1394	1412	85.96	Chr1	scf7180000088207.34125
3627	22418494	22420676	5151	7321	2183	2171	84.58	Chr1	scf7180000077853.73674
3628	22418494	22420676	266758	268928	2183	2171	84.72	Chr1	scf7180000104582.529076
3630	22421231	22422271	7977	9007	1041	1031	83.84	Chr1	scf7180000077853.73674
3631	22421231	22422271	269584	270614	1041	1031	83.75	Chr1	scf7180000104582.529076
3682	22640205	22641860	185589	183934	1656	1656	84.6	Chr1	scf7180000074173.268173
3683	22640205	22641860	32562	30907	1656	1656	84.6	Chr1	scf7180000080275.46556
3687	22643322	22644454	29300	28171	1133	1130	84.57	Chr1	scf7180000080275.46556
3686	22643322	22644454	182322	181194	1133	1129	85.1	Chr1	scf7180000074173.268173
3696	22723768	22724858	94059	92963	1091	1097	86.51	Chr1	scf7180000074173.268173
3697	22723768	22724858	8398	9494	1091	1097	86.51	Chr1	scf7180000074280.29677
3698	22723768	22724858	67583	68679	1091	1097	85.69	Chr1	scf7180000074316.87410
3699	22723768	22724858	3652	4748	1091	1097	86.51	Chr1	scf7180000087648.5816
3704	22759284	22760311	219298	220355	1028	1058	82.03	Chr1	scf7180000076637.254727
3706	22759284	22760311	145502	144447	1028	1056	81.77	Chr1	scf7180000103212.167771
3705	22759284	22760311	39702	38648	1028	1055	82.03	Chr1	scf7180000079207.43556
3743	22948590	22950364	128846	127071	1775	1776	81.17	Chr1	scf7180000076637.254727
3744	22948590	22950168	78941	80520	1579	1580	81.53	Chr1	scf7180000077236.113390
3745	22948590	22950168	28138	29717	1579	1580	81.85	Chr1	scf7180000087389.33358
3746	22948590	22950168	5131	6710	1579	1580	81.66	Chr1	scf7180000089125.27134
3769	23068308	23069459	205357	204164	1152	1194	82.53	Chr1	scf7180000103399.285662
3770	23087800	23088918	168734	167614	1119	1121	82.74	Chr1	scf7180000103399.285662
3779	23108253	23110356	10074	7968	2104	2107	81.06	Chr1	scf7180000080216.33838
3780	23108253	23110355	138717	136612	2103	2106	80.77	Chr1	scf7180000103399.285662
3781	23121619	23124129	120494	117984	2511	2511	86.71	Chr1	scf7180000103399.285662
3845	23712935	23714344	156681	158097	1410	1417	84.25	Chr1	scf7180000101517.227021
3846	23744074	23745467	202541	203932	1394	1392	82.29	Chr1	scf7180000101517.227021
3848	23754878	23756138	6622	7888	1261	1267	82.72	Chr1	scf7180000101189.57799
3849	23754878	23756138	216998	218264	1261	1267	82.4	Chr1	scf7180000101517.227021
3850	23754878	23756138	15809	17075	1261	1267	82.72	Chr1	scf7180000104034.20047
3851	23784798	23786689	17422	19313	1892	1892	82.62	Chr1	scf7180000076892.166943
3852	23784798	23786689	32286	34177	1892	1892	82.94	Chr1	scf7180000101189.57799
3853	23784798	23786689	13002	14893	1892	1892	82.62	Chr1	scf7180000101519.181668
3861	23911848	23912948	121807	122928	1101	1122	82.34	Chr1	scf7180000101519.181668
3894	24054556	24056604	136510	138558	2049	2049	87.6	Chr1	scf7180000074944.169553
3895	24054556	24056604	380290	378242	2049	2049	87.8	Chr1	scf7180000101442.523537
3942	24410545	24411826	5772	7054	1282	1283	89.49	Chr1	scf7180000083064.25440
3943	24410545	24411826	63495	64777	1282	1283	89.41	Chr1	scf7180000104628.245698
3966	24573755	24575145	119531	118129	1391	1403	83.36	Chr1	scf7180000100337.168209
3969	24628011	24629098	19184	18097	1088	1088	85.57	Chr1	scf7180000074256.55697
3970	24628011	24629098	63079	64166	1088	1088	85.57	Chr1	scf7180000100337.168209
4005	24714373	24716131	55256	53498	1759	1759	86.39	Chr1	scf7180000074194.146707
4006	24714373	24716131	364600	362842	1759	1759	86.39	Chr1	scf7180000100336.422591
4046	24848259	24849987	4298	2460	1729	1839	89.47	Chr1	scf7180000095844.5678
4023	24848259	24849987	3069	1243	1729	1827	88.37	Chr1	scf7180000074411.135782
4058	24848259	24849977	258	2028	1719	1771	88.98	Chr1	scf7180000096673.8110
4048	24848259	24849987	2531	780	1729	1752	91.27	Chr1	scf7180000096024.5849
4063	24848259	24849987	1552	3296	1729	1745	91.39	Chr1	scf7180000098395.3998
4024	24848259	24849987	4214	2480	1729	1735	94.33	Chr1	scf7180000074411.135782
4067	24848259	24849987	2107	3837	1729	1731	88.57	Chr1	scf7180000098407.5104
4084	24848259	24849987	311	2039	1729	1729	92.25	Chr1	scf7180000102692.2641
4064	24848259	24849987	2146	3869	1729	1724	91.58	Chr1	scf7180000098395.3998
4079	24848259	24849987	2949	1227	1729	1723	90.1	Chr1	scf7180000100622.3506
4029	24848259	24849987	8212	9933	1729	1722	92.28	Chr1	scf7180000077664.10431
4040	24848259	24849987	4984	3265	1729	1720	92.55	Chr1	scf7180000093959.5285
4062	24848259	24849987	4329	2610	1729	1720	92.12	Chr1	scf7180000097665.4910
4059	24848259	24849987	1625	3340	1729	1716	92.27	Chr1	scf7180000096673.8110
4060	24848259	24849983	4185	5898	1725	1714	92.06	Chr1	scf7180000096673.8110
4038	24848259	24849987	3160	1448	1729	1713	89.22	Chr1	scf7180000093733.4659
4070	24848259	24849987	5220	3508	1729	1713	92.27	Chr1	scf7180000098437.5667
4072	24848259	24849987	314	2026	1729	1713	91.33	Chr1	scf7180000098731.3031
4050	24848259	24849987	5360	3651	1729	1710	90.83	Chr1	scf7180000096024.5849
4054	24848259	24849984	3152	4861	1726	1710	91.44	Chr1	scf7180000096290.11931
4022	24848259	24849984	1794	87	1726	1708	93.6	Chr1	scf7180000074411.135782
4051	24848259	24849987	3315	5021	1729	1707	88.74	Chr1	scf7180000096270.8497
4069	24848259	24849984	3461	1755	1726	1707	90.75	Chr1	scf7180000098437.5667
4043	24848259	24849987	4573	6278	1729	1706	92.03	Chr1	scf7180000094208.6766
4055	24848259	24849987	6181	7885	1729	1705	93.44	Chr1	scf7180000096290.11931
4027	24848259	24849987	512	2215	1729	1704	88.91	Chr1	scf7180000077664.10431
4068	24848259	24849987	1908	206	1729	1703	90.89	Chr1	scf7180000098437.5667
4026	24848259	24849984	1806	105	1726	1702	91.09	Chr1	scf7180000077292.116270
4075	24848259	24849987	2095	394	1729	1702	93.31	Chr1	scf7180000099598.4901
4035	24848259	24849987	12334	10635	1729	1700	94.14	Chr1	scf7180000092246.13890
4047	24848259	24849987	5635	3936	1729	1700	92.3	Chr1	scf7180000095844.5678
4028	24848259	24849987	2130	3828	1729	1699	90.75	Chr1	scf7180000077664.10431
4065	24848259	24849987	114	1812	1729	1699	91.12	Chr1	scf7180000098407.5104
4056	24848259	24849984	3324	1628	1726	1697	92.87	Chr1	scf7180000096452.4227
4077	24848259	24849987	3172	1476	1729	1697	91.41	Chr1	scf7180000099760.5730
4049	24848259	24849987	4358	2666	1729	1693	89.54	Chr1	scf7180000096024.5849
4071	24848259	24849987	1317	3009	1729	1693	90.31	Chr1	scf7180000098655.3547
4034	24848259	24849987	2433	742	1729	1692	90.98	Chr1	scf7180000092246.13890
4033	24848259	24849962	2247	3936	1704	1690	89.15	Chr1	scf7180000081548.3936
4045	24848259	24849987	3254	1565	1729	1690	94.19	Chr1	scf7180000095844.5678
4041	24848259	24849987	454	2141	1729	1688	94.07	Chr1	scf7180000094208.6766
4037	24848259	24849984	2975	1290	1726	1686	91.6	Chr1	scf7180000092711.5574
4076	24848259	24849987	4049	2369	1729	1681	91.14	Chr1	scf7180000099598.4901
4032	24848259	24849981	782	2450	1723	1669	90.9	Chr1	scf7180000081548.3936
4061	24848259	24849987	2472	833	1729	1640	88.47	Chr1	scf7180000097665.4910
4031	24848259	24849937	6511	8131	1679	1621	92.7	Chr1	scf7180000081408.8131
4030	24848259	24849893	4765	3178	1635	1588	94.09	Chr1	scf7180000079683.11608
4053	24848259	24849843	6934	8497	1585	1564	93.21	Chr1	scf7180000096270.8497
4039	24848259	24849814	1525	1	1556	1525	91.36	Chr1	scf7180000093959.5285
4081	24848259	24849681	11739	13153	1423	1415	92.29	Chr1	scf7180000102386.13156
4052	24848259	24849563	5799	7121	1305	1323	89.49	Chr1	scf7180000096270.8497
4073	24848259	24849591	1733	3031	1333	1299	91.9	Chr1	scf7180000098731.3031
4088	24848259	24849595	50513	51797	1337	1285	90.92	Chr1	scf7180000104779.51940
4044	24848259	24849531	1641	2910	1273	1270	87.42	Chr1	scf7180000094949.3779
4080	24848259	24849496	10969	12196	1238	1228	93.07	Chr1	scf7180000102386.13156
4036	24848259	24849467	1178	2	1209	1177	91.67	Chr1	scf7180000092711.5574
4085	24848259	24849454	1494	2641	1196	1148	92.26	Chr1	scf7180000102692.2641
4082	24848259	24849404	12031	13153	1146	1123	91.65	Chr1	scf7180000102386.13156
4057	24848259	24849298	1520	2554	1040	1035	89.54	Chr1	scf7180000096568.2554
4090	24848260	24849987	6570	8376	1728	1807	88.74	Chr1	scf7180000077664.10431
4094	24848260	24849987	48593	50308	1728	1716	94.06	Chr1	scf7180000104779.51940
4092	24848260	24849987	1	1684	1728	1684	93.77	Chr1	scf7180000094208.6766
4093	24848260	24849450	13503	14658	1191	1156	89.29	Chr1	scf7180000096923.15764
4091	24848260	24849361	6868	7983	1102	1116	89.49	Chr1	scf7180000093764.9318
4095	24848261	24849987	3740	5444	1727	1705	90.03	Chr1	scf7180000077664.10431
4098	24848262	24849653	1336	1	1392	1336	91.78	Chr1	scf7180000104092.3973
4099	24848263	24849987	9524	11217	1725	1694	91.23	Chr1	scf7180000096290.11931
4100	24848265	24849290	6267	7279	1026	1013	87.59	Chr1	scf7180000093764.9318
4103	24848280	24849849	1154	2751	1570	1598	90.68	Chr1	scf7180000103110.2755
4104	24848281	24849987	7	1716	1707	1710	91.85	Chr1	scf7180000096568.2554
4105	24848288	24849987	13415	11734	1700	1682	91.84	Chr1	scf7180000092246.13890
4107	24848300	24849730	1411	1	1431	1411	91.9	Chr1	scf7180000099760.5730
4108	24848304	24849807	14784	16242	1504	1459	92.38	Chr1	scf7180000102691.16242
4109	24848308	24849987	4	1640	1680	1637	93.62	Chr1	scf7180000098806.2875
4110	24848344	24849984	5730	4145	1641	1586	90.33	Chr1	scf7180000099760.5730
4114	24848376	24849987	4158	2604	1612	1555	89.46	Chr1	scf7180000081543.4160
4116	24848402	24849501	58835	59879	1100	1045	89.4	Chr1	scf7180000077452.59882
4118	24848479	24849987	4376	2841	1509	1536	94.29	Chr1	scf7180000092246.13890
4119	24848489	24849967	209198	210687	1479	1490	89.5	Chr1	scf7180000077484.224472
4124	24848503	24849984	3506	2081	1482	1426	91.88	Chr1	scf7180000100622.3506
4128	24848670	24849987	1241	2586	1318	1346	91.1	Chr1	scf7180000098407.5104
4129	24848670	24849987	10198	11477	1318	1280	95.83	Chr1	scf7180000102386.13156
4130	24848671	24849987	5725	4436	1317	1290	89.65	Chr1	scf7180000074411.135782
4132	24848738	24849987	1	1252	1250	1252	92.28	Chr1	scf7180000094949.3779
4134	24848842	24849987	1	1150	1146	1150	92.01	Chr1	scf7180000098731.3031
4136	24848855	24849983	1	1090	1129	1090	91.91	Chr1	scf7180000098395.3998
					502648	501459
5294	12986444	12991692	178125	183373	5249	5249	86.06	Chr2	scf7180000075346.334101
6898	29947797	29952609	330305	325484	4813	4822	84.73	Chr2	scf7180000073935.561808
4358	1781419	1784670	35931	39179	3252	3249	82.66	Chr2	scf7180000076645.46943
4359	1781419	1784641	273431	276650	3223	3220	82.59	Chr2	scf7180000100414.439027
4360	1781419	1784641	9775	6556	3223	3220	82.57	Chr2	scf7180000100761.31290
5601	21061682	21064670	376473	379464	2989	2992	84.97	Chr2	scf7180000073921.730128
5602	21061689	21064670	93377	96361	2982	2985	84.9	Chr2	scf7180000075085.139950
5603	21061689	21064670	63553	66537	2982	2985	85.07	Chr2	scf7180000075627.76849
5315	14670797	14673744	311826	314773	2948	2948	83.6	Chr2	scf7180000075346.334101
5316	14670908	14673744	97838	95002	2837	2837	83.93	Chr2	scf7180000075858.165378
5297	13111770	13114584	345259	348085	2815	2827	83.47	Chr2	scf7180000100837.385419
5298	13111770	13114584	10120	7294	2815	2827	83.51	Chr2	scf7180000102476.23683
7483	32931459	32934132	881	3640	2674	2760	86	Chr2	scf7180000077664.10431
4718	4867447	4870177	246590	243855	2731	2736	85.21	Chr2	scf7180000076702.282297
7512	32931459	32934127	5225	2493	2669	2733	87.09	Chr2	scf7180000103041.5328
6543	27869528	27872268	50352	53072	2741	2721	84.67	Chr2	scf7180000100509.524142
6544	27869530	27872268	22533	25251	2739	2719	84.76	Chr2	scf7180000084278.29897
7495	32931459	32934131	2145	4849	2673	2705	87.88	Chr2	scf7180000094208.6766
7501	32931459	32934131	3484	784	2673	2701	89.39	Chr2	scf7180000096452.4227
7505	32931459	32934120	386	3050	2662	2665	88.58	Chr2	scf7180000098407.5104
7524	32931468	32934131	605	3267	2664	2663	87.36	Chr2	scf7180000081548.3936
7488	32931459	32934131	2802	5462	2673	2661	88.67	Chr2	scf7180000093764.9318
7506	32931459	32934131	4259	1599	2673	2661	88.09	Chr2	scf7180000098437.5667
7496	32931459	32934131	3056	407	2673	2650	90.61	Chr2	scf7180000095844.5678
7510	32931459	32934133	10301	12945	2675	2645	91.41	Chr2	scf7180000102386.13156
7482	32931459	32934131	3068	426	2673	2643	90.27	Chr2	scf7180000077292.116270
7487	32931459	32934131	13292	10652	2673	2641	91.48	Chr2	scf7180000092246.13890
7520	32931465	32934131	3400	760	2667	2641	89.69	Chr2	scf7180000096470.3758
7500	32931459	32934131	7882	10516	2673	2635	89.92	Chr2	scf7180000096290.11931
7507	32931459	32934127	195	2829	2669	2635	89.78	Chr2	scf7180000098731.3031
7503	32931459	32934131	3623	991	2673	2633	89.94	Chr2	scf7180000097665.4910
7492	32931459	32934131	4791	2160	2673	2632	90.43	Chr2	scf7180000093959.5285
6941	30254026	30256652	62033	59407	2627	2627	84.99	Chr2	scf7180000073935.561808
6942	30254026	30256652	86322	88948	2627	2627	84.94	Chr2	scf7180000078548.95269
7490	32931459	32934130	6604	9226	2672	2623	89.11	Chr2	scf7180000093764.9318
7497	32931459	32934131	3428	808	2673	2621	91.93	Chr2	scf7180000095844.5678
7489	32931459	32934127	3779	6398	2669	2620	88.93	Chr2	scf7180000093764.9318
7499	32931459	32934131	4322	6937	2673	2616	90.16	Chr2	scf7180000096290.11931
7523	32931466	32934131	5408	2798	2666	2611	88.69	Chr2	scf7180000096024.5849
7513	32931463	32934131	5209	2604	2669	2606	90.25	Chr2	scf7180000074411.135782
7486	32931459	32934131	3361	759	2673	2603	89.8	Chr2	scf7180000092246.13890
7516	32931463	32934131	3687	6286	2669	2600	89.88	Chr2	scf7180000096673.8110
6219	26335588	26338179	7007	4410	2592	2598	79.59	Chr2	scf7180000099644.15558
6958	30327675	30330254	338240	335658	2580	2583	83.04	Chr2	scf7180000073936.427470
5578	20645162	20647738	209422	212001	2577	2580	84.61	Chr2	scf7180000073921.730128
5579	20645162	20647738	109091	106512	2577	2580	84.57	Chr2	scf7180000104630.209170
6899	29947797	29950363	82166	84741	2567	2576	84.5	Chr2	scf7180000075820.84741
7525	32931514	32934131	3311	5839	2618	2529	89.01	Chr2	scf7180000096270.8497
7517	32931463	32934072	399	2919	2610	2521	87.5	Chr2	scf7180000099684.2919
7526	32931550	32934132	3377	5890	2583	2514	89.35	Chr2	scf7180000096290.11931
4202	348161	350675	69880	72392	2515	2513	84.79	Chr2	scf7180000074648.306024
7484	32931459	32934029	7932	10431	2571	2500	89.89	Chr2	scf7180000077664.10431
7515	32931463	32933976	5238	2741	2514	2498	90.5	Chr2	scf7180000095844.5678
5444	19010344	19012821	18814	21309	2478	2496	82.24	Chr2	scf7180000085353.42802
5446	19010344	19012821	72299	74790	2478	2492	81.01	Chr2	scf7180000103209.220121
7498	32931459	32933976	4400	1933	2518	2468	91.32	Chr2	scf7180000095844.5678
7527	32931644	32934132	4541	2084	2489	2458	88.88	Chr2	scf7180000093733.4659
4212	432586	435035	4719	2264	2450	2456	82.72	Chr2	scf7180000092381.25005
5589	20696098	20698550	261912	264363	2453	2452	84.3	Chr2	scf7180000073921.730128
7057	30957748	30960192	210885	213326	2445	2442	83.5	Chr2	scf7180000101172.417267
7345	32280997	32283417	7339	4903	2421	2437	85.18	Chr2	scf7180000075653.101903
4577	4033693	4036128	20599	18165	2436	2435	87.67	Chr2	scf7180000074587.91240
4578	4033693	4036128	472124	469690	2436	2435	87.63	Chr2	scf7180000104563.28583
4213	432609	435035	50989	48558	2427	2432	82.95	Chr2	scf7180000075284.86584
6551	27897748	27900115	51233	53597	2368	2365	84.8	Chr2	scf7180000084278.29897
6552	27897748	27900115	72738	75102	2368	2365	84.93	Chr2	scf7180000100509.524142
7494	32931459	32933868	1418	3781	2410	2364	90.17	Chr2	scf7180000094208.6766
6270	26577058	26579412	17155	14797	2355	2359	84.78	Chr2	scf7180000103535.89119
6498	27521652	27523988	13016	15352	2337	2337	82.87	Chr2	scf7180000082332.63425
6499	27521652	27523988	18253	20589	2337	2337	82.74	Chr2	scf7180000085887.48845
5972	24716154	24718450	150018	152320	2297	2303	82.07	Chr2	scf7180000078379.192030
5973	24716154	24718450	14254	11955	2297	2300	82.1	Chr2	scf7180000086747.43720
4355	1771738	1774034	146805	149098	2297	2294	86.22	Chr2	scf7180000074600.215177
4356	1771738	1774034	103589	101296	2297	2294	86.18	Chr2	scf7180000077043.106929
4357	1771738	1774034	12610	10317	2297	2294	86.14	Chr2	scf7180000078721.23066
7493	32931459	32933782	776	3063	2324	2288	91.51	Chr2	scf7180000094208.6766
6497	27521652	27523938	237554	239840	2287	2287	82.76	Chr2	scf7180000075624.278193
7529	32931763	32934131	4901	2617	2369	2285	89.58	Chr2	scf7180000099598.4901
7485	32931459	32933771	5453	3175	2313	2279	89.81	Chr2	scf7180000079683.11608
6089	25364527	25366776	3426	1149	2250	2278	84.81	Chr2	scf7180000075522.53786
7415	32606493	32608731	306051	303808	2239	2244	84.98	Chr2	scf7180000074759.473889
7416	32606493	32608731	68751	66508	2239	2244	84.85	Chr2	scf7180000074824.104757
7417	32606493	32608731	10503	8260	2239	2244	84.76	Chr2	scf7180000074937.83325
6273	26614331	26616574	252025	254265	2244	2241	89.07	Chr2	scf7180000074586.403066
5598	21057761	21059986	372296	374525	2226	2230	86.24	Chr2	scf7180000073921.730128
5599	21057761	21059986	89203	91432	2226	2230	86.07	Chr2	scf7180000075085.139950
5600	21057761	21059986	59376	61605	2226	2230	86.02	Chr2	scf7180000075627.76849
7519	32931465	32933680	5191	7367	2216	2177	86.24	Chr2	scf7180000077664.10431
6269	26577058	26579221	169468	167302	2164	2167	86.12	Chr2	scf7180000076200.230305
6641	28249263	28251427	152637	150473	2165	2165	84.77	Chr2	scf7180000075258.317980
6642	28249263	28251427	4546	6710	2165	2165	84.82	Chr2	scf7180000076838.292205
7084	31088972	31091134	353315	355474	2163	2160	84.76	Chr2	scf7180000101172.417267
4832	5784190	5786355	450110	452266	2166	2157	82.35	Chr2	scf7180000073929.608716
7518	32931463	32933637	2961	814	2175	2148	88.49	Chr2	scf7180000099760.5730
4377	2249022	2251157	30388	28253	2136	2136	85.31	Chr2	scf7180000079342.36446
4378	2249022	2251157	43013	40878	2136	2136	85.22	Chr2	scf7180000079470.180074
4379	2249022	2251157	50758	52893	2136	2136	85.03	Chr2	scf7180000082050.63270
4380	2249022	2251157	4428	2293	2136	2136	85.27	Chr2	scf7180000083463.28063
4381	2249022	2251157	4502	2367	2136	2136	85.27	Chr2	scf7180000101315.83266
6193	26026754	26028901	134945	132810	2148	2136	83.54	Chr2	scf7180000104647.376926
4936	6815493	6817622	148043	145914	2130	2130	81.72	Chr2	scf7180000101082.457881
4935	6815493	6817620	54826	56953	2128	2128	81.7	Chr2	scf7180000078176.57902
5231	10998379	11000500	194169	196287	2122	2119	86.2	Chr2	scf7180000075684.340905
5232	10998379	11000500	3754	1648	2122	2107	85.92	Chr2	scf7180000078266.214665
4588	4070046	4072137	24567	26661	2092	2095	81.44	Chr2	scf7180000085025.72000
7081	31059606	31061687	14791	12704	2082	2088	87.05	Chr2	scf7180000078159.14976
4570	3864806	3866891	64725	62640	2086	2086	81.69	Chr2	scf7180000078926.154685
4571	3864806	3866891	16740	18825	2086	2086	81.88	Chr2	scf7180000086882.69556
7082	31059615	31061687	6080	4002	2073	2079	86.98	Chr2	scf7180000075631.139492
7083	31059615	31061687	324929	327007	2073	2079	87.18	Chr2	scf7180000101172.417267
7531	32932006	32934131	4358	2303	2126	2056	91.43	Chr2	scf7180000092711.5574
5580	20656554	20658593	213744	215780	2040	2037	83.93	Chr2	scf7180000073921.730128
5581	20656554	20658593	104970	102934	2040	2037	83.78	Chr2	scf7180000104630.209170
5607	21069034	21071052	383852	385879	2019	2028	86.23	Chr2	scf7180000073921.730128
5608	21069034	21071052	100772	102799	2019	2028	86.03	Chr2	scf7180000075085.139950
5609	21069034	21071052	70948	72975	2019	2028	86.03	Chr2	scf7180000075627.76849
5802	23752829	23754843	31463	29437	2015	2027	86.71	Chr2	scf7180000084417.62373
5803	23752829	23754843	30560	32586	2015	2027	86.51	Chr2	scf7180000085012.44261
5804	23752829	23754843	38219	40245	2015	2027	86.56	Chr2	scf7180000104427.111102
5652	21994756	21996773	321823	319810	2018	2014	86.19	Chr2	scf7180000104326.402101
6028	25031097	25033110	80390	78381	2014	2010	82.38	Chr2	scf7180000076217.169580
6030	25031097	25033110	9302	7293	2014	2010	82.33	Chr2	scf7180000081368.50818
5056	7940525	7942524	180703	178703	2000	2001	82.31	Chr2	scf7180000100390.255991
4961	7212444	7214431	8969	10956	1988	1988	80.96	Chr2	scf7180000077595.79346
4962	7212444	7214431	80456	82443	1988	1988	80.71	Chr2	scf7180000079303.129254
4963	7212444	7214431	81759	79772	1988	1988	81.01	Chr2	scf7180000101979.152321
5833	23913103	23915062	100355	98372	1960	1984	85.67	Chr2	scf7180000100785.106456
5834	23913103	23915062	2237	254	1960	1984	85.67	Chr2	scf7180000100786.134367
6029	25031097	25033073	46146	48119	1977	1974	82.51	Chr2	scf7180000076807.70772
6342	26855224	26857161	24307	26244	1938	1938	83.65	Chr2	scf7180000075852.399650
6343	26855224	26857161	71684	69747	1938	1938	83.32	Chr2	scf7180000081126.87693
6344	26855224	26857161	4236	6171	1938	1936	83.27	Chr2	scf7180000094984.19439
5813	23797762	23799695	36898	34968	1934	1931	81.92	Chr2	scf7180000104141.50599
5815	23797762	23799695	95565	97495	1934	1931	81.92	Chr2	scf7180000104427.111102
7252	31919438	31921368	119133	121063	1931	1931	81.74	Chr2	scf7180000073899.136464
7253	31919438	31921368	103715	105645	1931	1931	81.74	Chr2	scf7180000074217.691845
7254	31919438	31921368	112229	110299	1931	1931	81.74	Chr2	scf7180000078369.123644
5812	23797762	23799695	9851	7923	1934	1929	81.49	Chr2	scf7180000084417.62373
5814	23797762	23799695	60041	61969	1934	1929	81.55	Chr2	scf7180000104427.111102
4719	4867447	4869364	4103	2181	1918	1923	84.05	Chr2	scf7180000090977.31446
5008	7707943	7709855	86269	88180	1913	1912	84.71	Chr2	scf7180000074729.131519
5009	7707943	7709855	64221	62310	1913	1912	84.55	Chr2	scf7180000101978.322787
6713	28564901	28566809	146064	144156	1909	1909	86.64	Chr2	scf7180000077295.228026
6714	28564901	28566809	16664	18572	1909	1909	86.9	Chr2	scf7180000084076.65372
6208	26187889	26189770	54617	52724	1882	1894	83.43	Chr2	scf7180000075620.380364
4406	2766902	2768791	65210	67099	1890	1890	83.97	Chr2	scf7180000073907.747106
4407	2766902	2768791	57312	55423	1890	1890	84.29	Chr2	scf7180000082193.62339
4408	2766902	2768791	60244	58355	1890	1890	83.91	Chr2	scf7180000103993.149591
6147	25816390	25818253	60560	62432	1864	1873	81.62	Chr2	scf7180000083051.91397
7528	32931665	32933547	1872	1	1883	1872	90.29	Chr2	scf7180000074411.135782
4674	4612112	4613977	113199	111334	1866	1866	82.58	Chr2	scf7180000078868.174765
6272	26606960	26608840	243863	245715	1881	1853	84.12	Chr2	scf7180000074586.403066
5586	20681003	20682833	247955	249792	1831	1838	87.36	Chr2	scf7180000073921.730128
7460	32837762	32839592	148305	146478	1831	1828	84.1	Chr2	scf7180000076910.170173
7535	32932214	32934075	5662	3835	1862	1828	93.37	Chr2	scf7180000098437.5667
7459	32837762	32839592	68689	66863	1831	1827	84.04	Chr2	scf7180000074759.473889
6684	28381070	28382895	209755	211573	1826	1819	87.19	Chr2	scf7180000075258.317980
6685	28381070	28382895	34163	35981	1826	1819	87.08	Chr2	scf7180000075874.118515
5077	8254155	8255950	20316	22120	1796	1805	80.9	Chr2	scf7180000075856.58376
5078	8254155	8255950	40611	38807	1796	1805	80.95	Chr2	scf7180000100390.255991
5236	11455979	11457748	24580	26349	1770	1770	86.79	Chr2	scf7180000077507.45300
5237	11455981	11457748	242216	243983	1768	1768	86.83	Chr2	scf7180000075684.340905
5238	11455981	11457748	3227	4994	1768	1768	86.83	Chr2	scf7180000076790.36970
7532	32932080	32933856	11190	9425	1777	1766	93.71	Chr2	scf7180000100564.14127
6134	25698824	25700579	86726	84971	1756	1756	82.49	Chr2	scf7180000079868.250392
6135	25698826	25700579	7051	5298	1754	1754	82.65	Chr2	scf7180000079428.49145
6136	25698826	25700579	61384	63137	1754	1754	82.64	Chr2	scf7180000103266.73767
6896	29944420	29946164	335957	334213	1745	1745	82.18	Chr2	scf7180000073935.561808
6897	29944420	29946164	76529	78273	1745	1745	82.18	Chr2	scf7180000075820.84741
4203	348937	350679	59144	60886	1743	1743	83.36	Chr2	scf7180000101336.114273
5498	19822718	19824445	34001	35731	1728	1731	78.28	Chr2	scf7180000074433.146178
5499	19822718	19824445	19916	21646	1728	1731	78.17	Chr2	scf7180000101354.132799
5500	19822729	19824445	424518	422798	1717	1721	78.09	Chr2	scf7180000100135.711392
7541	32932380	32934131	6029	7749	1752	1721	90.69	Chr2	scf7180000081408.8131
6228	26377642	26379353	22029	20318	1712	1712	84.19	Chr2	scf7180000076880.138851
4209	399678	401385	14922	13218	1708	1705	86.79	Chr2	scf7180000074648.306024
4210	399678	401385	80289	78585	1708	1705	86.85	Chr2	scf7180000075284.86584
4211	399678	401385	32808	34512	1708	1705	86.62	Chr2	scf7180000080476.131357
5632	21397270	21398971	580698	582396	1702	1699	85.21	Chr2	scf7180000073921.730128
6148	25816556	25818253	52155	50458	1698	1698	82.36	Chr2	scf7180000082265.91512
6149	25816556	25818253	6311	4614	1698	1698	82.3	Chr2	scf7180000084585.22295
6945	30293207	30294864	381738	380066	1658	1673	83.56	Chr2	scf7180000073936.427470
6946	30293207	30294864	11417	13089	1658	1673	83.72	Chr2	scf7180000074244.64240
6947	30293207	30294864	1763	91	1658	1673	83.65	Chr2	scf7180000088673.28313
4643	4539950	4541618	37360	39031	1669	1672	85.83	Chr2	scf7180000075988.255540
4644	4539950	4541618	74899	76570	1669	1672	85.89	Chr2	scf7180000076104.263234
6790	29337948	29339619	200832	199161	1672	1672	82.92	Chr2	scf7180000074373.263508
6791	29337948	29339619	147515	149186	1672	1672	82.92	Chr2	scf7180000074421.165537
6229	26377642	26379311	57208	58877	1670	1670	84.1	Chr2	scf7180000082463.101901
6380	27057627	27059286	14161	12502	1660	1660	81.93	Chr2	scf7180000090216.36630
7400	32536298	32537952	372258	370601	1655	1658	83.25	Chr2	scf7180000074759.473889
4180	208768	210425	62000	60344	1658	1657	82.14	Chr2	scf7180000075790.86556
4181	208768	210425	20711	19058	1658	1654	81.85	Chr2	scf7180000093056.10551
4497	3250781	3252434	15680	17327	1654	1648	81.46	Chr2	scf7180000074651.123099
4500	3250781	3252434	31510	33157	1654	1648	81.57	Chr2	scf7180000084915.62254
5013	7711770	7713365	59945	58299	1596	1647	83.55	Chr2	scf7180000101978.322787
7508	32931459	32933151	2413	769	1693	1645	90.24	Chr2	scf7180000099598.4901
4498	3250781	3252434	59745	61386	1654	1642	80.85	Chr2	scf7180000076765.75446
4499	3250781	3252434	1974	3615	1654	1642	80.85	Chr2	scf7180000084565.22231
4501	3250781	3252434	27586	25945	1654	1642	80.86	Chr2	scf7180000089629.39390
7521	32931465	32933128	11515	13153	1664	1639	89.36	Chr2	scf7180000102386.13156
6966	30451053	30452650	238755	237121	1598	1635	82.58	Chr2	scf7180000073936.427470
4667	4604933	4606567	92947	94576	1635	1630	81.56	Chr2	scf7180000078868.174765
7504	32931459	32933078	1630	1	1620	1630	87.33	Chr2	scf7180000098344.3872
7544	32932476	32934132	5058	3435	1657	1624	93.88	Chr2	scf7180000079683.11608
5445	19010344	19011961	13183	14801	1618	1619	83.53	Chr2	scf7180000087992.47373
7539	32932375	32934004	2385	3998	1630	1614	93.37	Chr2	scf7180000098395.3998
5140	9813673	9815279	355819	357421	1607	1603	80.52	Chr2	scf7180000100734.734506
5820	23846338	23847935	5365	3764	1598	1602	87.08	Chr2	scf7180000082532.14539
5821	23846338	23847935	124718	123117	1598	1602	87.08	Chr2	scf7180000100786.134367
4669	4604967	4606567	9404	7808	1601	1597	81.98	Chr2	scf7180000086829.60811
7530	32931891	32933501	1158	2751	1611	1594	88.75	Chr2	scf7180000103110.2755
7536	32932264	32933856	2432	847	1593	1586	87.85	Chr2	scf7180000104092.3973
4990	7613365	7614935	140954	139390	1571	1565	82.71	Chr2	scf7180000101978.322787
5127	9490078	9491640	203071	204633	1563	1563	82.64	Chr2	scf7180000100734.734506
7537	32932269	32933856	6	1566	1588	1561	89.04	Chr2	scf7180000081548.3936
5147	9940379	9941934	443815	445374	1556	1560	86.61	Chr2	scf7180000100734.734506
5974	24716890	24718450	21047	19488	1561	1560	83.65	Chr2	scf7180000076366.75305
7514	32931463	32933085	3271	1714	1623	1558	88.24	Chr2	scf7180000081543.4160
5659	22149138	22150695	46777	45223	1558	1555	81.57	Chr2	scf7180000075186.46993
4901	6530168	6531724	147165	145614	1557	1552	83.33	Chr2	scf7180000077360.199625
4902	6530168	6531724	79980	78429	1557	1552	83.13	Chr2	scf7180000080336.110119
4903	6530168	6531724	30688	32239	1557	1552	82.95	Chr2	scf7180000087299.54486
7245	31805318	31806871	477252	475702	1554	1551	81.71	Chr2	scf7180000074217.691845
4364	2098365	2099921	35693	34147	1557	1547	82.85	Chr2	scf7180000080569.52407
4365	2098365	2099921	3019	4565	1557	1547	82.92	Chr2	scf7180000092333.23801
4366	2098365	2099921	317448	318994	1557	1547	82.98	Chr2	scf7180000100414.439027
5594	20729655	20731195	275533	277073	1541	1541	82.36	Chr2	scf7180000073921.730128
5104	8700730	8702261	36583	35053	1532	1531	84.74	Chr2	scf7180000074413.77517
5105	8700730	8702261	9141	10671	1532	1531	84.69	Chr2	scf7180000102388.43098
4673	4612112	4613641	48268	49797	1530	1530	84.29	Chr2	scf7180000077918.99184
4777	5353814	5355336	43081	44606	1523	1526	84.13	Chr2	scf7180000073929.608716
4778	5353814	5355336	21074	22599	1523	1526	84.13	Chr2	scf7180000084230.26414
4779	5353814	5355336	8225	9750	1523	1526	84.13	Chr2	scf7180000084772.21489
4345	1555377	1556892	15054	16578	1516	1525	80.85	Chr2	scf7180000088427.56137
6686	28412293	28413815	109693	111215	1523	1523	83.34	Chr2	scf7180000075874.118515
5012	7711743	7713191	90505	92015	1449	1511	84.06	Chr2	scf7180000074729.131519
4343	1555377	1556872	84702	86206	1496	1505	81.08	Chr2	scf7180000076234.105463
4344	1555377	1556872	104046	105550	1496	1505	80.91	Chr2	scf7180000080894.113916
4346	1555377	1556872	40354	41858	1496	1505	81.15	Chr2	scf7180000088427.56137
4444	2873463	2874981	106606	108109	1519	1504	84.41	Chr2	scf7180000079293.17912
4445	2873463	2874981	8983	7480	1519	1504	84.13	Chr2	scf7180000090593.28560
4446	2873463	2874981	16762	15259	1519	1504	84.41	Chr2	scf7180000090717.37452
4448	2873463	2874981	18666	20169	1519	1504	84.14	Chr2	scf7180000095025.25983
6805	29463598	29465098	57091	55588	1501	1504	85.97	Chr2	scf7180000074373.263508
6806	29463598	29465098	25410	26913	1501	1504	85.7	Chr2	scf7180000103753.216036
6192	26026754	26028251	107424	105924	1498	1501	82.96	Chr2	scf7180000089737.61323
7543	32932436	32933959	3	1500	1524	1498	92.46	Chr2	scf7180000098407.5104
5697	22477955	22479449	105946	104452	1495	1495	83.57	Chr2	scf7180000104326.402101
6915	30044115	30045601	234726	233240	1487	1487	86.35	Chr2	scf7180000073935.561808
6916	30044115	30045601	6458	7944	1487	1487	86.28	Chr2	scf7180000074779.81188
6649	28275738	28277233	108912	107429	1496	1484	85.28	Chr2	scf7180000075258.317980
6687	28412340	28413815	291911	293386	1476	1476	83.96	Chr2	scf7180000075258.317980
6986	30650333	30651808	40221	41696	1476	1476	83.85	Chr2	scf7180000087259.62912
6987	30650333	30651808	50424	51899	1476	1476	83.85	Chr2	scf7180000101207.116909
6988	30650333	30651807	276902	278376	1475	1475	83.77	Chr2	scf7180000102018.347836
6733	28652153	28653635	62119	60646	1483	1474	83.76	Chr2	scf7180000077295.228026
6734	28652153	28653635	16991	18464	1483	1474	84.03	Chr2	scf7180000085215.54450
5334	15935753	15937219	54892	53423	1467	1470	88.66	Chr2	scf7180000073867.84489
5335	15935753	15937219	27756	26287	1467	1470	88.46	Chr2	scf7180000083902.85618
5336	15935753	15937219	283860	282391	1467	1470	88.87	Chr2	scf7180000100837.385419
4244	651170	652639	14368	15836	1470	1469	85.84	Chr2	scf7180000078876.23575
4245	651170	652639	30178	28710	1470	1469	85.91	Chr2	scf7180000078982.130321
6091	25365317	25366776	102488	101026	1460	1463	86.04	Chr2	scf7180000100526.158657
7545	32932516	32934005	14784	16242	1490	1459	93.9	Chr2	scf7180000102691.16242
5041	7809640	7811078	254647	253204	1439	1444	88.32	Chr2	scf7180000100390.255991
4967	7254851	7256287	33121	34563	1437	1443	85.53	Chr2	scf7180000077595.79346
4969	7254851	7256287	56715	55273	1437	1443	85.6	Chr2	scf7180000101979.152321
4968	7254851	7256288	109033	110471	1438	1439	85.65	Chr2	scf7180000079303.129254
4243	651170	652595	165067	163646	1426	1422	86.77	Chr2	scf7180000075591.329876
6954	30310579	30312001	355381	353960	1423	1422	82.78	Chr2	scf7180000073936.427470
7550	32932723	32934131	1111	2532	1409	1422	91.78	Chr2	scf7180000103110.2755
4197	311368	312774	151796	150384	1407	1413	84.47	Chr2	scf7180000074648.306024
7491	32931459	32932925	7907	9318	1467	1412	85.6	Chr2	scf7180000093764.9318
6955	30310594	30312001	32191	30784	1408	1408	82.81	Chr2	scf7180000074244.64240
7148	31396740	31398140	65035	63632	1401	1404	85.22	Chr2	scf7180000076908.151205
4790	5426986	5428386	132942	134339	1401	1398	86.01	Chr2	scf7180000073929.608716
4710	4857249	4858640	9885	11279	1392	1395	83.38	Chr2	scf7180000077404.106044
5106	9079797	9081182	30263	31640	1386	1378	77.75	Chr2	scf7180000076851.37568
5107	9079797	9081182	68743	70120	1386	1378	77.75	Chr2	scf7180000100734.734506
4709	4857249	4858619	256568	257941	1371	1374	83.78	Chr2	scf7180000076702.282297
7551	32932767	32934132	1	1365	1366	1365	92.66	Chr2	scf7180000098731.3031
4711	4857249	4858621	14156	15519	1373	1364	83.59	Chr2	scf7180000090977.31446
5053	7901107	7902474	9681	8318	1368	1364	84.65	Chr2	scf7180000079828.19249
5054	7901107	7902474	211236	209873	1368	1364	84.65	Chr2	scf7180000100390.255991
5426	18782061	18783424	115516	114153	1364	1364	80.83	Chr2	scf7180000100836.472043
5993	24819028	24820381	72201	70848	1354	1354	85.32	Chr2	scf7180000080450.86835
5994	24819028	24820381	16378	17731	1354	1354	85.47	Chr2	scf7180000087072.80307
5055	7917775	7919120	195088	193743	1346	1346	84.88	Chr2	scf7180000100390.255991
6838	29736993	29738331	202598	203942	1339	1345	82.97	Chr2	scf7180000074510.331255
7552	32932780	32934131	13889	12552	1352	1338	91.75	Chr2	scf7180000092246.13890
7542	32932394	32933758	4158	2825	1365	1334	90.24	Chr2	scf7180000081543.4160
7511	32931459	32932841	14910	16242	1383	1333	88.54	Chr2	scf7180000102691.16242
5039	7809640	7810964	36788	38112	1325	1325	90.11	Chr2	scf7180000081747.61710
5040	7809640	7810964	42870	44194	1325	1325	90.11	Chr2	scf7180000082154.50816
6837	29736993	29738313	152424	153747	1321	1324	83.61	Chr2	scf7180000074455.269802
4187	276218	277530	191305	189986	1313	1320	85.2	Chr2	scf7180000074648.306024
4872	6203208	6204517	6675	7993	1310	1319	84.96	Chr2	scf7180000073937.32492
4873	6203208	6204517	7559	6241	1310	1319	85.2	Chr2	scf7180000073943.22937
4874	6203208	6204517	313186	314504	1310	1319	85.11	Chr2	scf7180000100137.364253
4875	6203208	6204517	324323	323005	1310	1319	85.35	Chr2	scf7180000100137.364253
4876	6203208	6204517	160226	158908	1310	1319	85.11	Chr2	scf7180000103737.175298
4568	3845678	3846995	25150	23833	1318	1318	83.11	Chr2	scf7180000085611.66045
4569	3845678	3846995	2381	3698	1318	1318	83.11	Chr2	scf7180000102406.40356
7509	32931459	32932818	4915	3599	1360	1317	87.31	Chr2	scf7180000099760.5730
5473	19471240	19472553	563651	562338	1314	1314	84.27	Chr2	scf7180000100135.711392
5450	19079220	19080517	64235	62928	1298	1308	83.65	Chr2	scf7180000100137.364253
5451	19079220	19080517	19985	18678	1298	1308	83.42	Chr2	scf7180000100685.37238
5452	19079220	19080517	9696	8389	1298	1308	83.65	Chr2	scf7180000100836.472043
5195	10614758	10616044	48016	49320	1287	1305	81.97	Chr2	scf7180000075684.340905
5757	23497842	23499136	141487	142787	1295	1301	86.56	Chr2	scf7180000074920.155683
5758	23497842	23499136	72532	71232	1295	1301	86.48	Chr2	scf7180000075637.76062
7286	32009463	32010762	187181	188479	1300	1299	87.39	Chr2	scf7180000074217.691845
7287	32009463	32010762	29473	30771	1300	1299	87.32	Chr2	scf7180000077868.82992
7288	32009463	32010762	20318	21616	1300	1299	87.47	Chr2	scf7180000078365.56232
7289	32009463	32010762	26253	24955	1300	1299	87.47	Chr2	scf7180000078369.123644
6671	28334623	28335918	146198	147495	1296	1298	80.58	Chr2	scf7180000076838.292205
6384	27141256	27142549	23210	21914	1294	1297	82.46	Chr2	scf7180000083849.62617
6385	27141256	27142549	18558	19854	1294	1297	82.46	Chr2	scf7180000086848.49408
6386	27141256	27142549	147338	146042	1294	1297	82.46	Chr2	scf7180000100174.149170
6387	27141256	27142549	127058	128354	1294	1297	82.46	Chr2	scf7180000104666.143271
5196	10614767	10616044	139594	138299	1278	1296	82.15	Chr2	scf7180000078266.214665
6605	28124843	28126128	11494	10199	1286	1296	87.28	Chr2	scf7180000084715.19494
6606	28124843	28126128	350304	349009	1286	1296	87.2	Chr2	scf7180000101274.428256
5886	24150734	24152020	158227	156941	1287	1287	88.5	Chr2	scf7180000075778.290697
5887	24150734	24152020	50857	52143	1287	1287	88.11	Chr2	scf7180000088813.55593
6788	29277052	29278335	253988	252705	1284	1284	83.7	Chr2	scf7180000074373.263508
6789	29277052	29278335	93381	94664	1284	1284	84.17	Chr2	scf7180000074421.165537
6378	27038944	27040226	15563	14281	1283	1283	83.55	Chr2	scf7180000084893.34486
4164	58945	60226	950	2231	1282	1282	81.75	Chr2	scf7180000077946.23087
4165	58945	60226	7964	6683	1282	1282	81.83	Chr2	scf7180000079413.137925
4166	58945	60226	179375	178094	1282	1282	81.91	Chr2	scf7180000093056.10551
5649	21967513	21968759	343145	341869	1247	1277	83.35	Chr2	scf7180000104326.402101
7244	31787519	31788795	503214	501940	1277	1275	87.64	Chr2	scf7180000074217.691845
6413	27230541	27231828	221333	222601	1288	1269	82.11	Chr2	scf7180000075037.253271
6708	28549635	28550903	170357	169089	1269	1269	87.19	Chr2	scf7180000077295.228026
5888	24150754	24152020	15236	16502	1267	1267	88.16	Chr2	scf7180000076010.114093
6414	27230541	27231824	9303	10567	1284	1265	82.29	Chr2	scf7180000080771.52609
6415	27230541	27231824	34708	35972	1284	1265	82.13	Chr2	scf7180000084669.51482
4217	467909	469172	8736	7473	1264	1264	85.48	Chr2	scf7180000075284.86584
4218	467909	469172	102794	104057	1264	1264	85.79	Chr2	scf7180000080476.131357
4219	467909	469172	32003	30740	1264	1264	85.48	Chr2	scf7180000081553.87851
5560	20560590	20561857	124072	125334	1268	1263	87.15	Chr2	scf7180000073921.730128
5561	20560590	20561857	15259	16521	1268	1263	87.07	Chr2	scf7180000095668.26997
7556	32932839	32934131	3506	2248	1293	1259	93.53	Chr2	scf7180000100622.3506
7540	32932378	32933647	1257	1	1270	1257	89.99	Chr2	scf7180000093586.23047
5475	19524912	19526166	522246	520993	1255	1254	88.15	Chr2	scf7180000100135.711392
6892	29882599	29883846	393168	391922	1248	1247	86.5	Chr2	scf7180000073935.561808
6893	29882599	29883846	65913	67159	1248	1247	86.5	Chr2	scf7180000074592.161980
7396	32518653	32519893	390344	389101	1241	1244	85.15	Chr2	scf7180000074759.473889
6209	26188534	26189770	206131	204889	1237	1243	84.57	Chr2	scf7180000077934.216696
5305	13707976	13709196	74279	75520	1221	1242	82.65	Chr2	scf7180000076938.101213
5211	10863358	10864589	108363	109597	1232	1235	87.46	Chr2	scf7180000075684.340905
5212	10863358	10864589	78956	77722	1232	1235	87.46	Chr2	scf7180000078266.214665
5034	7784100	7785323	6172	7395	1224	1224	83.86	Chr2	scf7180000081747.61710
5939	24590431	24591660	44316	45539	1230	1224	80.02	Chr2	scf7180000086354.57643
5940	24590434	24591660	1940	717	1227	1224	80.13	Chr2	scf7180000088750.79759
5941	24590434	24591660	18048	16825	1227	1224	80.13	Chr2	scf7180000088750.79759
6672	28334693	28335918	3732	2509	1226	1224	81.45	Chr2	scf7180000099068.4524
5033	7784099	7785320	13104	11883	1222	1222	83.84	Chr2	scf7180000101978.322787
5035	7784100	7785320	13124	14344	1221	1221	84.07	Chr2	scf7180000082154.50816
5566	20583789	20585002	141950	143166	1214	1217	84.98	Chr2	scf7180000073921.730128
7613	32941181	32942337	12037	10825	1157	1213	92.97	Chr2	scf7180000092246.13890
7639	32941181	32942337	1925	714	1157	1212	90.66	Chr2	scf7180000096452.4227
6675	28334711	28335918	9134	7927	1208	1208	81.49	Chr2	scf7180000080210.37709
6676	28334711	28335918	17984	19191	1208	1208	81.74	Chr2	scf7180000090325.27631
6677	28334711	28335918	11457	10250	1208	1208	81.82	Chr2	scf7180000095487.19456
5687	22332954	22334156	76854	75651	1203	1204	85.07	Chr2	scf7180000076418.148389
7538	32932334	32933547	209486	210687	1214	1202	89.87	Chr2	scf7180000077484.224472
7641	32941181	32942337	273	1474	1157	1202	89.9	Chr2	scf7180000096673.8110
7665	32941181	32942337	14837	16038	1157	1202	90.34	Chr2	scf7180000102691.16242
7233	31709779	31710975	601612	600416	1197	1197	83.82	Chr2	scf7180000074217.691845
4273	1057844	1059032	112585	113773	1189	1189	89.5	Chr2	scf7180000076151.161818
4274	1057844	1059032	57649	58837	1189	1189	89.58	Chr2	scf7180000076451.73256
4207	364108	365294	56919	55733	1187	1187	83.45	Chr2	scf7180000074648.306024
7689	32941187	32942337	1821	3003	1151	1183	92.38	Chr2	scf7180000098395.3998
6707	28535777	28536960	180273	179093	1184	1181	86.27	Chr2	scf7180000077295.228026
5130	9581477	9582669	224772	225949	1193	1178	81.22	Chr2	scf7180000100734.734506
7651	32941181	32942337	3718	4894	1157	1177	90.92	Chr2	scf7180000098407.5104
5148	10018121	10019294	475593	476766	1174	1174	85.95	Chr2	scf7180000100734.734506
6651	28276072	28277233	44361	45534	1162	1174	86.46	Chr2	scf7180000076838.292205
7629	32941181	32942337	2582	1410	1157	1173	95	Chr2	scf7180000096024.5849
5744	23287425	23288619	20745	21915	1195	1171	83.06	Chr2	scf7180000086250.42611
7603	32941180	32942336	598	1766	1157	1169	88.02	Chr2	scf7180000099684.2919
7602	32941180	32942337	259	1426	1158	1168	92.77	Chr2	scf7180000098731.3031
4487	3046012	3047180	8010	9172	1169	1163	87.47	Chr2	scf7180000078923.41277
4488	3046012	3047180	6467	7629	1169	1163	87.72	Chr2	scf7180000087791.19282
7643	32941181	32942337	6365	7527	1157	1163	91.22	Chr2	scf7180000096673.8110
5570	20627602	20628763	192899	194060	1162	1162	87.01	Chr2	scf7180000073921.730128
5571	20627602	20628763	125684	124523	1162	1162	86.83	Chr2	scf7180000104630.209170
5688	22333001	22334159	189253	188094	1159	1160	85.27	Chr2	scf7180000104326.402101
7616	32941181	32942337	4107	2948	1157	1160	93.8	Chr2	scf7180000092711.5574
5045	7825452	7826610	55867	57025	1159	1159	82.31	Chr2	scf7180000081747.61710
5046	7825452	7826610	225135	223977	1159	1159	82.33	Chr2	scf7180000100390.255991
7624	32941181	32942336	1193	35	1156	1159	93.65	Chr2	scf7180000094334.3246
7694	32941189	32942337	1794	636	1149	1159	93.51	Chr2	scf7180000077292.116270
7625	32941181	32942321	1754	2910	1141	1157	89.11	Chr2	scf7180000094949.3779
7667	32941181	32942337	1476	320	1157	1157	92.17	Chr2	scf7180000103041.5328
7554	32932812	32933980	5678	4524	1169	1155	94.48	Chr2	scf7180000095844.5678
7659	32941181	32942337	1190	36	1157	1155	94.23	Chr2	scf7180000099760.5730
5014	7733970	7735111	96281	97434	1142	1154	83.48	Chr2	scf7180000074729.131519
5015	7733970	7735111	54199	53046	1142	1154	83.39	Chr2	scf7180000101978.322787
7637	32941181	32942337	8580	9733	1157	1154	93.12	Chr2	scf7180000096290.11931
7638	32941181	32942337	9866	11018	1157	1153	96.14	Chr2	scf7180000096290.11931
7664	32941181	32942337	10665	11817	1157	1153	96.07	Chr2	scf7180000102386.13156
7669	32941181	32942333	49092	50244	1153	1153	96.49	Chr2	scf7180000104779.51940
7621	32941181	32942337	1510	2661	1157	1152	96.31	Chr2	scf7180000094208.6766
7703	32941205	32942337	1408	257	1133	1152	93.65	Chr2	scf7180000096452.4227
6509	27776269	27777420	21503	22653	1152	1151	80.83	Chr2	scf7180000078540.42300
6510	27776269	27777420	37285	36135	1152	1151	80.66	Chr2	scf7180000104680.119868
7558	32932970	32934131	10198	11348	1162	1151	96.05	Chr2	scf7180000102386.13156
7608	32941181	32942336	3925	5075	1156	1151	92.62	Chr2	scf7180000077664.10431
7617	32941181	32942338	1253	103	1158	1151	89.94	Chr2	scf7180000093586.23047
7648	32941181	32942336	1834	684	1156	1151	93.31	Chr2	scf7180000097665.4910
7607	32941181	32942337	2473	1324	1157	1150	94.88	Chr2	scf7180000077292.116270
7618	32941181	32942337	4266	5415	1157	1150	91.4	Chr2	scf7180000093764.9318
7655	32941181	32942337	113	1262	1157	1150	95.9	Chr2	scf7180000098806.2875
7644	32941181	32942337	6678	7826	1157	1149	90.99	Chr2	scf7180000096673.8110
6224	26357428	26358578	27035	25888	1151	1148	87.34	Chr2	scf7180000078906.124418
6225	26357428	26358578	1304	2451	1151	1148	86.99	Chr2	scf7180000079536.17351
6226	26357428	26358578	34779	33632	1151	1148	86.82	Chr2	scf7180000079757.35526
6227	26357428	26358578	1178	31	1151	1148	87.08	Chr2	scf7180000086999.65020
7654	32941181	32942337	3516	2369	1157	1148	92.55	Chr2	scf7180000098437.5667
7657	32941181	32942337	4607	3460	1157	1148	90.55	Chr2	scf7180000099598.4901
7640	32941181	32942337	3379	2233	1157	1147	94.69	Chr2	scf7180000096452.4227
7642	32941181	32942337	2246	3392	1157	1147	95.47	Chr2	scf7180000096673.8110
7671	32941182	32942337	5276	6422	1156	1147	91.05	Chr2	scf7180000077664.10431
7685	32941187	32942337	2609	1463	1151	1147	95.28	Chr2	scf7180000096470.3758
7283	32003883	32005029	24993	26138	1147	1146	84.74	Chr2	scf7180000077868.82992
7285	32003883	32005029	30746	29601	1147	1146	84.74	Chr2	scf7180000078369.123644
7604	32941181	32942337	4297	3152	1157	1146	95.72	Chr2	scf7180000074411.135782
7678	32941187	32942337	5715	6860	1151	1146	93.25	Chr2	scf7180000093764.9318
7679	32941187	32942337	7378	8523	1151	1146	94.1	Chr2	scf7180000093764.9318
7620	32941181	32942337	509	1653	1157	1145	95.87	Chr2	scf7180000094208.6766
7653	32941181	32942336	1347	203	1156	1145	93.13	Chr2	scf7180000098437.5667
7690	32941187	32942337	1401	2545	1151	1145	93.29	Chr2	scf7180000098731.3031
7630	32941181	32942337	5105	3962	1157	1144	91.8	Chr2	scf7180000096024.5849
7611	32941181	32942337	3023	1881	1157	1143	95.71	Chr2	scf7180000092246.13890
7668	32941181	32942337	3160	2018	1157	1143	92.95	Chr2	scf7180000103041.5328
7680	32941187	32942337	4676	3534	1151	1143	94.93	Chr2	scf7180000093959.5285
6962	30348822	30349968	316483	315342	1147	1142	85.09	Chr2	scf7180000073936.427470
6963	30348822	30349968	15464	16605	1147	1142	85.1	Chr2	scf7180000100886.61153
7609	32941181	32942337	2547	1406	1157	1142	94.93	Chr2	scf7180000081543.4160
7631	32941181	32942340	3761	4902	1160	1142	88.97	Chr2	scf7180000096270.8497
7670	32941181	32942337	50448	51589	1157	1142	94.18	Chr2	scf7180000104779.51940
7682	32941187	32942337	485	1626	1151	1142	89.62	Chr2	scf7180000094949.3779
7673	32941186	32942336	949	2089	1151	1141	92.88	Chr2	scf7180000096568.2554
7615	32941181	32942337	1555	416	1157	1140	93.69	Chr2	scf7180000092711.5574
7663	32941181	32942340	3246	2107	1160	1140	91.77	Chr2	scf7180000100622.3506
7697	32941189	32942337	2289	1150	1149	1140	96.2	Chr2	scf7180000099598.4901
6985	30608235	30609370	42612	41474	1136	1139	89.21	Chr2	scf7180000073936.427470
7660	32941181	32942329	4513	3375	1149	1139	95.85	Chr2	scf7180000099760.5730
7610	32941181	32942340	2012	875	1160	1138	91.74	Chr2	scf7180000092246.13890
7649	32941181	32942337	4041	2904	1157	1138	94.69	Chr2	scf7180000097665.4910
7656	32941181	32942337	617	1754	1157	1138	94.69	Chr2	scf7180000098806.2875
7658	32941181	32942337	1458	2595	1157	1138	91.39	Chr2	scf7180000099684.2919
7634	32941181	32942334	2571	3706	1154	1136	91.72	Chr2	scf7180000096290.11931
7702	32941205	32942337	5797	4662	1133	1136	89.81	Chr2	scf7180000079683.11608
4278	1236678	1237819	48036	46902	1142	1135	86.36	Chr2	scf7180000076506.283829
7599	32941180	32942329	4123	2989	1150	1135	92.95	Chr2	scf7180000093733.4659
7635	32941181	32942337	4649	5783	1157	1135	92.22	Chr2	scf7180000096290.11931
7675	32941187	32942338	49	1183	1152	1135	93.26	Chr2	scf7180000077664.10431
5124	9393283	9394415	160677	161809	1133	1133	85.89	Chr2	scf7180000100734.734506
7633	32941181	32942327	2100	3232	1147	1133	92.12	Chr2	scf7180000096290.11931
7686	32941187	32942336	4110	5242	1150	1133	93.91	Chr2	scf7180000096673.8110
7688	32941187	32942336	3161	2032	1150	1130	94.64	Chr2	scf7180000098344.3872
5983	24734315	24735446	23136	24264	1132	1129	87.19	Chr2	scf7180000083783.36662
7058	30964543	30965671	216809	217937	1129	1129	84.25	Chr2	scf7180000101172.417267
7672	32941184	32942337	2526	1398	1154	1129	92.64	Chr2	scf7180000098437.5667
5548	20469140	20470267	66475	67602	1128	1128	80.39	Chr2	scf7180000073921.730128
7677	32941187	32942337	2025	899	1151	1127	93.64	Chr2	scf7180000092711.5574
7695	32941189	32942337	2839	3965	1149	1127	93.29	Chr2	scf7180000077664.10431
7480	32920832	32921957	35715	34590	1126	1126	84.19	Chr2	scf7180000076910.170173
7481	32920832	32921957	26183	27308	1126	1126	84.29	Chr2	scf7180000104779.51940
7555	32932818	32933949	2590	1465	1132	1126	93.83	Chr2	scf7180000099760.5730
7282	32003883	32005009	182731	183855	1127	1125	84.45	Chr2	scf7180000074217.691845
4280	1236678	1237819	50622	49499	1142	1124	84.35	Chr2	scf7180000080651.123028
6601	28111402	28112519	10715	9593	1118	1123	86.57	Chr2	scf7180000076935.59127
7606	32941181	32942336	1363	241	1156	1123	94.09	Chr2	scf7180000077046.115541
7600	32941180	32942328	3754	4875	1149	1122	94.29	Chr2	scf7180000093764.9318
6602	28111402	28112516	363437	362318	1115	1120	86.53	Chr2	scf7180000101274.428256
7681	32941187	32942322	2199	3318	1136	1120	95.46	Chr2	scf7180000094208.6766
7700	32941205	32942340	1152	33	1136	1120	96.15	Chr2	scf7180000074411.135782
7698	32941190	32942337	3013	4130	1148	1118	91.82	Chr2	scf7180000098407.5104
7636	32941181	32942337	6080	7196	1157	1117	93.76	Chr2	scf7180000096290.11931
5066	8012079	8013186	25225	26338	1108	1114	85.75	Chr2	scf7180000076629.55858
7701	32941205	32942337	3652	4764	1133	1113	93.1	Chr2	scf7180000077664.10431
7693	32941187	32942337	5327	4223	1151	1105	93.26	Chr2	scf7180000103041.5328
5067	8012089	8013186	142570	141467	1098	1104	85.9	Chr2	scf7180000100390.255991
5984	24734317	24735423	170613	171716	1107	1104	87.99	Chr2	scf7180000078379.192030
7553	32932803	32933904	25555	26644	1102	1090	95.01	Chr2	scf7180000092198.26897
7707	32941232	32942334	25555	26644	1103	1090	95.39	Chr2	scf7180000092198.26897
7256	31922231	31923315	122615	123702	1085	1088	87.78	Chr2	scf7180000073899.136464
7257	31922231	31923315	108747	107660	1085	1088	87.78	Chr2	scf7180000078369.123644
7255	31922230	31923313	107212	108298	1084	1087	87.58	Chr2	scf7180000074217.691845
7346	32280997	32282075	59283	60368	1079	1086	86.71	Chr2	scf7180000075818.106072
7347	32280997	32282075	29641	28556	1079	1086	86.71	Chr2	scf7180000081228.29702
7348	32280997	32282075	254676	253591	1079	1086	86.62	Chr2	scf7180000100222.286508
5390	17983690	17984771	361958	360874	1082	1085	82.67	Chr2	scf7180000100836.472043
5690	22344151	22345234	65574	64493	1084	1082	88.01	Chr2	scf7180000076418.148389
7432	32734861	32735946	168426	167345	1086	1082	87.88	Chr2	scf7180000074759.473889
5389	17983690	17984767	114512	113432	1078	1081	82.7	Chr2	scf7180000073904.121107
7708	32941236	32942338	1	1081	1103	1081	93.61	Chr2	scf7180000094949.3779
7549	32932691	32933764	7744	6665	1074	1080	85.12	Chr2	scf7180000076910.170173
5610	21098006	21099082	390140	391216	1077	1077	87.04	Chr2	scf7180000073921.730128
5611	21098006	21099082	107080	108156	1077	1077	86.77	Chr2	scf7180000075085.139950
5691	22344151	22345229	164952	163876	1079	1077	87.77	Chr2	scf7180000104326.402101
5722	23029035	23030110	37712	38787	1076	1076	85.45	Chr2	scf7180000076150.98794
7548	32932675	32933759	7	1081	1085	1075	95.21	Chr2	scf7180000077664.10431
5099	8612488	8613555	69034	67967	1068	1068	85.34	Chr2	scf7180000100414.439027
6283	26640828	26641891	363285	364347	1064	1063	87.88	Chr2	scf7180000074586.403066
6284	26640828	26641891	10306	9244	1064	1063	88.06	Chr2	scf7180000079545.65322
7623	32941181	32942264	5704	6766	1084	1063	94.95	Chr2	scf7180000094208.6766
6355	26998350	26999411	103963	102902	1062	1062	83.27	Chr2	scf7180000074957.200583
6356	26998350	26999411	30941	32002	1062	1062	83.27	Chr2	scf7180000075357.68588
6357	26998350	26999411	7748	8809	1062	1062	83.18	Chr2	scf7180000075557.17921
6416	27230769	27231828	22409	21353	1060	1057	83.68	Chr2	scf7180000087869.45184
6417	27230769	27231828	12578	13634	1060	1057	83.49	Chr2	scf7180000089772.26558
7713	32941267	32942337	5667	4613	1071	1055	96.09	Chr2	scf7180000098437.5667
5723	23029058	23030110	400955	402007	1053	1053	85.42	Chr2	scf7180000103072.515493
7714	32941269	32942337	4901	3850	1069	1052	92.98	Chr2	scf7180000099598.4901
5075	8226598	8227636	7805	6764	1039	1042	79.9	Chr2	scf7180000076882.45184
7560	32933081	32934131	1873	832	1051	1042	94.06	Chr2	scf7180000074411.135782
5047	7884885	7885925	1780	2820	1041	1041	85.69	Chr2	scf7180000079593.12823
5048	7884885	7885925	222212	221172	1041	1041	85.59	Chr2	scf7180000100390.255991
7662	32941181	32942210	1040	1	1030	1040	95.9	Chr2	scf7180000100622.3506
7723	32941370	32942337	4910	3873	968	1038	90.93	Chr2	scf7180000097665.4910
5074	8226598	8227631	1345	2381	1034	1037	80.36	Chr2	scf7180000075856.58376
5076	8226598	8227631	59529	58493	1034	1037	80.36	Chr2	scf7180000100390.255991
5882	24138543	24139580	7487	6454	1038	1034	86.06	Chr2	scf7180000075803.88298
5883	24138543	24139580	147	1180	1038	1034	86.06	Chr2	scf7180000076010.114093
7546	32932534	32933582	10389	9359	1049	1031	90.66	Chr2	scf7180000079683.11608
7562	32933097	32934131	4376	3347	1035	1030	95.38	Chr2	scf7180000092246.13890
5884	24138552	24139580	172559	171534	1029	1026	85.94	Chr2	scf7180000075778.290697
5885	24138552	24139580	26058	27083	1029	1026	86.03	Chr2	scf7180000088813.55593
7711	32941260	32942311	1026	1	1052	1026	88.93	Chr2	scf7180000098335.7153
7059	30970464	30971552	221469	222492	1089	1024	81.61	Chr2	scf7180000101172.417267
4361	1790449	1791472	45548	46568	1024	1021	86.17	Chr2	scf7180000076645.46943
4362	1790449	1791472	38196	37176	1024	1021	86.27	Chr2	scf7180000076764.39970
4363	1790449	1791472	283082	284102	1024	1021	86.17	Chr2	scf7180000100414.439027
4977	7427196	7428215	56404	57422	1020	1019	88.63	Chr2	scf7180000076184.59977
5952	24675167	24676178	42649	41633	1012	1017	77.68	Chr2	scf7180000076366.75305
5953	24675167	24676178	134399	135415	1012	1017	77.88	Chr2	scf7180000078379.192030
5954	24675167	24676178	35262	34246	1012	1017	77.78	Chr2	scf7180000086747.43720
5955	24675167	24676178	5904	4888	1012	1017	77.68	Chr2	scf7180000088077.22107
5138	9766501	9767516	314959	315974	1016	1016	86.36	Chr2	scf7180000100734.734506
4978	7427196	7428208	254374	253362	1013	1013	88.55	Chr2	scf7180000101978.322787
4780	5363395	5364405	49057	50067	1011	1011	88.92	Chr2	scf7180000073929.608716
6308	26795837	26796848	121262	122272	1012	1011	87.25	Chr2	scf7180000075852.265957
6309	26795839	26796848	11669	10661	1010	1009	87.23	Chr2	scf7180000077227.51769
6341	26846320	26847325	258056	259064	1006	1009	80.71	Chr2	scf7180000075852.265957
4858	6058608	6059632	197900	196896	1025	1005	85.8	Chr2	scf7180000073916.203183
7676	32941187	32942213	7129	8131	1027	1003	95.92	Chr2	scf7180000081408.8131
6182	25970673	25971673	158065	157066	1001	1000	87.45	Chr2	scf7180000104647.376926
					884334	882051
10410	37882101	37885919	59365	55535	3819	3831	87.43	Chr3	scf7180000080671.6136
10411	37882101	37885919	55546	59376	3819	3831	87.43	Chr3	scf7180000085907.68741
10412	37882101	37885919	20545	24375	3819	3831	87.35	Chr3	scf7180000093214.36980
8900	7658579	7661774	30040	33232	3196	3193	80.07	Chr3	scf7180000078890.45626
8901	7658579	7661774	27349	24157	3196	3193	80.1	Chr3	scf7180000100439.28530
8902	7658579	7661774	171784	174976	3196	3193	80.1	Chr3	scf7180000101020.183050
8150	2394067	2397174	72507	69384	3108	3124	83.99	Chr3	scf7180000074831.78021
10694	40601402	40604514	34693	37805	3113	3113	84.62	Chr3	scf7180000081110.42667
10692	40601402	40604513	72500	75611	3112	3112	84.49	Chr3	scf7180000075345.126924
10994	42296802	42299926	409028	405950	3125	3079	82.98	Chr3	scf7180000074053.758150
11162	43538549	43541617	126110	129172	3069	3063	84.27	Chr3	scf7180000074287.402203
7844	690278	693314	611803	608771	3037	3033	87.94	Chr3	scf7180000074025.767508
8151	2394067	2397062	6203	3188	2996	3016	84.13	Chr3	scf7180000074909.49838
8152	2394067	2397062	493261	490246	2996	3016	84.09	Chr3	scf7180000102438.842146
8066	1990874	1993840	268924	265934	2967	2991	86.67	Chr3	scf7180000100844.455005
10693	40601402	40604383	165732	168713	2982	2982	84.87	Chr3	scf7180000078032.222185
9278	10405995	10408932	77977	75034	2938	2944	83.88	Chr3	scf7180000074645.475128
9279	10405995	10408932	18135	21078	2938	2944	83.58	Chr3	scf7180000075042.138868
9281	10405995	10408932	38546	35603	2938	2944	83.75	Chr3	scf7180000102468.42873
9499	15667988	15670869	53748	50867	2882	2882	83.8	Chr3	scf7180000078058.178687
9500	15667988	15670869	216833	219714	2882	2882	83.9	Chr3	scf7180000101364.285521
11219	43747722	43750593	841897	839047	2872	2851	83.67	Chr3	scf7180000073931.992537
11220	43747722	43750593	8375	5525	2872	2851	83.71	Chr3	scf7180000077083.19189
10909	41908726	41911542	65820	63004	2817	2817	84.42	Chr3	scf7180000075619.287758
10910	41908726	41911542	18563	15747	2817	2817	84.39	Chr3	scf7180000078523.29219
8741	6449644	6452447	224508	227300	2804	2793	83.66	Chr3	scf7180000103313.304602
11143	43529966	43532740	117771	120545	2775	2775	81.94	Chr3	scf7180000074287.402203
11144	43529966	43532740	11637	8863	2775	2775	81.72	Chr3	scf7180000078822.104412
11390	45158397	45161167	101937	99179	2771	2759	85.43	Chr3	scf7180000101723.165434
11138	43500615	43503370	99307	102056	2756	2750	84.17	Chr3	scf7180000074287.402203
11139	43500615	43503370	30613	27864	2756	2750	83.95	Chr3	scf7180000078822.104412
10402	37838306	37841033	100629	103362	2728	2734	85.09	Chr3	scf7180000104498.131542
10403	37838324	37841033	39601	42316	2710	2716	84.92	Chr3	scf7180000074957.200583
10457	38382269	38384973	51328	48623	2705	2706	83.82	Chr3	scf7180000086152.87180
10458	38382269	38384973	53708	51004	2705	2705	83.78	Chr3	scf7180000103319.92507
10459	38382283	38384973	102252	104942	2691	2691	83.77	Chr3	scf7180000074846.342964
7984	1705551	1708238	145488	148174	2688	2687	86.06	Chr3	scf7180000073962.360129
11458	45676463	45679136	134452	137131	2674	2680	87.81	Chr3	scf7180000074043.329478
10985	42254068	42256760	447647	444981	2693	2667	85.01	Chr3	scf7180000074053.758150
11145	43529966	43532614	21369	18721	2649	2649	82.28	Chr3	scf7180000079148.38865
11146	43529966	43532614	71906	69258	2649	2649	82.36	Chr3	scf7180000101057.72511
11440	45428578	45431226	169681	172328	2649	2648	86.51	Chr3	scf7180000076278.37753
9265	10008516	10011115	14089	16688	2600	2600	84.09	Chr3	scf7180000077047.244986
9266	10008516	10011115	80129	82728	2600	2600	84.13	Chr3	scf7180000101392.94966
9267	10008516	10011115	6363	8962	2600	2600	84.13	Chr3	scf7180000101393.67768
10816	41352342	41354903	73176	75734	2562	2559	80.8	Chr3	scf7180000100247.94980
10817	41352342	41354903	8467	11025	2562	2559	80.69	Chr3	scf7180000101337.113651
8276	3315676	3318180	838151	835650	2505	2502	82.18	Chr3	scf7180000073927.987436
11163	43538549	43541029	3296	816	2481	2481	85.94	Chr3	scf7180000078822.104412
11164	43538549	43541029	12914	10434	2481	2481	85.86	Chr3	scf7180000079148.38865
11165	43538549	43541029	7591	10071	2481	2481	85.94	Chr3	scf7180000079726.42932
11166	43538549	43541029	63451	60971	2481	2481	85.86	Chr3	scf7180000101057.72511
10919	41986539	41988990	1722	4183	2452	2462	84.72	Chr3	scf7180000081671.48763
10917	41986539	41988990	716598	714138	2452	2461	84.84	Chr3	scf7180000074053.758150
10918	41986539	41988990	6493	8953	2452	2461	84.72	Chr3	scf7180000078423.18165
9590	16993433	16995887	22062	24516	2455	2455	88.86	Chr3	scf7180000075020.101947
9591	16993433	16995887	36951	34497	2455	2455	88.82	Chr3	scf7180000079103.75068
9652	18201147	18203599	39616	37164	2453	2453	89.69	Chr3	scf7180000076514.124742
9661	18621313	18623760	66640	69089	2448	2450	82.24	Chr3	scf7180000104563.28583
9653	18201151	18203599	37719	35271	2449	2449	89.76	Chr3	scf7180000079922.45494
8824	6941629	6944070	10996	8549	2442	2448	85.29	Chr3	scf7180000077082.85814
8825	6941629	6944070	46691	44244	2442	2448	85.29	Chr3	scf7180000104688.65585
8823	6941629	6944070	46300	48745	2442	2446	85.36	Chr3	scf7180000074161.185387
9592	16993440	16995885	44493	42048	2446	2446	86.89	Chr3	scf7180000075732.55509
9594	16993440	16995885	627459	629904	2446	2446	86.81	Chr3	scf7180000101275.690887
9593	16993440	16995885	47625	45181	2446	2445	86.77	Chr3	scf7180000086301.62573
8197	2830463	2832872	61945	59533	2410	2413	84.62	Chr3	scf7180000102438.842146
10413	37933507	37935904	29489	27078	2398	2412	86.49	Chr3	scf7180000074672.549614
10414	37933507	37935904	32650	30239	2398	2412	86.61	Chr3	scf7180000080405.58237
10802	41238679	41241045	4512	2143	2367	2370	83.33	Chr3	scf7180000091110.18716
10803	41238679	41241045	39235	36866	2367	2370	83.24	Chr3	scf7180000101771.42625
10801	41238679	41241037	70568	72929	2359	2362	83.48	Chr3	scf7180000074897.134147
11646	46888802	46891156	158919	156568	2355	2352	83.43	Chr3	scf7180000075729.324485
11647	46888802	46891156	13666	16017	2355	2352	83.38	Chr3	scf7180000078675.21485
10948	42121405	42123733	586381	584053	2329	2329	85.59	Chr3	scf7180000074053.758150
10949	42121405	42123733	37080	34752	2329	2329	85.33	Chr3	scf7180000075529.94012
10950	42121405	42123733	34149	31821	2329	2329	85.59	Chr3	scf7180000077760.34406
10951	42121405	42123733	8664	6336	2329	2329	85.33	Chr3	scf7180000078241.32456
8727	6285482	6287788	26677	28978	2307	2302	87.63	Chr3	scf7180000103313.304602
8726	6285482	6287786	178443	176144	2305	2300	87.71	Chr3	scf7180000100226.261339
8069	2059146	2061441	191550	189256	2296	2295	84.96	Chr3	scf7180000100844.455005
10252	34456581	34458861	36610	38878	2281	2269	81.99	Chr3	scf7180000101765.70834
10993	42274959	42277215	424771	422512	2257	2260	85.29	Chr3	scf7180000074053.758150
8755	6536708	6538838	55886	58031	2131	2146	80.23	Chr3	scf7180000075875.159077
8756	6536708	6538838	14667	12522	2131	2146	80.18	Chr3	scf7180000076406.26171
11402	45227301	45229442	1807	3945	2142	2139	82.14	Chr3	scf7180000076278.37753
11403	45227301	45229442	14920	17058	2142	2139	82.19	Chr3	scf7180000076470.24091
11404	45227301	45229442	43808	41670	2142	2139	82.19	Chr3	scf7180000101723.165434
8486	4385107	4387233	109031	111160	2127	2130	84.61	Chr3	scf7180000075436.146526
11172	43543514	43545647	131089	133218	2134	2130	85.38	Chr3	scf7180000074287.402203
11173	43543514	43545647	7913	5784	2134	2130	85.61	Chr3	scf7180000079148.38865
11174	43543514	43545647	12570	14699	2134	2130	85.57	Chr3	scf7180000079726.42932
11175	43543514	43545647	58450	56321	2134	2130	85.61	Chr3	scf7180000101057.72511
8318	3625967	3628023	566058	564002	2057	2057	81.61	Chr3	scf7180000073927.987436
8319	3625967	3628023	171352	169296	2057	2057	81.55	Chr3	scf7180000074135.270750
11797	50939404	50941425	104768	106818	2022	2051	85.83	Chr3	scf7180000100517.147151
11798	50939404	50941425	18060	16011	2022	2050	85.67	Chr3	scf7180000100846.39023
11821	50982709	50984751	4442	2411	2043	2032	84.44	Chr3	scf7180000091892.20123
11822	50982709	50984751	143563	145594	2043	2032	84.44	Chr3	scf7180000100517.147151
11823	50982709	50984751	449885	447854	2043	2032	84.39	Chr3	scf7180000100844.455005
11824	50982709	50984751	4439	2408	2043	2032	84.44	Chr3	scf7180000100845.24262
9434	13796773	13798781	112258	110253	2009	2006	86.87	Chr3	scf7180000076574.272256
9435	13796773	13798781	209354	207349	2009	2006	86.77	Chr3	scf7180000078909.300997
11529	46257163	46259170	304930	306924	2008	1995	87.02	Chr3	scf7180000101796.548827
12021	52047053	52049033	249155	247175	1981	1981	83.82	Chr3	scf7180000074522.396901
12022	52047053	52049033	10870	12850	1981	1981	83.62	Chr3	scf7180000102803.73258
12042	52183992	52185954	31858	29899	1963	1960	84.1	Chr3	scf7180000074522.396901
12043	52183992	52185954	54520	56479	1963	1960	84.01	Chr3	scf7180000074803.100456
10605	39671995	39673929	22874	24809	1935	1936	81.4	Chr3	scf7180000078307.164573
10606	39671995	39673929	87689	89624	1935	1936	81.3	Chr3	scf7180000081702.96296
8918	7738158	7740084	46132	44207	1927	1926	86.19	Chr3	scf7180000081094.120673
8919	7738158	7740084	10815	12740	1927	1926	86.13	Chr3	scf7180000085631.29513
8920	7738158	7740084	12201	10276	1927	1926	85.89	Chr3	scf7180000102612.35194
8921	7738158	7740084	72429	70504	1927	1926	86.13	Chr3	scf7180000104544.478375
8223	2889383	2891299	87468	85552	1917	1917	84.16	Chr3	scf7180000074192.90937
8224	2889383	2891299	44791	46707	1917	1917	84.21	Chr3	scf7180000074215.85539
8225	2889383	2891299	3086	1170	1917	1917	84.11	Chr3	scf7180000075188.41098
8226	2889383	2891299	120661	118745	1917	1917	83.96	Chr3	scf7180000102437.124442
8227	2889383	2891299	8730	6814	1917	1917	84.11	Chr3	scf7180000102438.842146
9166	9090001	9091896	51638	53535	1896	1898	83.02	Chr3	scf7180000086769.88558
9167	9090001	9091896	27922	26025	1896	1898	83.02	Chr3	scf7180000101971.28687
8147	2390437	2392333	76021	74125	1897	1897	85.19	Chr3	scf7180000074831.78021
8148	2390437	2392333	9724	7828	1897	1897	85.19	Chr3	scf7180000074909.49838
8149	2390437	2392333	496776	494880	1897	1897	85.36	Chr3	scf7180000102438.842146
10535	39220374	39222267	97755	99650	1894	1896	88.43	Chr3	scf7180000090800.43157
8084	2138349	2140259	96914	95020	1911	1895	83.66	Chr3	scf7180000100844.455005
9069	8496432	8498315	83360	85252	1884	1893	84.43	Chr3	scf7180000082978.379500
10906	41894968	41896863	80344	78452	1896	1893	84.17	Chr3	scf7180000075619.287758
10907	41894968	41896863	20599	18707	1896	1893	84.17	Chr3	scf7180000075679.24960
10908	41894968	41896863	88628	90520	1896	1893	84.12	Chr3	scf7180000077815.95001
8320	3639475	3641366	160156	158265	1892	1892	82.49	Chr3	scf7180000074135.270750
8321	3639477	3641366	555144	553255	1890	1890	82.52	Chr3	scf7180000073927.987436
8006	1792411	1794278	22141	20256	1868	1886	86.14	Chr3	scf7180000076264.55190
9946	27306442	27308321	25083	23207	1880	1877	82.08	Chr3	scf7180000079639.66972
9550	16326408	16328279	43523	41653	1872	1871	82.59	Chr3	scf7180000103875.56480
9548	16326405	16328267	54702	52839	1863	1864	82.88	Chr3	scf7180000076766.74384
11575	46624694	46626557	3864	5727	1864	1864	85.74	Chr3	scf7180000084899.64965
11576	46624694	46626557	9269	11132	1864	1864	85.91	Chr3	scf7180000089580.33822
11577	46624694	46626557	4832	6695	1864	1864	85.64	Chr3	scf7180000093922.20432
11578	46624694	46626557	43351	41488	1864	1864	85.85	Chr3	scf7180000101792.65458
9945	27306442	27308303	159809	161670	1862	1862	82.29	Chr3	scf7180000076516.255539
9947	27306442	27308303	8535	6674	1862	1862	82.29	Chr3	scf7180000082305.32059
8251	3026307	3028155	58954	60803	1849	1850	86.37	Chr3	scf7180000074019.751108
9024	8279916	8281769	18743	20590	1854	1848	82.22	Chr3	scf7180000074817.170350
9025	8279916	8281769	75054	73207	1854	1848	81.85	Chr3	scf7180000081258.51478
10168	32923000	32924846	105646	107489	1847	1844	83.5	Chr3	scf7180000077182.178057
8383	3928692	3930536	330818	328977	1845	1842	88.68	Chr3	scf7180000073927.987436
8384	3928692	3930536	112053	113894	1845	1842	88.73	Chr3	scf7180000073978.147473
8815	6777233	6779055	44323	42495	1823	1829	81.75	Chr3	scf7180000103932.181360
8004	1792411	1794229	220546	222373	1819	1828	86.19	Chr3	scf7180000073962.360129
8005	1792411	1794229	1469	3296	1819	1828	85.75	Chr3	scf7180000076128.40816
7899	1145057	1146854	200204	198383	1798	1822	81.54	Chr3	scf7180000074025.767508
11825	50982709	50984520	5059	3256	1812	1804	84.93	Chr3	scf7180000101049.30723
9891	25597181	25598972	12781	14583	1792	1803	87.16	Chr3	scf7180000077858.28838
9892	25597181	25598972	6279	8081	1792	1803	87.05	Chr3	scf7180000079474.26294
9894	25597181	25598972	110602	112404	1792	1803	87.16	Chr3	scf7180000101121.119724
9893	25597181	25598970	37962	39762	1790	1801	87.31	Chr3	scf7180000088709.46487
11887	51224573	51226380	996	2793	1808	1798	82.95	Chr3	scf7180000079516.58894
11888	51224573	51226380	38157	39954	1808	1798	83.05	Chr3	scf7180000083013.51674
11889	51224573	51226380	35875	34078	1808	1798	82.95	Chr3	scf7180000101455.148680
10840	41509628	41511417	33395	31605	1790	1791	85.54	Chr3	scf7180000076004.49528
8877	7431993	7433780	53549	51762	1788	1788	80.43	Chr3	scf7180000103596.197681
10536	39220484	39222267	25401	27185	1784	1785	89.47	Chr3	scf7180000079783.41990
9981	28325216	28326963	12332	14095	1748	1764	79.89	Chr3	scf7180000086547.37240
9980	28325216	28326963	8005	6244	1748	1762	79.97	Chr3	scf7180000085920.35467
8062	1975050	1976813	3801	2043	1764	1759	81.53	Chr3	scf7180000074131.87392
10009	30163083	30164828	580612	582353	1746	1742	83.52	Chr3	scf7180000074019.751108
9560	16796342	16798075	46320	48053	1734	1734	87.14	Chr3	scf7180000083421.68569
9561	16796342	16798075	3066	1333	1734	1734	87.14	Chr3	scf7180000090366.48470
8634	5717484	5719218	91246	92970	1735	1725	83.68	Chr3	scf7180000077566.167045
11208	43614418	43616143	959024	957301	1726	1724	86.74	Chr3	scf7180000073931.992537
11209	43614418	43616143	9208	7486	1726	1723	86.96	Chr3	scf7180000087825.37835
8485	4378391	4380120	101909	103630	1730	1722	83.95	Chr3	scf7180000075436.146526
9943	27300966	27302684	39713	37995	1719	1719	83.77	Chr3	scf7180000079639.66972
9944	27300966	27302684	6124	4406	1719	1719	83.71	Chr3	scf7180000081803.85984
8848	7264811	7266528	41293	43010	1718	1718	82.87	Chr3	scf7180000082421.86517
8849	7264811	7266528	71403	69686	1718	1718	82.57	Chr3	scf7180000103597.143905
8181	2635928	2637634	222487	220781	1707	1707	86.41	Chr3	scf7180000102438.842146
8180	2635928	2637633	7632	9337	1706	1706	86.52	Chr3	scf7180000074426.22600
9126	8917023	8918708	3815	2124	1686	1692	81.87	Chr3	scf7180000088742.21749
8693	6151796	6153479	31895	30209	1684	1687	88.23	Chr3	scf7180000079877.152952
8694	6151796	6153479	9806	8120	1684	1687	88.4	Chr3	scf7180000080621.43597
9125	8917023	8918708	4026	2340	1686	1687	81.45	Chr3	scf7180000086973.44964
9895	25597288	25598972	133170	134854	1685	1685	87.68	Chr3	scf7180000076944.145439
9896	25597288	25598972	17333	19017	1685	1685	87.74	Chr3	scf7180000077159.45684
11833	51089202	51090885	71099	72780	1684	1682	86.01	Chr3	scf7180000074247.163208
10253	34457185	34458861	29625	31301	1677	1677	82.9	Chr3	scf7180000082973.50072
11763	50829277	50830937	34341	32674	1661	1668	86.27	Chr3	scf7180000081340.124761
11168	43541724	43543385	129304	130965	1662	1662	89.35	Chr3	scf7180000074287.402203
11169	43541724	43543385	9698	8037	1662	1662	89.59	Chr3	scf7180000079148.38865
11170	43541724	43543385	10785	12446	1662	1662	89.35	Chr3	scf7180000079726.42932
11171	43541724	43543385	60235	58574	1662	1662	89.59	Chr3	scf7180000101057.72511
9070	8496432	8498090	28391	26733	1659	1659	85.51	Chr3	scf7180000085579.92675
10995	42313988	42315632	390963	389322	1645	1642	83.13	Chr3	scf7180000074053.758150
11253	44089782	44091413	483967	482337	1632	1631	85.25	Chr3	scf7180000073931.992537
8233	2901587	2903219	78888	77260	1633	1629	83.75	Chr3	scf7180000074192.90937
8234	2901587	2903219	53339	54967	1633	1629	84.12	Chr3	scf7180000074215.85539
8235	2901587	2903219	112106	110478	1633	1629	83.99	Chr3	scf7180000102437.124442
10169	32923000	32924623	103880	102254	1624	1627	84.96	Chr3	scf7180000079648.143828
9375	11693329	11694952	70583	68959	1624	1625	80.7	Chr3	scf7180000077808.145976
9001	8202046	8203675	100771	99148	1630	1624	79.36	Chr3	scf7180000077599.120040
9002	8202046	8203675	15217	13594	1630	1624	79.36	Chr3	scf7180000080006.23880
9003	8202046	8203675	14155	15778	1630	1624	79.61	Chr3	scf7180000096444.21109
9004	8202046	8203675	208158	206535	1630	1624	79.55	Chr3	scf7180000101055.318154
8832	7059120	7060751	170368	171990	1632	1623	82.85	Chr3	scf7180000074161.185387
9376	11693331	11694952	1496	3118	1622	1623	80.85	Chr3	scf7180000082987.33778
8833	7059120	7060750	53216	51595	1631	1622	82.9	Chr3	scf7180000075625.295094
11038	42650986	42652609	9993	8382	1624	1612	85.64	Chr3	scf7180000077647.27597
11039	42650986	42652609	62042	63653	1624	1612	85.76	Chr3	scf7180000101055.318154
11278	44358290	44359892	243370	241765	1603	1606	82.25	Chr3	scf7180000073931.992537
11279	44358290	44359892	42323	40718	1603	1606	82.07	Chr3	scf7180000074265.377438
9294	10603044	10604640	44649	43048	1597	1602	80.4	Chr3	scf7180000079857.120380
9295	10603044	10604640	25835	27436	1597	1602	80.4	Chr3	scf7180000086102.34764
9445	13915124	13916723	38782	40381	1600	1600	86.56	Chr3	scf7180000076574.272256
9446	13915124	13916723	138039	139638	1600	1600	86.69	Chr3	scf7180000078909.300997
9447	13915124	13916723	26423	24824	1600	1600	86.5	Chr3	scf7180000090547.34912
11290	44501431	44503035	94647	93049	1605	1599	84.75	Chr3	scf7180000073931.992537
9982	28325363	28326960	15714	17311	1598	1598	81.62	Chr3	scf7180000090653.70559
9983	28325363	28326960	7592	9189	1598	1598	81.78	Chr3	scf7180000103384.299420
9984	28325363	28326960	46682	45085	1598	1598	81.68	Chr3	scf7180000104409.123190
9985	28325370	28326963	37742	39335	1594	1594	80.65	Chr3	scf7180000088989.54465
11337	44680553	44682142	345640	344047	1590	1594	84.26	Chr3	scf7180000101275.690887
9296	10603044	10604640	20384	21974	1597	1591	79.76	Chr3	scf7180000100035.90367
9964	27640130	27641707	17969	16391	1578	1579	89.3	Chr3	scf7180000078207.42036
9966	27640130	27641707	73341	74919	1578	1579	88.79	Chr3	scf7180000103244.165516
9280	10405995	10407572	16509	18086	1578	1578	86.33	Chr3	scf7180000081498.18175
10091	31340278	31341853	63466	61891	1576	1576	82.44	Chr3	scf7180000083453.83588
10092	31340278	31341853	37888	36313	1576	1576	82.61	Chr3	scf7180000084740.52351
11072	42853434	42854996	66783	65221	1563	1563	86.19	Chr3	scf7180000081537.137922
7956	1530684	1532245	436	1997	1562	1562	85.75	Chr3	scf7180000073962.360129
7957	1530684	1532245	16938	18499	1562	1562	85.62	Chr3	scf7180000075118.62238
7958	1530684	1532245	48322	46761	1562	1562	85.69	Chr3	scf7180000079058.62029
11118	43202691	43204247	56322	54763	1557	1560	84.96	Chr3	scf7180000084562.86938
11895	51331351	51332911	43161	41608	1561	1554	85.71	Chr3	scf7180000074162.208914
8586	5394903	5396457	723961	725512	1555	1552	81.78	Chr3	scf7180000073945.933185
8587	5394907	5396457	12917	14464	1551	1548	81.67	Chr3	scf7180000074009.17114
9093	8652612	8654152	61584	60047	1541	1538	84.24	Chr3	scf7180000086329.85577
11016	42524313	42525838	68948	70473	1526	1526	81.29	Chr3	scf7180000074106.272821
11017	42524313	42525838	96660	98185	1526	1526	81.36	Chr3	scf7180000074106.272821
11018	42524313	42525838	15355	13830	1526	1526	81.29	Chr3	scf7180000081208.61740
11019	42524313	42525838	54677	53152	1526	1526	80.97	Chr3	scf7180000081208.61740
9986	28325443	28326963	10198	11720	1521	1523	80.34	Chr3	scf7180000092979.33868
9874	25122338	25123842	63568	62064	1505	1505	80.46	Chr3	scf7180000075941.294073
9875	25122338	25123842	164452	165956	1505	1505	80.07	Chr3	scf7180000079415.138816
9876	25122338	25123842	85607	87111	1505	1505	80.13	Chr3	scf7180000104411.169692
8881	7503679	7505164	335960	334458	1486	1503	82.89	Chr3	scf7180000104544.478375
8884	7508081	7509573	331234	329735	1493	1500	83.33	Chr3	scf7180000104544.478375
8880	7503679	7505158	14411	12915	1480	1497	83.36	Chr3	scf7180000080620.18083
8608	5525465	5526964	839633	841126	1500	1494	80.86	Chr3	scf7180000073945.933185
8609	5525465	5526964	254	1747	1500	1494	80.86	Chr3	scf7180000073975.132348
8610	5525465	5526964	1140	2633	1500	1494	80.86	Chr3	scf7180000073981.128128
8611	5525465	5526964	8533	10026	1500	1494	80.85	Chr3	scf7180000074018.39855
8850	7267463	7268963	44355	45847	1501	1493	85.12	Chr3	scf7180000082421.86517
7790	398343	399850	37995	39486	1508	1492	78.04	Chr3	scf7180000104452.79284
8873	7417839	7419329	70401	71892	1491	1492	85.42	Chr3	scf7180000076140.131499
10956	42142898	42144376	574136	572649	1479	1488	84.73	Chr3	scf7180000074053.758150
10957	42142898	42144376	26214	24727	1479	1488	84.73	Chr3	scf7180000075529.94012
10958	42142898	42144376	21658	20171	1479	1488	84.8	Chr3	scf7180000077760.34406
8687	6076259	6077736	90509	89027	1478	1483	88.27	Chr3	scf7180000079877.152952
8688	6076259	6077736	27654	29136	1478	1483	87.86	Chr3	scf7180000081660.80073
8322	3655682	3657156	146574	145096	1475	1479	88.02	Chr3	scf7180000074135.270750
8112	2273077	2274550	15638	17108	1474	1471	81.46	Chr3	scf7180000084960.65959
11800	50939966	50941425	14359	12894	1460	1466	86.77	Chr3	scf7180000102584.22962
10533	39175531	39176992	38940	37481	1462	1460	82.5	Chr3	scf7180000080806.71183
10534	39175531	39176992	67570	69029	1462	1460	82.71	Chr3	scf7180000090800.43157
7913	1220157	1221607	119715	118259	1451	1457	85.87	Chr3	scf7180000074025.767508
8324	3655714	3657156	542474	541028	1443	1447	87.82	Chr3	scf7180000073927.987436
11075	42906995	42908445	19056	17618	1451	1439	85.04	Chr3	scf7180000081537.137922
11076	42906995	42908445	70195	71633	1451	1439	85.04	Chr3	scf7180000082678.97418
9965	27640130	27641557	1777	350	1428	1428	89.57	Chr3	scf7180000079109.21602
10832	41495707	41497142	48782	47356	1436	1427	83.83	Chr3	scf7180000076004.49528
10833	41495707	41497142	62964	64389	1436	1426	83.82	Chr3	scf7180000101356.74903
11566	46549321	46550741	339939	338518	1421	1422	85.79	Chr3	scf7180000073964.525355
11567	46549321	46550741	19982	21403	1421	1422	86.01	Chr3	scf7180000077577.40607
8185	2702339	2703758	171568	170149	1420	1420	86.23	Chr3	scf7180000102438.842146
9094	8652612	8654031	43231	44647	1420	1417	85.21	Chr3	scf7180000104665.155888
8079	2117789	2119206	120036	118622	1418	1415	83.25	Chr3	scf7180000100844.455005
9549	16326405	16327816	80934	79523	1412	1412	82.64	Chr3	scf7180000078757.144097
9609	17349469	17350880	57067	58478	1412	1412	83.5	Chr3	scf7180000100598.330219
9804	22557960	22559341	96255	94850	1382	1406	84.63	Chr3	scf7180000078530.196502
8946	7934336	7935720	2338	3740	1385	1403	82.11	Chr3	scf7180000080709.23156
8947	7934336	7935720	17118	15716	1385	1403	82.11	Chr3	scf7180000104531.125490
8165	2454220	2455615	414914	413513	1396	1402	87.45	Chr3	scf7180000102438.842146
8948	7934337	7935720	35377	36778	1384	1402	82.26	Chr3	scf7180000100813.63933
8575	5300614	5302010	632729	634125	1397	1397	82.2	Chr3	scf7180000073945.933185
8063	1975050	1976448	283977	282582	1399	1396	82.61	Chr3	scf7180000100844.455005
10087	31309291	31310685	58592	57198	1395	1395	80.04	Chr3	scf7180000081088.94606
10088	31309291	31310685	85317	83923	1395	1395	80.04	Chr3	scf7180000083404.89029
9805	22557960	22559329	24284	22894	1370	1391	84.9	Chr3	scf7180000078845.71043
9806	22557960	22559329	15264	13874	1370	1391	85.04	Chr3	scf7180000081956.26367
11523	46179362	46180746	241247	242637	1385	1391	83.09	Chr3	scf7180000101796.548827
11532	46349546	46350930	406244	407628	1385	1385	85.51	Chr3	scf7180000101796.548827
8426	4175441	4176814	106158	104777	1374	1382	81.93	Chr3	scf7180000073927.987436
8427	4175441	4176814	57000	58381	1374	1382	82.13	Chr3	scf7180000080472.114929
11949	51668097	51669477	157131	155751	1381	1381	88.06	Chr3	scf7180000104533.399107
7851	734421	735801	231698	233072	1381	1375	86.88	Chr3	scf7180000076516.255539
7852	734421	735801	9938	11312	1381	1375	86.81	Chr3	scf7180000089989.41385
11948	51668097	51669470	27730	26357	1374	1374	87.64	Chr3	scf7180000086738.45592
10556	39451784	39453147	197419	196047	1364	1373	82.74	Chr3	scf7180000090800.43157
9428	13778970	13780333	23769	22403	1364	1367	83.04	Chr3	scf7180000077711.50106
10642	40368298	40369650	110525	109163	1353	1363	86.06	Chr3	scf7180000078085.177682
7906	1191610	1192971	164570	163211	1362	1360	84.24	Chr3	scf7180000074025.767508
7907	1191610	1192971	10175	11534	1362	1360	84.24	Chr3	scf7180000075126.27968
9040	8363603	8364961	3521	4879	1359	1359	84.13	Chr3	scf7180000086086.46790
9429	13778973	13780333	78941	77587	1361	1355	82.56	Chr3	scf7180000076676.284176
9430	13778973	13780333	23710	22356	1361	1355	82.56	Chr3	scf7180000080261.30440
10905	41888356	41889708	81705	83058	1353	1354	84.19	Chr3	scf7180000077815.95001
10702	40612938	40614294	512542	511192	1357	1351	86.07	Chr3	scf7180000073964.525355
10703	40612938	40614294	6158	7508	1357	1351	86.22	Chr3	scf7180000077300.70633
10704	40612938	40614294	13868	15218	1357	1351	86.36	Chr3	scf7180000084479.24060
10705	40612938	40614294	18390	17040	1357	1351	86.51	Chr3	scf7180000102076.32882
8403	4048088	4049423	197937	196595	1336	1343	82.94	Chr3	scf7180000073927.987436
11858	51134165	51135507	119825	121167	1343	1343	85.55	Chr3	scf7180000074247.163208
11859	51134165	51135507	32004	30662	1343	1343	85.7	Chr3	scf7180000074471.61578
11860	51134165	51135507	37144	35802	1343	1343	85.63	Chr3	scf7180000074478.69693
11861	51134165	51135507	53465	52123	1343	1343	85.7	Chr3	scf7180000074608.61936
10992	42271542	42272883	429103	427762	1342	1342	85.49	Chr3	scf7180000074053.758150
8080	2117870	2119206	17051	15715	1337	1337	84.02	Chr3	scf7180000075436.146526
9138	9004932	9006248	101600	102934	1317	1335	85.81	Chr3	scf7180000078208.165084
8882	7508081	7509410	9720	8388	1330	1333	84.63	Chr3	scf7180000080620.18083
8883	7508081	7509410	14486	13154	1330	1333	84.56	Chr3	scf7180000103596.197681
8484	4355282	4356606	72203	73530	1325	1328	86.08	Chr3	scf7180000075436.146526
11974	51815023	51816350	10668	11992	1328	1325	85.45	Chr3	scf7180000076142.73687
11286	44483811	44485134	113734	112411	1324	1324	86.11	Chr3	scf7180000073931.992537
11116	43202691	43204007	11393	10074	1317	1320	86.83	Chr3	scf7180000075950.71740
11117	43202691	43204007	3923	5242	1317	1320	86.98	Chr3	scf7180000076052.73105
11119	43202691	43204007	82826	84145	1317	1320	86.76	Chr3	scf7180000084562.86938
11120	43202691	43204007	6292	7611	1317	1320	86.83	Chr3	scf7180000101167.264700
7820	601932	603250	681682	680364	1319	1319	81.07	Chr3	scf7180000074025.767508
7821	601932	603250	35589	34271	1319	1319	81.38	Chr3	scf7180000100424.128308
7988	1730937	1732256	169247	170563	1320	1317	81.16	Chr3	scf7180000073962.360129
11217	43744345	43745655	845205	843894	1311	1312	81.17	Chr3	scf7180000073931.992537
11218	43744345	43745655	11683	10372	1311	1312	81.1	Chr3	scf7180000077083.19189
10971	42168066	42169354	531368	530061	1289	1308	82.68	Chr3	scf7180000074053.758150
10972	42168066	42169354	7095	5788	1289	1308	82.68	Chr3	scf7180000075529.94012
10973	42168066	42169354	1946	639	1289	1308	82.76	Chr3	scf7180000077760.34406
8851	7267654	7268963	68163	66858	1310	1306	86.49	Chr3	scf7180000103597.143905
7832	663964	665302	44097	45399	1339	1303	81.85	Chr3	scf7180000074043.329478
8381	3923501	3924799	336667	335369	1299	1299	86.14	Chr3	scf7180000073927.987436
7834	663964	665302	345499	346792	1339	1294	81.25	Chr3	scf7180000076278.37753
8382	3923506	3924799	107198	108491	1294	1294	85.94	Chr3	scf7180000073978.147473
10846	41562724	41564029	52276	53569	1306	1294	81.57	Chr3	scf7180000101358.189045
11806	50942298	50943584	12222	10932	1287	1291	85.17	Chr3	scf7180000102584.22962
11805	50942298	50943584	15340	14056	1287	1285	85.34	Chr3	scf7180000100846.39023
11804	50942298	50943584	107489	108771	1287	1283	85.31	Chr3	scf7180000100517.147151
9807	22561460	22562732	93944	92668	1273	1277	81.57	Chr3	scf7180000078530.196502
9808	22561460	22562732	21973	20697	1273	1277	81.56	Chr3	scf7180000078845.71043
9809	22561460	22562732	12961	11685	1273	1277	81.42	Chr3	scf7180000081956.26367
9381	11704451	11705728	7909	6635	1278	1275	81.57	Chr3	scf7180000101349.130564
10627	39699625	39700906	16937	15664	1282	1274	83.66	Chr3	scf7180000082470.38282
10628	39699625	39700906	5530	4257	1282	1274	83.58	Chr3	scf7180000101836.38801
10629	39699625	39700906	27976	26703	1282	1274	83.58	Chr3	scf7180000102268.41670
8184	2691492	2692755	180446	179183	1264	1264	87.84	Chr3	scf7180000102438.842146
9034	8331946	8333216	19103	17840	1271	1264	82.62	Chr3	scf7180000085552.26399
11807	50945584	50946839	111526	112788	1256	1263	84.98	Chr3	scf7180000100517.147151
11808	50945584	50946839	12844	11582	1256	1263	84.98	Chr3	scf7180000100846.39023
11809	50945584	50946839	29936	28674	1256	1263	84.98	Chr3	scf7180000101049.30723
11810	50945584	50946839	9720	8458	1256	1263	84.98	Chr3	scf7180000102584.22962
7793	498808	500072	21089	19828	1265	1262	85.35	Chr3	scf7180000079003.57073
11517	46064693	46065951	191251	192510	1259	1260	89.13	Chr3	scf7180000101796.548827
11683	47216454	47217704	41471	40221	1251	1251	84.82	Chr3	scf7180000100612.130730
9670	18908509	18909758	207476	208725	1250	1250	85.54	Chr3	scf7180000104563.28583
8200	2838682	2839927	53175	51929	1246	1247	85.69	Chr3	scf7180000102438.842146
9562	16817730	16818970	117509	118755	1241	1247	85.32	Chr3	scf7180000078058.178687
9563	16817730	16818970	29443	30689	1241	1247	85.32	Chr3	scf7180000100878.40511
9564	16817730	16818970	149189	147943	1241	1247	85.32	Chr3	scf7180000101364.285521
11257	44132175	44133420	437401	436156	1246	1246	82.12	Chr3	scf7180000073931.992537
11699	47340490	47341730	97029	95789	1241	1241	82.25	Chr3	scf7180000100543.151616
10826	41458450	41459689	30323	31562	1240	1240	87.11	Chr3	scf7180000075526.59225
10827	41458450	41459689	4425	5664	1240	1240	87.19	Chr3	scf7180000082506.31325
8941	7845291	7846522	81526	80300	1232	1227	83.33	Chr3	scf7180000104544.120125
11014	42495254	42496471	27566	28786	1218	1221	83.88	Chr3	scf7180000074106.272821
8201	2838707	2839927	61943	60729	1221	1215	82.9	Chr3	scf7180000102438.842146
10792	41166145	41167356	112667	113881	1212	1215	89.38	Chr3	scf7180000077058.307256
10793	41166145	41167356	19749	20963	1212	1215	89.14	Chr3	scf7180000077123.66196
10794	41166145	41167356	42756	43970	1212	1215	89.22	Chr3	scf7180000101296.145319
8942	7845305	7846522	72961	71750	1218	1212	83.37	Chr3	scf7180000104531.125490
11521	46156500	46157711	234373	235584	1212	1212	87.31	Chr3	scf7180000101796.548827
10825	41458450	41459660	29962	28752	1211	1211	87.54	Chr3	scf7180000075438.72774
9660	18621313	18622517	21387	20180	1205	1208	81.64	Chr3	scf7180000076448.148249
11892	51266624	51267823	87672	86467	1200	1206	83.03	Chr3	scf7180000074162.208914
8723	6254792	6256005	197876	196672	1214	1205	81.76	Chr3	scf7180000100226.261339
10821	41384758	41385961	9545	8342	1204	1204	85.56	Chr3	scf7180000076940.58952
10822	41384758	41385961	88938	90141	1204	1204	85.73	Chr3	scf7180000101337.113651
11302	44536417	44537602	38178	36978	1186	1201	82.03	Chr3	scf7180000073931.992537
11303	44536417	44537602	463919	462719	1186	1201	82.03	Chr3	scf7180000101275.690887
11548	46519055	46520254	372264	371065	1200	1200	90.75	Chr3	scf7180000073964.525355
11885	51205547	51206740	135265	134066	1194	1200	84.58	Chr3	scf7180000074162.208914
11886	51205547	51206740	29577	30776	1194	1200	84.08	Chr3	scf7180000074614.32967
11314	44634012	44635218	15102	16298	1207	1197	85.48	Chr3	scf7180000081780.22565
11315	44634012	44635218	388807	387611	1207	1197	85.64	Chr3	scf7180000101275.690887
11316	44634012	44635218	48549	47353	1207	1197	85.7	Chr3	scf7180000102257.83336
8202	2838733	2839927	1	1196	1195	1196	86.13	Chr3	scf7180000074215.85539
10300	35846564	35847753	38729	37537	1190	1193	81.92	Chr3	scf7180000103761.42512
10695	40601967	40603163	13490	14682	1197	1193	81.55	Chr3	scf7180000102537.63961
11147	43535200	43536392	122668	123857	1193	1190	86.34	Chr3	scf7180000074287.402203
11148	43535200	43536392	6739	5550	1193	1190	86.25	Chr3	scf7180000078822.104412
11149	43535200	43536392	16337	15148	1193	1190	86.09	Chr3	scf7180000079148.38865
11150	43535200	43536392	4149	5338	1193	1190	86.25	Chr3	scf7180000079726.42932
11151	43535200	43536392	66874	65685	1193	1190	86.09	Chr3	scf7180000101057.72511
9382	11704539	11705728	33352	32169	1190	1184	82.15	Chr3	scf7180000088043.37237
9383	11704539	11705726	15631	14450	1188	1182	82.45	Chr3	scf7180000088741.31222
10858	41681339	41682520	42494	41313	1182	1182	85.79	Chr3	scf7180000100775.64427
10859	41681339	41682520	179330	180511	1182	1182	86.04	Chr3	scf7180000101358.189045
11289	44501408	44502593	500830	499667	1186	1164	82.94	Chr3	scf7180000101275.690887
10270	34741815	34742975	403215	402054	1161	1162	82.71	Chr3	scf7180000074150.464776
11990	51940118	51941278	322858	321698	1161	1161	85.28	Chr3	scf7180000074522.396901
8161	2443385	2444539	432003	430850	1155	1154	82.74	Chr3	scf7180000102438.842146
9611	17354118	17355268	61434	62584	1151	1151	86.28	Chr3	scf7180000100598.330219
11044	42729852	42731003	69226	68078	1152	1149	84.75	Chr3	scf7180000074584.81112
11045	42729852	42731003	154042	155190	1152	1149	84.58	Chr3	scf7180000101055.318154
8891	7544105	7545258	43471	44618	1154	1148	82.77	Chr3	scf7180000100295.86685
8892	7544105	7545257	298289	297143	1153	1147	83.19	Chr3	scf7180000104544.478375
9096	8682449	8683579	7836	6705	1131	1132	86.12	Chr3	scf7180000088710.25646
9097	8682449	8683579	17610	16479	1131	1132	86.49	Chr3	scf7180000092307.33376
9098	8682449	8683579	143674	144805	1131	1132	86.32	Chr3	scf7180000104665.155888
11900	51367292	51368404	7980	6853	1113	1128	83.09	Chr3	scf7180000074162.208914
11901	51367292	51368404	64740	63613	1113	1128	82.91	Chr3	scf7180000074186.79663
11902	51367292	51368404	2995	1868	1113	1128	83.17	Chr3	scf7180000100765.19320
11263	44228656	44229773	368667	367553	1118	1115	88.37	Chr3	scf7180000073931.992537
11264	44228656	44229773	1771	2885	1118	1115	88.91	Chr3	scf7180000076117.27597
11265	44228656	44229773	20526	19412	1118	1115	88.91	Chr3	scf7180000076556.36812
11230	43845005	43846118	723982	722869	1114	1114	87.63	Chr3	scf7180000073931.992537
11231	43845005	43846118	69947	71060	1114	1114	87.71	Chr3	scf7180000074940.99803
11031	42633466	42634580	43276	44387	1115	1112	84.69	Chr3	scf7180000101055.318154
11226	43814120	43815228	770595	769484	1109	1112	86.28	Chr3	scf7180000073931.992537
11227	43814120	43815228	36815	37926	1109	1112	86.28	Chr3	scf7180000074940.99803
9583	16867808	16868918	2456	3564	1111	1109	87.88	Chr3	scf7180000089906.9771
9584	16867808	16868918	48144	47036	1111	1109	87.88	Chr3	scf7180000101364.285521
10635	39910065	39911173	58719	57611	1109	1109	84.04	Chr3	scf7180000076721.104569
10636	39910065	39911173	38590	39698	1109	1109	83.95	Chr3	scf7180000079300.59771
11975	51815023	51816130	74216	73109	1108	1108	87.65	Chr3	scf7180000104533.399107
9582	16867808	16868918	25327	26429	1111	1103	87.43	Chr3	scf7180000076337.53902
11268	44292566	44293668	310467	309365	1103	1103	84.84	Chr3	scf7180000073931.992537
8903	7660675	7661774	243667	242568	1100	1100	82.61	Chr3	scf7180000104544.478375
11661	46989840	46990911	50514	49415	1072	1100	83.32	Chr3	scf7180000075729.324485
11662	46989840	46990911	129441	128342	1072	1100	83.32	Chr3	scf7180000100612.130730
8164	2452585	2453692	416582	415489	1108	1094	84.03	Chr3	scf7180000102438.842146
11631	46815393	46816488	235138	234048	1096	1091	84.57	Chr3	scf7180000075729.324485
9182	9272312	9273400	44636	43548	1089	1089	90.54	Chr3	scf7180000080591.116981
9183	9272312	9273400	168214	167126	1089	1089	90.45	Chr3	scf7180000083693.25273
7939	1329074	1330161	21146	22233	1088	1088	84.3	Chr3	scf7180000078790.29982
8428	4200805	4201879	90548	89462	1075	1087	84.85	Chr3	scf7180000073927.987436
8429	4200805	4201879	72832	73918	1075	1087	84.48	Chr3	scf7180000080472.114929
8430	4200805	4201879	8013	9099	1075	1087	84.48	Chr3	scf7180000081249.53047
8279	3339719	3340798	804867	803782	1080	1086	80.49	Chr3	scf7180000073927.987436
7927	1305238	1306319	136120	135042	1082	1079	87.81	Chr3	scf7180000077468.143488
7928	1305238	1306319	34414	35492	1082	1079	87.62	Chr3	scf7180000081326.38749
7929	1305238	1306319	3745	2667	1082	1079	87.81	Chr3	scf7180000085200.72120
9630	17687561	17688636	49359	48285	1076	1075	77.22	Chr3	scf7180000101614.94379
11308	44588701	44589776	15222	14149	1076	1074	80.78	Chr3	scf7180000073931.992537
11309	44588701	44589776	8102	9175	1076	1074	80.76	Chr3	scf7180000074558.25503
11310	44588701	44589776	435565	434492	1076	1074	80.76	Chr3	scf7180000101275.690887
8323	3655682	3656751	20940	22012	1070	1073	86.04	Chr3	scf7180000075284.86584
8739	6425215	6426279	208821	209889	1065	1069	83.72	Chr3	scf7180000103313.304602
11215	43742381	43743445	847211	846147	1065	1065	87.24	Chr3	scf7180000073931.992537
11216	43742381	43743445	13690	12626	1065	1065	87.24	Chr3	scf7180000077083.19189
8936	7827299	7828358	3313	2254	1060	1060	87.83	Chr3	scf7180000077264.24634
8937	7827299	7828358	89746	88687	1060	1060	87.92	Chr3	scf7180000104531.125490
8938	7827299	7828358	97336	96277	1060	1060	87.83	Chr3	scf7180000104544.120125
9631	17687578	17688636	11232	10173	1059	1060	76.79	Chr3	scf7180000098163.21436
7828	662121	663182	13415	14473	1062	1059	83.73	Chr3	scf7180000074043.329478
7829	662121	663182	42575	43633	1062	1059	83.1	Chr3	scf7180000074043.329478
7830	662121	663182	314637	315695	1062	1059	83.63	Chr3	scf7180000076278.37753
7846	708599	709657	598263	597208	1059	1056	88.02	Chr3	scf7180000074025.767508
8699	6198573	6199624	16917	17968	1052	1052	81.61	Chr3	scf7180000077675.22757
8700	6198573	6199624	254000	252949	1052	1052	81.61	Chr3	scf7180000100226.261339
10645	40424138	40425185	46022	47070	1048	1049	82.54	Chr3	scf7180000082908.98658
8701	6198578	6199624	40714	41760	1047	1047	81.43	Chr3	scf7180000077594.194952
10254	34486263	34487307	37111	38154	1045	1044	88.34	Chr3	scf7180000082973.50072
10255	34486263	34487307	48992	50035	1045	1044	89.1	Chr3	scf7180000101765.70834
9588	16939735	16940774	18838	19880	1040	1043	83.64	Chr3	scf7180000104657.328759
10075	31005557	31006587	7666	6628	1031	1039	86.89	Chr3	scf7180000075364.323747
10076	31005557	31006587	44088	43050	1031	1039	86.99	Chr3	scf7180000082970.90965
10077	31005557	31006587	19005	20043	1031	1039	86.99	Chr3	scf7180000084093.25555
10078	31005557	31006587	26585	25547	1031	1039	86.99	Chr3	scf7180000087464.30794
11121	43208524	43209556	142963	143995	1033	1033	80.66	Chr3	scf7180000074287.262398
9139	9005214	9006248	18365	19396	1035	1032	87.64	Chr3	scf7180000084423.57481
9140	9005214	9006248	83037	82006	1035	1032	87.45	Chr3	scf7180000100635.130648
10352	36787898	36788917	14509	13481	1020	1029	80.56	Chr3	scf7180000080483.40416
10353	36787898	36788917	19702	20730	1020	1029	80.85	Chr3	scf7180000083825.72000
8988	8146838	8147857	14687	15712	1020	1026	82.46	Chr3	scf7180000081895.56448
8989	8146838	8147857	278480	277455	1020	1026	82.46	Chr3	scf7180000101055.318154
8368	3863967	3864991	383539	382515	1025	1025	86.35	Chr3	scf7180000073927.987436
8369	3863967	3864991	60751	61775	1025	1025	86.45	Chr3	scf7180000073978.147473
8370	3863967	3864991	5994	4970	1025	1025	86.35	Chr3	scf7180000074993.56931
9336	11484562	11485586	90535	89511	1025	1025	89.56	Chr3	scf7180000079312.139924
9337	11484562	11485586	7315	8339	1025	1025	89.56	Chr3	scf7180000083508.81899
9339	11484562	11485586	36007	37031	1025	1025	89.56	Chr3	scf7180000103277.41460
8987	8146838	8147857	125500	126522	1020	1023	81.78	Chr3	scf7180000076597.128962
11528	46235983	46237003	277076	278094	1021	1019	87.79	Chr3	scf7180000101796.548827
11292	44503326	44504343	92286	91269	1018	1018	84.8	Chr3	scf7180000073931.992537
11291	44503326	44504343	68162	67146	1018	1017	84.1	Chr3	scf7180000073931.992537
8816	6806718	6807733	3777	4791	1016	1015	86.55	Chr3	scf7180000087628.37990
8922	7739071	7740084	61699	60687	1014	1013	82.71	Chr3	scf7180000077759.61700
11293	44503326	44504343	493500	492488	1018	1013	83.91	Chr3	scf7180000101275.690887
10657	40506600	40507602	149137	148129	1003	1009	84.88	Chr3	scf7180000075852.265957
7920	1262151	1263158	73210	72203	1008	1008	84.44	Chr3	scf7180000074025.767508
7921	1262151	1263158	45610	46617	1008	1008	84.64	Chr3	scf7180000076045.52325
8040	1876922	1877939	297127	298134	1018	1008	86.84	Chr3	scf7180000073962.360129
8041	1876922	1877939	35991	36998	1018	1008	86.84	Chr3	scf7180000074064.153997
10370	37162521	37163523	101408	102411	1003	1004	84.82	Chr3	scf7180000078187.149545
10371	37162521	37163523	22441	23444	1003	1004	84.82	Chr3	scf7180000079224.125816
9629	17687561	17688563	29211	28210	1003	1002	77.95	Chr3	scf7180000074270.51170
11659	46987950	46988950	51840	50840	1001	1001	83.52	Chr3	scf7180000075729.324485
7987	1728208	1729207	165933	166932	1000	1000	82.05	Chr3	scf7180000073962.360129
					830787	830996
13346	22654150	22660153	324208	330210	6004	6003	85.23	Chr4	scf7180000074628.442921
12126	583687	587857	333992	329822	4171	4171	85.81	Chr4	scf7180000073968.703752
14357	28214594	28218247	23489	19851	3654	3639	88.32	Chr4	scf7180000082979.28809
14358	28214594	28218247	5672	2034	3654	3639	88.32	Chr4	scf7180000101788.31991
14359	28214596	28218247	45403	49039	3652	3637	88.51	Chr4	scf7180000085526.64582
12383	2815650	2818722	7381	4306	3073	3076	84.75	Chr4	scf7180000076634.174090
12384	2815650	2818722	26166	23091	3073	3076	84.52	Chr4	scf7180000102436.53709
12385	2815650	2818722	107924	104849	3073	3076	84.75	Chr4	scf7180000103244.165516
12437	3229556	3232577	1384	4405	3022	3022	87.89	Chr4	scf7180000074670.52565
12438	3229556	3232577	96565	99586	3022	3022	87.96	Chr4	scf7180000100135.711392
13221	21326144	21329042	13557	16455	2899	2899	82.68	Chr4	scf7180000079099.164905
12954	17478458	17481351	518444	515551	2894	2894	80.08	Chr4	scf7180000074019.751108
13262	21779767	21782522	21305	24067	2756	2763	83.32	Chr4	scf7180000082301.54205
13263	21779767	21782521	64936	62175	2755	2762	83.53	Chr4	scf7180000103289.89844
13264	21779814	21782522	18121	15415	2709	2707	83.73	Chr4	scf7180000103265.48633
13251	21679826	21682450	376586	379198	2625	2613	84.19	Chr4	scf7180000074565.455369
13252	21679826	21682450	15183	17789	2625	2607	84.25	Chr4	scf7180000083036.86107
13927	25965418	25968010	383457	386039	2593	2583	81.75	Chr4	scf7180000074582.471996
13928	25965418	25968010	5017	7599	2593	2583	81.75	Chr4	scf7180000075572.168520
13929	25965418	25968010	13912	16494	2593	2583	81.75	Chr4	scf7180000100840.66802
13906	25794283	25796860	254377	256954	2578	2578	80.78	Chr4	scf7180000074582.471996
13027	18192201	18194590	24903	22493	2390	2411	86.2	Chr4	scf7180000074663.225686
14586	29346471	29348851	28560	30937	2381	2378	85.06	Chr4	scf7180000074150.464776
14110	26887762	26890123	24919	22553	2362	2367	84.64	Chr4	scf7180000076560.41113
14109	26887762	26890123	79304	81665	2362	2362	84.74	Chr4	scf7180000074395.589233
13024	18151252	18153610	51197	48837	2359	2361	88.32	Chr4	scf7180000074663.225686
13025	18151252	18153610	4246	1886	2359	2361	88.32	Chr4	scf7180000074784.108832
14426	28575931	28578274	65294	67637	2344	2344	82	Chr4	scf7180000074187.393028
14427	28575931	28578274	37642	35299	2344	2344	82	Chr4	scf7180000100981.602808
13402	22994919	22997257	4781	2443	2339	2339	85.99	Chr4	scf7180000084832.46082
13403	22994919	22997257	3871	6209	2339	2339	86.12	Chr4	scf7180000085727.14105
13404	22994920	22997257	107464	109801	2338	2338	85.78	Chr4	scf7180000101034.392505
13386	22868145	22870480	10395	8063	2336	2333	80.9	Chr4	scf7180000075132.105003
13387	22868145	22870480	14717	17049	2336	2333	81.02	Chr4	scf7180000080945.109797
13388	22868145	22870480	30060	27728	2336	2333	80.97	Chr4	scf7180000091525.35922
14194	27242586	27244846	501026	503286	2261	2261	87.39	Chr4	scf7180000074395.589233
14397	28340825	28343060	96006	98241	2236	2236	81.71	Chr4	scf7180000077923.105380
14398	28340825	28343060	12734	14969	2236	2236	81.67	Chr4	scf7180000078186.53659
14399	28340825	28343060	10558	12793	2236	2236	81.67	Chr4	scf7180000080023.30996
12880	15470669	15472891	50198	47983	2223	2216	86.83	Chr4	scf7180000103861.128578
14530	29195286	29197522	226226	228430	2237	2205	80.18	Chr4	scf7180000074150.464776
14282	27858236	27860385	128236	126085	2150	2152	88.15	Chr4	scf7180000103808.538093
14281	27858236	27860381	31134	28987	2146	2148	88.08	Chr4	scf7180000079529.86972
13609	24286017	24288149	95900	98031	2133	2132	83.8	Chr4	scf7180000077833.224519
12706	7989634	7991756	836917	839038	2123	2122	81.81	Chr4	scf7180000073894.1069722
12216	1411231	1413340	37886	35781	2110	2106	83.55	Chr4	scf7180000076313.90450
12218	1411238	1413340	106156	108254	2103	2099	83.44	Chr4	scf7180000101431.109368
12217	1411231	1413325	1947	4037	2095	2091	83.81	Chr4	scf7180000101432.69822
14202	27308025	27310069	57254	55200	2045	2055	82.94	Chr4	scf7180000074297.66406
14203	27308025	27310069	576158	578212	2045	2055	82.94	Chr4	scf7180000074395.589233
14204	27308025	27310069	30289	28235	2045	2055	83.03	Chr4	scf7180000075945.53141
13613	24300697	24302747	46295	44242	2051	2054	84.01	Chr4	scf7180000079322.53584
12187	1243501	1245535	35786	37822	2035	2037	83.58	Chr4	scf7180000076440.124297
13348	22666060	22668088	337230	339258	2029	2029	85.19	Chr4	scf7180000074628.442921
13201	20883630	20885619	51854	53846	1990	1993	82.04	Chr4	scf7180000078307.164573
13223	21340050	21342032	17868	15886	1983	1983	83.1	Chr4	scf7180000092158.19980
13224	21340050	21342032	65714	67696	1983	1983	83.21	Chr4	scf7180000104356.98638
13222	21340050	21342009	46717	48682	1960	1966	83.15	Chr4	scf7180000079099.164905
12596	4783678	4785642	135553	133599	1965	1955	85.42	Chr4	scf7180000074685.434573
12842	14354667	14356624	97827	99778	1958	1952	86.01	Chr4	scf7180000074903.143867
12843	14354667	14356624	10115	8164	1958	1952	86.12	Chr4	scf7180000100476.283232
12874	15298775	15300719	104211	102267	1945	1945	84.44	Chr4	scf7180000103861.128578
14574	29300442	29302362	347291	349220	1921	1930	84.29	Chr4	scf7180000074150.464776
13712	24717835	24719771	36358	38279	1937	1922	83.97	Chr4	scf7180000073935.622057
13713	24717835	24719771	58419	60340	1937	1922	84.02	Chr4	scf7180000103996.143767
13078	19067479	19069388	120452	118549	1910	1904	82.87	Chr4	scf7180000104633.257071
13077	19067479	19069381	25881	23985	1903	1897	82.85	Chr4	scf7180000075405.94753
12845	14360819	14362709	105537	107418	1891	1882	82.39	Chr4	scf7180000074903.143867
12846	14360819	14362709	2131	4012	1891	1882	82.39	Chr4	scf7180000079525.34925
12847	14360819	14362709	27673	25792	1891	1882	82.39	Chr4	scf7180000100475.35218
12848	14360819	14362709	2360	479	1891	1882	82.5	Chr4	scf7180000100476.283232
12407	2973272	2975158	264610	262730	1887	1881	85.89	Chr4	scf7180000074061.265443
12408	2973272	2975158	18746	20626	1887	1881	85.89	Chr4	scf7180000075359.65484
12409	2973272	2975158	5955	4075	1887	1881	85.89	Chr4	scf7180000100135.711392
12130	609082	610950	313724	311848	1869	1877	84.33	Chr4	scf7180000073968.703752
12135	624251	626080	298328	296489	1830	1840	83.88	Chr4	scf7180000073968.703752
12471	3413204	3415021	269100	270908	1818	1809	82.82	Chr4	scf7180000100135.711392
12136	624254	626049	5015	6817	1796	1803	83.74	Chr4	scf7180000074786.30093
12844	14354840	14356624	35215	33431	1785	1785	86.45	Chr4	scf7180000100475.35218
13433	23230418	23232191	60571	62344	1774	1774	87	Chr4	scf7180000077733.106123
13434	23230418	23232191	37177	38950	1774	1774	87.17	Chr4	scf7180000088143.99760
12676	6503509	6505282	181040	182806	1774	1767	87.49	Chr4	scf7180000100553.715146
12898	15765188	15766946	50344	52103	1759	1760	84.27	Chr4	scf7180000079574.69513
12899	15765188	15766946	165592	163833	1759	1760	84.04	Chr4	scf7180000100183.174964
12597	4812380	4814134	108108	106354	1755	1755	86.72	Chr4	scf7180000074685.434573
13879	25565857	25567601	51084	49334	1745	1751	83	Chr4	scf7180000101775.156335
12352	2739508	2741262	102216	100477	1755	1740	85.87	Chr4	scf7180000076634.174090
12353	2739508	2741262	69384	67645	1755	1740	85.64	Chr4	scf7180000102437.124442
12344	2698532	2700270	100475	102213	1739	1739	86.77	Chr4	scf7180000076634.174090
12346	2698532	2700270	67643	69381	1739	1739	86.6	Chr4	scf7180000102437.124442
12343	2698532	2700265	12471	10735	1734	1737	88.26	Chr4	scf7180000073968.703752
12345	2698532	2700265	127567	125831	1734	1737	88.43	Chr4	scf7180000076634.174090
12347	2698532	2700265	96546	94810	1734	1737	88.31	Chr4	scf7180000102437.124442
12348	2698535	2700270	80478	82210	1736	1733	84	Chr4	scf7180000076896.196882
12349	2698535	2700270	6614	8346	1736	1733	83.94	Chr4	scf7180000091647.30188
12732	9807663	9809392	4918	6647	1730	1730	81.92	Chr4	scf7180000088626.42155
12413	3107018	3108715	27991	29715	1698	1725	84.24	Chr4	scf7180000100135.711392
14311	27961850	27963573	39572	41295	1724	1724	85.32	Chr4	scf7180000074283.69966
14312	27961850	27963573	10259	8536	1724	1724	85.33	Chr4	scf7180000104334.38318
12087	174600	176295	208614	210305	1696	1692	84.98	Chr4	scf7180000073968.703752
12564	4028001	4029685	309632	307945	1685	1688	83.79	Chr4	scf7180000074685.434573
12565	4028001	4029685	50858	49171	1685	1688	83.8	Chr4	scf7180000100353.77408
14069	26764410	26766085	133179	134854	1676	1676	87.2	Chr4	scf7180000076944.145439
14070	26764410	26766085	17342	19017	1676	1676	87.26	Chr4	scf7180000077159.45684
12243	1781284	1782976	201591	203262	1693	1672	81.8	Chr4	scf7180000101612.231383
12833	14185063	14186709	64570	66222	1647	1653	85.98	Chr4	scf7180000074903.143867
12834	14185063	14186709	40969	39317	1647	1653	85.8	Chr4	scf7180000100476.283232
12670	6426252	6427901	513396	515046	1650	1651	82.94	Chr4	scf7180000073894.1069722
12354	2739618	2741262	10825	12469	1645	1645	86.57	Chr4	scf7180000073968.703752
12355	2739618	2741262	125921	127565	1645	1645	86.63	Chr4	scf7180000076634.174090
12356	2739618	2741262	94900	96544	1645	1645	86.63	Chr4	scf7180000102437.124442
13847	25426558	25428181	12355	10732	1624	1624	89.61	Chr4	scf7180000101776.90640
13848	25426558	25428181	23325	21702	1624	1624	89.3	Chr4	scf7180000104384.115389
12819	13631985	13633583	261575	259958	1599	1618	80.48	Chr4	scf7180000073879.510973
14641	29623506	29624992	338	1952	1487	1615	88.54	Chr4	scf7180000096568.2554
12392	2855650	2857260	16373	17982	1611	1610	87.97	Chr4	scf7180000078207.42036
12393	2855650	2857260	74937	73328	1611	1610	87.78	Chr4	scf7180000103244.165516
14273	27782785	27784377	62788	61182	1593	1607	85.91	Chr4	scf7180000075183.65728
14274	27782785	27784377	215464	213858	1593	1607	85.91	Chr4	scf7180000103808.538093
12202	1336842	1338434	79382	77783	1593	1600	89.5	Chr4	scf7180000076313.90450
12203	1336842	1338434	59017	60616	1593	1600	89.25	Chr4	scf7180000101431.109368
14640	29623506	29624992	4948	3358	1487	1591	86.67	Chr4	scf7180000096024.5849
12876	15323931	15325513	99123	97537	1583	1587	83.9	Chr4	scf7180000103861.128578
12265	2240893	2242469	65320	63744	1577	1577	86.65	Chr4	scf7180000080794.70975
12266	2240893	2242469	102676	101100	1577	1577	86.65	Chr4	scf7180000103079.127251
12351	2736852	2738429	72478	70904	1578	1575	86.2	Chr4	scf7180000102437.124442
12350	2736852	2738427	105253	103681	1576	1573	85.87	Chr4	scf7180000076634.174090
13593	24236892	24238461	65370	66936	1570	1567	83.2	Chr4	scf7180000077597.206003
13594	24236892	24238461	10995	12561	1570	1567	83.2	Chr4	scf7180000080790.51060
12658	5864295	5865856	410860	412421	1562	1562	86	Chr4	scf7180000073894.1069722
14690	29623511	29624992	696	2257	1482	1562	88.26	Chr4	scf7180000081548.3936
12613	5132562	5134126	56637	58196	1565	1560	86.28	Chr4	scf7180000073894.1069722
14689	29623511	29624992	2490	4039	1482	1550	88.86	Chr4	scf7180000077664.10431
13941	26067831	26069377	58677	60223	1547	1547	83.32	Chr4	scf7180000074591.165689
13942	26067831	26069377	5618	7164	1547	1547	83.26	Chr4	scf7180000075082.165936
13943	26067831	26069377	7615	6069	1547	1547	83.38	Chr4	scf7180000087523.38501
14493	28896169	28897721	18769	20314	1553	1546	84.34	Chr4	scf7180000079323.34926
14494	28896173	28897721	37356	38898	1549	1543	84.37	Chr4	scf7180000104519.111807
14495	28896173	28897721	95634	94092	1549	1543	84.37	Chr4	scf7180000104629.109249
13283	21923710	21925248	81302	82837	1539	1536	82.34	Chr4	scf7180000076429.147955
13284	21923710	21925248	69172	67637	1539	1536	82.21	Chr4	scf7180000100749.239916
13381	22853428	22854963	61761	60226	1536	1536	80.75	Chr4	scf7180000075132.105003
13382	22853428	22854963	7231	8766	1536	1536	80.56	Chr4	scf7180000085584.41755
13383	22853428	22854963	22455	20920	1536	1536	80.75	Chr4	scf7180000101964.93634
14230	27543803	27545328	504624	503099	1526	1526	84.09	Chr4	scf7180000103808.538093
14670	29623507	29624992	2094	3619	1486	1526	92.06	Chr4	scf7180000098395.3998
14671	29623507	29624996	1257	2774	1490	1518	91.04	Chr4	scf7180000098407.5104
13862	25499932	25501444	111761	110248	1513	1514	89.77	Chr4	scf7180000101775.156335
14412	28415743	28417257	40652	39140	1515	1513	84.67	Chr4	scf7180000086217.45074
14370	28248750	28250259	9391	10900	1510	1510	87.23	Chr4	scf7180000075990.342558
14372	28248750	28250259	9379	10888	1510	1510	87.23	Chr4	scf7180000080211.60985
13577	24052215	24053721	170097	171603	1507	1507	88.48	Chr4	scf7180000075016.391376
13578	24052215	24053721	13513	12007	1507	1507	88.48	Chr4	scf7180000085773.71369
13579	24052215	24053721	60507	59001	1507	1507	88.34	Chr4	scf7180000086758.69883
13861	25499932	25501444	47971	49474	1513	1504	89.11	Chr4	scf7180000077626.95061
14644	29623507	29624997	4156	5659	1491	1504	89.88	Chr4	scf7180000077664.10431
14277	27822534	27824030	72348	70849	1497	1500	83.7	Chr4	scf7180000079529.86972
14278	27822534	27824030	159735	158236	1497	1500	83.37	Chr4	scf7180000103808.538093
12808	13524792	13526297	42034	43528	1506	1495	80.34	Chr4	scf7180000076051.84733
14669	29623507	29624992	1503	10	1486	1494	91.98	Chr4	scf7180000098344.3872
14637	29623506	29624992	2572	1086	1487	1487	93.52	Chr4	scf7180000077292.116270
14657	29623507	29624992	2800	1317	1486	1484	90.9	Chr4	scf7180000094334.3246
13614	24301270	24302747	180999	182479	1478	1481	85.83	Chr4	scf7180000077597.206003
13615	24301270	24302747	116325	117805	1478	1481	85.9	Chr4	scf7180000077833.224519
13616	24301270	24302747	38569	40049	1478	1481	85.9	Chr4	scf7180000079773.60651
14658	29623507	29624996	1830	350	1490	1481	92.88	Chr4	scf7180000095844.5678
14655	29623507	29624992	5064	3586	1486	1479	93.17	Chr4	scf7180000093959.5285
14691	29623511	29624990	3107	1629	1480	1479	94.33	Chr4	scf7180000099598.4901
14693	29623512	29624991	2670	1192	1480	1479	91.84	Chr4	scf7180000096470.3758
14684	29623507	29624992	4456	2979	1486	1478	93.94	Chr4	scf7180000103041.5328
14675	29623507	29624992	5596	4122	1486	1475	94.59	Chr4	scf7180000098437.5667
14531	29195307	29196786	47381	45908	1480	1474	82.65	Chr4	scf7180000075462.54849
14666	29623507	29624992	603	2075	1486	1473	92.35	Chr4	scf7180000096568.2554
14674	29623507	29624992	4415	2944	1486	1472	94.15	Chr4	scf7180000098437.5667
14686	29623507	29624992	1627	158	1486	1470	92.63	Chr4	scf7180000104092.3973
14683	29623507	29624992	11262	12729	1486	1468	94.2	Chr4	scf7180000102386.13156
12787	10986903	10988372	59072	57606	1470	1467	84.08	Chr4	scf7180000075813.322725
12788	10986903	10988372	55755	57221	1470	1467	84.15	Chr4	scf7180000104379.105007
14664	29623507	29624992	5942	7407	1486	1466	94.98	Chr4	scf7180000096290.11931
14668	29623507	29624992	4733	3270	1486	1464	93.35	Chr4	scf7180000097665.4910
14679	29623507	29624992	1877	414	1486	1464	94.38	Chr4	scf7180000099598.4901
14663	29623507	29624992	1070	2531	1486	1462	91.36	Chr4	scf7180000096290.11931
14687	29623508	29624992	3277	1817	1485	1461	95.03	Chr4	scf7180000095844.5678
14648	29623507	29624992	3133	1674	1486	1460	93.98	Chr4	scf7180000092246.13890
14665	29623507	29624992	3450	1993	1486	1458	94.97	Chr4	scf7180000096470.3758
14676	29623507	29624992	1007	2464	1486	1458	89.53	Chr4	scf7180000098655.3547
14678	29623507	29624992	695	2152	1486	1458	94.11	Chr4	scf7180000098806.2875
14654	29623507	29624992	1595	140	1486	1456	92.2	Chr4	scf7180000093959.5285
14661	29623507	29624996	2334	879	1490	1456	89.88	Chr4	scf7180000096024.5849
12402	2970005	2971427	15725	17179	1423	1455	85.15	Chr4	scf7180000075359.65484
12403	2970005	2971427	8976	7522	1423	1455	85.22	Chr4	scf7180000100135.711392
14688	29623510	29624985	9720	11174	1476	1455	93.41	Chr4	scf7180000096290.11931
13638	24598320	24599771	16464	15013	1452	1452	86.72	Chr4	scf7180000075393.28377
13639	24598320	24599771	80064	81515	1452	1452	86.31	Chr4	scf7180000100463.158112
14694	29623512	29624992	3963	5412	1481	1450	91.54	Chr4	scf7180000096673.8110
14413	28415810	28417257	29691	31138	1448	1448	84.94	Chr4	scf7180000075231.36755
14414	28415810	28417257	13329	14776	1448	1448	84.94	Chr4	scf7180000075940.21272
14415	28415810	28417257	202669	204116	1448	1448	85.16	Chr4	scf7180000104780.286677
14647	29623507	29624973	1797	360	1467	1438	90.68	Chr4	scf7180000092246.13890
12394	2855827	2857260	357	1790	1434	1434	88.7	Chr4	scf7180000079109.21602
12627	5389154	5390584	110529	111959	1431	1431	87.77	Chr4	scf7180000073894.1069722
12628	5389154	5390584	63850	62420	1431	1431	87.7	Chr4	scf7180000103050.107655
13960	26199959	26201377	125931	127353	1419	1423	86.89	Chr4	scf7180000075082.165936
13961	26199959	26201377	28408	26986	1419	1423	86.74	Chr4	scf7180000100794.38354
14673	29623507	29624956	1414	1	1450	1414	92.75	Chr4	scf7180000098437.5667
14639	29623506	29624992	3686	5096	1487	1411	91.54	Chr4	scf7180000093764.9318
13640	24622073	24623481	126300	124892	1409	1409	85.34	Chr4	scf7180000103996.143767
14651	29623507	29624992	2786	4193	1486	1408	90.65	Chr4	scf7180000093764.9318
13959	26176104	26177519	107549	108951	1416	1403	86.24	Chr4	scf7180000075082.165936
14697	29623548	29624997	14784	16186	1450	1403	93.18	Chr4	scf7180000102691.16242
13641	24622084	24623481	49739	51136	1398	1398	85.58	Chr4	scf7180000080747.97530
13642	24622084	24623481	110237	111634	1398	1398	85.87	Chr4	scf7180000081636.60448
14692	29623511	29624918	1394	1	1408	1394	93.12	Chr4	scf7180000099760.5730
12472	3413627	3415021	79570	80961	1395	1392	83.5	Chr4	scf7180000075414.218119
13541	23841794	23843171	28960	30340	1378	1381	85.47	Chr4	scf7180000080731.73376
13542	23841794	23843171	57927	59307	1378	1381	85.17	Chr4	scf7180000083418.90672
13543	23841794	23843171	58169	56789	1378	1381	85.61	Chr4	scf7180000083853.64021
13790	25131572	25132968	4098	2725	1397	1374	83.51	Chr4	scf7180000086750.26237
13791	25131572	25132968	405081	406454	1397	1374	83.86	Chr4	scf7180000100981.602808
13513	23688177	23689544	9122	7761	1368	1362	86.33	Chr4	scf7180000085001.21563
13514	23688177	23689544	72508	71147	1368	1362	86.55	Chr4	scf7180000100073.80310
13515	23688177	23689544	53314	51953	1368	1362	86.47	Chr4	scf7180000101596.56364
12160	851294	852630	69968	68632	1337	1337	82.42	Chr4	scf7180000074816.112877
12946	17392891	17394227	559356	558021	1337	1336	89.05	Chr4	scf7180000074019.751108
12980	17808102	17809419	359763	358446	1318	1318	83.93	Chr4	scf7180000074019.751108
12981	17808102	17809419	44088	45405	1318	1318	83.93	Chr4	scf7180000100408.50055
12982	17808102	17809419	8234	9551	1318	1318	83.93	Chr4	scf7180000100409.221772
13699	24687801	24689121	28923	30240	1321	1318	79.11	Chr4	scf7180000101005.43609
14660	29623507	29624829	5429	4114	1323	1316	92.66	Chr4	scf7180000095844.5678
13697	24687801	24689110	540851	542157	1310	1307	79.24	Chr4	scf7180000073935.561808
13698	24687801	24689110	9564	10870	1310	1307	79.24	Chr4	scf7180000075702.22766
14680	29623507	29624829	4343	3038	1323	1306	94.06	Chr4	scf7180000099760.5730
13958	26176104	26177407	164400	165686	1304	1287	85.93	Chr4	scf7180000074591.165689
14623	29619625	29620940	1426	2711	1316	1286	85.85	Chr4	scf7180000103110.2755
13910	25850148	25851432	308186	309470	1285	1285	88.55	Chr4	scf7180000074582.471996
14619	29619625	29620940	3078	1795	1316	1284	85.84	Chr4	scf7180000096024.5849
12181	1172499	1173790	172794	174073	1292	1280	84.03	Chr4	scf7180000101430.270343
14622	29619625	29620941	694	1972	1317	1279	83.86	Chr4	scf7180000098655.3547
13904	25738400	25739671	187624	188895	1272	1272	83.75	Chr4	scf7180000074582.471996
14613	29619625	29620940	3627	2358	1316	1270	88.05	Chr4	scf7180000074411.135782
14614	29619625	29620940	6471	7737	1316	1267	84.55	Chr4	scf7180000077664.10431
13792	25137907	25139172	412607	413872	1266	1266	86.76	Chr4	scf7180000100981.602808
14071	26764820	26766085	13318	14583	1266	1266	89.91	Chr4	scf7180000077858.28838
14072	26764820	26766085	6816	8081	1266	1266	89.83	Chr4	scf7180000079474.26294
14074	26764820	26766085	111139	112404	1266	1266	89.83	Chr4	scf7180000101121.119724
14616	29619625	29620940	3518	2254	1316	1265	87.37	Chr4	scf7180000092711.5574
14073	26764820	26766083	38499	39762	1264	1264	89.81	Chr4	scf7180000088709.46487
14617	29619625	29620940	2074	815	1316	1260	86.9	Chr4	scf7180000093959.5285
14620	29619625	29620940	5648	6906	1316	1259	86.7	Chr4	scf7180000096270.8497
14621	29619625	29620940	3217	4473	1316	1257	86.69	Chr4	scf7180000098407.5104
14612	29619624	29620940	4940	3686	1317	1255	87.09	Chr4	scf7180000074411.135782
14005	26409499	26410752	233314	234567	1254	1254	84.55	Chr4	scf7180000074382.576586
14006	26409499	26410752	1774	521	1254	1254	84.39	Chr4	scf7180000079239.12982
14007	26409499	26410752	21790	20537	1254	1254	84.55	Chr4	scf7180000100459.58325
14367	28247384	28248635	8023	9274	1252	1252	85.1	Chr4	scf7180000075990.342558
14368	28247384	28248635	10492	11743	1252	1252	85.02	Chr4	scf7180000079454.18394
14369	28247384	28248635	8011	9262	1252	1252	85.18	Chr4	scf7180000080211.60985
14618	29619625	29620934	2691	3941	1310	1251	85.4	Chr4	scf7180000094208.6766
14624	29619628	29620940	1738	2979	1313	1242	84.49	Chr4	scf7180000081548.3936
14615	29619625	29620940	12857	11620	1316	1238	87.53	Chr4	scf7180000092246.13890
12240	1716424	1717654	146331	147564	1231	1234	82.96	Chr4	scf7180000101612.231383
14649	29623507	29624753	11704	10474	1247	1231	95.14	Chr4	scf7180000092246.13890
14701	29623747	29624992	1	1230	1246	1230	94.25	Chr4	scf7180000098407.5104
13302	22081384	22082612	132381	131153	1229	1229	86.74	Chr4	scf7180000077139.207803
14703	29623767	29624992	11191	9966	1226	1226	96.04	Chr4	scf7180000100564.14127
12595	4749795	4751019	141044	142268	1225	1225	83.58	Chr4	scf7180000074685.434573
14371	28248750	28249971	11860	13081	1222	1222	86.91	Chr4	scf7180000079454.18394
13858	25462957	25464165	24587	25801	1209	1215	85.69	Chr4	scf7180000077626.95061
13860	25462957	25464165	130783	129569	1209	1215	85.7	Chr4	scf7180000101775.156335
13859	25462957	25464160	24543	25752	1204	1210	85.63	Chr4	scf7180000078046.47105
12654	5855027	5856211	400807	401992	1185	1186	86.68	Chr4	scf7180000073894.1069722
14699	29623641	29624826	1	1173	1186	1173	94.81	Chr4	scf7180000098806.2875
12592	4680098	4681264	187507	186343	1167	1165	86.76	Chr4	scf7180000074685.434573
13562	24005070	24006234	54099	55263	1165	1165	83.85	Chr4	scf7180000075016.391376
13564	24005072	24006234	3656	4818	1163	1163	83.9	Chr4	scf7180000091539.27664
14459	28711363	28712522	206938	208097	1160	1160	89.5	Chr4	scf7180000074187.393028
14460	28711363	28712522	24723	25882	1160	1160	89.41	Chr4	scf7180000074634.39038
12255	1999642	2000801	1521	366	1160	1156	83.62	Chr4	scf7180000075426.13108
12256	1999642	2000801	37901	39056	1160	1156	83.61	Chr4	scf7180000101613.87768
12257	1999644	2000801	113714	114868	1158	1155	86.02	Chr4	scf7180000101174.184658
14347	28162815	28163981	23430	22276	1167	1155	85.1	Chr4	scf7180000100444.65337
12784	10937645	10938791	13809	14959	1147	1151	85.63	Chr4	scf7180000104379.105007
12781	10937645	10938791	99295	98146	1147	1150	85.27	Chr4	scf7180000075813.322725
12782	10937645	10938791	7725	6576	1147	1150	85.36	Chr4	scf7180000076097.42983
14643	29623507	29624628	209539	210687	1122	1149	90.43	Chr4	scf7180000077484.224472
12404	2971547	2972692	17298	18445	1146	1148	85.26	Chr4	scf7180000075359.65484
12995	17888928	17890074	54555	55701	1147	1147	87.01	Chr4	scf7180000074545.90570
12996	17888928	17890074	73221	74367	1147	1147	87.18	Chr4	scf7180000100409.221772
12944	17388433	17389579	564286	563142	1147	1145	83.57	Chr4	scf7180000074019.751108
13063	18481408	18482547	12571	11431	1140	1141	85.41	Chr4	scf7180000103809.386259
13245	21505623	21506757	5835	6974	1135	1140	83.96	Chr4	scf7180000074846.342964
14346	28162815	28163962	160717	161855	1148	1139	85.22	Chr4	scf7180000075990.324680
14662	29623507	29624677	4185	5323	1171	1139	90.92	Chr4	scf7180000096270.8497
14707	29623857	29624992	48534	49672	1136	1139	94.48	Chr4	scf7180000104779.51940
14625	29619797	29620940	13860	12727	1144	1134	85.79	Chr4	scf7180000092246.13890
12809	13524792	13525934	27769	26640	1143	1130	81.96	Chr4	scf7180000078692.31338
12810	13524792	13525934	195601	194472	1143	1130	81.96	Chr4	scf7180000100476.283232
13563	24005072	24006199	27761	26635	1128	1127	84.17	Chr4	scf7180000082308.71259
13244	21505623	21506743	231953	233078	1121	1126	84.29	Chr4	scf7180000074565.455369
13162	20056808	20057924	25454	26569	1117	1116	85.68	Chr4	scf7180000075689.69365
14599	29468638	29469723	407872	406762	1086	1111	82.99	Chr4	scf7180000074288.507210
12783	10937645	10938748	13319	12215	1104	1105	85.93	Chr4	scf7180000079502.39853
12932	16392346	16393439	31578	30486	1094	1093	86.67	Chr4	scf7180000079506.46991
14095	26844436	26845507	25964	27052	1072	1089	84.76	Chr4	scf7180000074395.589233
14096	26844436	26845507	6295	5207	1072	1089	85.22	Chr4	scf7180000101121.119724
12992	17858982	17860041	3173	4251	1060	1079	84.09	Chr4	scf7180000076936.22903
12993	17858982	17860041	55736	56814	1060	1079	84.09	Chr4	scf7180000100409.221772
12931	16392346	16393421	12807	11733	1076	1075	86.91	Chr4	scf7180000076088.183268
14461	28713647	28714713	209832	210898	1067	1067	89.22	Chr4	scf7180000074187.393028
14462	28713647	28714713	27664	28730	1067	1067	89.41	Chr4	scf7180000074634.39038
12950	17422288	17423349	545432	544368	1062	1065	81.94	Chr4	scf7180000074019.751108
14148	27018271	27019335	24155	23091	1065	1065	84.79	Chr4	scf7180000076720.74613
13289	21954760	21955822	21879	20821	1063	1059	81.78	Chr4	scf7180000090607.27843
13944	26079259	26080326	63676	64734	1068	1059	86.16	Chr4	scf7180000074591.165689
13945	26079259	26080326	10615	11673	1068	1059	86.06	Chr4	scf7180000075082.165936
13946	26079259	26080326	2620	1562	1068	1059	86.16	Chr4	scf7180000087523.38501
14653	29623507	29624582	1059	1	1076	1059	92.11	Chr4	scf7180000093959.5285
14100	26863594	26864655	53471	54526	1062	1056	86.36	Chr4	scf7180000074395.589233
12204	1338672	1339731	77644	76599	1060	1046	86.59	Chr4	scf7180000076313.90450
12205	1338672	1339731	60755	61800	1060	1046	86.59	Chr4	scf7180000101431.109368
13696	24685820	24686864	26954	27995	1045	1042	85.2	Chr4	scf7180000101005.43609
14532	29205116	29206160	236661	237702	1045	1042	85.92	Chr4	scf7180000074150.464776
14534	29205116	29206160	21083	20042	1045	1042	85.63	Chr4	scf7180000075462.54849
14535	29205116	29206160	37798	36757	1045	1042	85.63	Chr4	scf7180000075462.54849
14536	29205116	29206160	16559	17600	1045	1042	85.73	Chr4	scf7180000100814.23453
14533	29205116	29206158	246115	247154	1043	1040	86.2	Chr4	scf7180000074150.464776
14146	27018271	27019307	251124	252160	1037	1037	84.86	Chr4	scf7180000074395.589233
14147	27018271	27019307	48704	47668	1037	1037	84.86	Chr4	scf7180000076279.51654
13290	21954785	21955822	25136	26170	1038	1035	82	Chr4	scf7180000101589.232040
14650	29623507	29624553	1035	1	1047	1035	89.13	Chr4	scf7180000093586.23047
14627	29619876	29620940	1	1034	1065	1034	87.76	Chr4	scf7180000102692.2641
14200	27285970	27286991	536299	537329	1022	1031	81.51	Chr4	scf7180000074395.589233
14201	27285970	27286991	17057	16027	1022	1031	81.51	Chr4	scf7180000086893.37420
14700	29623747	29624792	5326	4301	1046	1026	93.73	Chr4	scf7180000077046.115541
13138	19835562	19836584	39815	40837	1023	1023	86.9	Chr4	scf7180000077240.131060
13139	19835562	19836584	10248	11270	1023	1023	86.9	Chr4	scf7180000079163.40739
14636	29623503	29624519	1730	2751	1017	1022	91.64	Chr4	scf7180000103110.2755
14626	29619871	29620940	5285	4265	1070	1021	88.68	Chr4	scf7180000093959.5285
13900	25686467	25687478	145663	146682	1012	1020	85.06	Chr4	scf7180000074582.471996
13758	24925486	24926480	232052	233065	995	1014	83.04	Chr4	scf7180000100981.602808
14652	29623507	29624546	5453	6465	1040	1013	91.6	Chr4	scf7180000093764.9318
12608	4990604	4991610	21562	22570	1007	1009	82.1	Chr4	scf7180000074685.434573
13062	18479988	18480995	13668	12661	1008	1008	89.1	Chr4	scf7180000103809.386259
13205	20920822	20921835	29798	28791	1014	1008	85.21	Chr4	scf7180000078307.164573
13206	20920822	20921835	94095	93088	1014	1008	85.11	Chr4	scf7180000081702.96296
14467	28765238	28766247	264526	263523	1010	1004	82.57	Chr4	scf7180000074187.393028
14704	29623826	29624826	1	1002	1001	1002	91.76	Chr4	scf7180000098731.3031
14468	28765238	28766243	106447	107446	1006	1000	82.8	Chr4	scf7180000076430.126121
					553910	552554
16498	31011270	31018429	160469	167574	7160	7106	84.49	Chr5	scf7180000074089.210659
16499	31011436	31018429	447926	440984	6994	6943	84.76	Chr5	scf7180000100085.907388
15807	19703062	19707055	61808	57821	3994	3988	83.4	Chr5	scf7180000103072.515493
15806	19703062	19707055	26420	22436	3994	3985	82.39	Chr5	scf7180000076804.61434
15805	19703062	19707050	120689	116707	3989	3983	83.45	Chr5	scf7180000073923.154824
17547	37245031	37248421	104553	101163	3391	3391	83.59	Chr5	scf7180000076180.123656
17549	37245031	37248421	236034	239424	3391	3391	83.62	Chr5	scf7180000101422.365280
15414	2748520	2751846	31828	35148	3327	3321	84.19	Chr5	scf7180000101428.188019
15415	2748526	2751832	49423	52719	3307	3297	84.76	Chr5	scf7180000086856.59657
15416	2748526	2751832	43447	46743	3307	3297	84.56	Chr5	scf7180000101109.105964
15417	2748527	2751832	20919	24215	3306	3297	84.24	Chr5	scf7180000076998.72521
15418	2748527	2751832	24351	27647	3306	3297	84.24	Chr5	scf7180000081438.35800
16808	33193494	33196583	167545	164458	3090	3088	86.63	Chr5	scf7180000074722.302886
16920	33978744	33981654	10182	13089	2911	2908	83.86	Chr5	scf7180000088167.46872
16921	33978744	33981654	295555	292648	2911	2908	83.78	Chr5	scf7180000104495.381711
16931	34048534	34051428	41801	38906	2895	2896	84.18	Chr5	scf7180000082961.84670
15811	19704172	19707046	52157	49291	2875	2867	83.54	Chr5	scf7180000077902.81696
17069	34778362	34781201	13009	10170	2840	2840	86.19	Chr5	scf7180000079255.53827
17070	34778362	34781201	23905	26744	2840	2840	86.05	Chr5	scf7180000090169.48728
17071	34778362	34781201	99549	96710	2840	2840	86.12	Chr5	scf7180000103317.229706
16184	28474560	28477251	22742	20051	2692	2692	80.99	Chr5	scf7180000077988.27394
16185	28474560	28477251	114512	117203	2692	2692	81.07	Chr5	scf7180000078950.172843
16186	28474560	28477251	37659	34968	2692	2692	80.99	Chr5	scf7180000087157.74274
16187	28474560	28477251	153720	156411	2692	2692	80.99	Chr5	scf7180000103505.252346
17536	37223256	37225874	17960	15347	2619	2614	86.67	Chr5	scf7180000076204.45934
17537	37223256	37225874	215267	217880	2619	2614	87.01	Chr5	scf7180000101422.365280
15810	19703143	19705763	68965	66357	2621	2609	81.39	Chr5	scf7180000082136.173653
17323	36006136	36008710	24779	27350	2575	2572	82.89	Chr5	scf7180000076456.186148
17692	38609971	38612577	175340	177908	2607	2569	81.01	Chr5	scf7180000074071.451955
16807	33189852	33192411	170329	167770	2560	2560	87.82	Chr5	scf7180000074722.302886
15479	4687312	4689826	9909	12423	2515	2515	84.52	Chr5	scf7180000081353.88890
15480	4687312	4689826	42179	39665	2515	2515	84.68	Chr5	scf7180000103938.113880
16745	32764844	32767269	28148	25729	2426	2420	82.62	Chr5	scf7180000100375.45017
16746	32764844	32767269	66672	69091	2426	2420	82.3	Chr5	scf7180000103309.116562
15783	17969586	17971988	736305	738720	2403	2416	84.68	Chr5	scf7180000073888.1245500
15784	17969586	17971988	39935	37520	2403	2416	84.76	Chr5	scf7180000076255.67014
15785	17969586	17971988	4985	7400	2403	2416	84.72	Chr5	scf7180000076381.39719
15916	22326592	22328965	100438	102813	2374	2376	83.69	Chr5	scf7180000078437.152269
15764	15628093	15630465	522732	525103	2373	2372	84.67	Chr5	scf7180000073888.1245500
15765	15628093	15630465	48320	50691	2373	2372	84.55	Chr5	scf7180000074357.51535
17538	37229997	37232329	218816	221145	2333	2330	84.48	Chr5	scf7180000101422.365280
17548	37245031	37247345	34096	31782	2315	2315	81.78	Chr5	scf7180000101199.42239
17539	37230015	37232329	121995	119684	2315	2312	84.49	Chr5	scf7180000076180.123656
17540	37230015	37232329	14392	12081	2315	2312	84.79	Chr5	scf7180000076204.45934
16395	30103032	30105333	37021	34720	2302	2302	81.63	Chr5	scf7180000075536.141953
17626	38166960	38169171	701770	703981	2212	2212	85.68	Chr5	scf7180000103723.994128
17511	37068420	37070622	66934	69136	2203	2203	81.85	Chr5	scf7180000101422.365280
16684	32300432	32302621	244046	246238	2190	2193	86.62	Chr5	scf7180000100553.715146
16519	31058742	31060917	406148	403975	2176	2174	84.9	Chr5	scf7180000100085.907388
16520	31058757	31060917	205898	208053	2161	2156	84.9	Chr5	scf7180000074089.210659
16407	30232698	30234843	311422	313564	2146	2143	84.74	Chr5	scf7180000100620.339750
16408	30232698	30234843	31907	29765	2146	2143	84.69	Chr5	scf7180000103495.42954
16939	34121846	34123982	28601	30742	2137	2142	88.53	Chr5	scf7180000082058.34166
16940	34121846	34123982	37449	35308	2137	2142	88.48	Chr5	scf7180000100874.191275
15781	17930506	17932558	47913	45828	2053	2086	84.04	Chr5	scf7180000076255.67014
16730	32713094	32715171	682315	684386	2078	2072	81.63	Chr5	scf7180000100553.715146
15762	15569293	15571332	439517	441547	2040	2031	83.27	Chr5	scf7180000073888.1245500
15763	15569293	15571332	37192	39222	2040	2031	83.22	Chr5	scf7180000074029.79273
15881	21527678	21529683	12708	10709	2006	2000	86.02	Chr5	scf7180000079878.82687
15882	21527678	21529683	127294	125295	2006	2000	85.87	Chr5	scf7180000100506.250078
16188	28480388	28482373	88720	90704	1986	1985	81.82	Chr5	scf7180000074013.123248
16189	28480388	28482373	387436	389420	1986	1985	81.57	Chr5	scf7180000101829.752086
16190	28480388	28482373	34519	36503	1986	1985	81.42	Chr5	scf7180000104546.87763
17706	38740343	38742312	271082	273051	1970	1970	83.68	Chr5	scf7180000074071.451955
16747	32779019	32780976	17843	15889	1958	1955	82.71	Chr5	scf7180000100375.45017
16748	32779019	32780976	77045	78999	1958	1955	82.81	Chr5	scf7180000103309.116562
16465	30775667	30777630	53429	51494	1964	1936	81.62	Chr5	scf7180000100670.79576
15958	22930995	22932928	38964	40897	1934	1934	81.24	Chr5	scf7180000079617.42439
15959	22930995	22932928	13813	15746	1934	1934	81.44	Chr5	scf7180000085995.41349
16066	24789894	24791826	5359	3427	1933	1933	83.07	Chr5	scf7180000077586.16336
16464	30775667	30777601	679017	677107	1935	1911	81.69	Chr5	scf7180000100085.907388
16874	33708253	33710165	43897	41988	1913	1910	79.07	Chr5	scf7180000077497.151590
16875	33708253	33710165	8501	10410	1913	1910	78.86	Chr5	scf7180000088642.32142
16522	31061565	31063467	402647	400747	1903	1901	84.49	Chr5	scf7180000100085.907388
15285	466741	468552	22129	20275	1812	1855	83.87	Chr5	scf7180000077058.307256
15286	466745	468552	28735	26885	1808	1851	83.89	Chr5	scf7180000080358.31865
17441	36572111	36573944	502785	504625	1834	1841	82.51	Chr5	scf7180000101421.924543
17176	35211530	35213376	10730	12567	1847	1838	84.11	Chr5	scf7180000082095.107776
17177	35211530	35213376	38601	36764	1847	1838	84.38	Chr5	scf7180000083861.87255
17467	36703078	36704921	33804	35641	1844	1838	81.59	Chr5	scf7180000074033.60840
17468	36703078	36704921	649725	651562	1844	1838	81.92	Chr5	scf7180000101421.924543
16892	33801472	33803302	22894	24709	1831	1816	84.82	Chr5	scf7180000082921.35818
16893	33801472	33803302	101891	100076	1831	1816	84.87	Chr5	scf7180000101399.179801
17556	37266675	37268488	86841	85039	1814	1803	86.52	Chr5	scf7180000076180.123656
17557	37266675	37268488	253917	255719	1814	1803	86.63	Chr5	scf7180000101422.365280
16938	34121846	34123618	58439	60216	1773	1778	87.92	Chr5	scf7180000081421.60225
15782	17930802	17932558	728924	730689	1757	1766	85.25	Chr5	scf7180000073888.1245500
17079	34833154	34834918	7868	6107	1765	1762	83.41	Chr5	scf7180000103317.229706
17685	38538463	38540216	110227	111988	1754	1762	83.47	Chr5	scf7180000074071.451955
16356	29757824	29759546	54806	53077	1723	1730	82.09	Chr5	scf7180000074596.349187
17312	35859083	35860777	35409	33706	1695	1704	85.74	Chr5	scf7180000075551.178106
15361	2224482	2226181	7699	9398	1700	1700	82.98	Chr5	scf7180000075587.319021
15362	2224482	2226181	50766	49067	1700	1700	83.1	Chr5	scf7180000076826.67366
15363	2224482	2226181	75070	73371	1700	1700	82.98	Chr5	scf7180000077598.107553
16390	30048064	30049756	147481	149158	1693	1678	83.87	Chr5	scf7180000100620.339750
15211	8901	10538	7251	5598	1638	1654	91.76	Chr5	scf7180000096290.11931
17392	36385884	36387536	321503	323155	1653	1653	82.47	Chr5	scf7180000101421.924543
15209	8901	10538	665	2315	1638	1651	91.45	Chr5	scf7180000096024.5849
17309	35852315	35853981	41632	39987	1667	1646	85.73	Chr5	scf7180000075551.178106
15531	6479039	6480676	57718	56081	1638	1638	88.77	Chr5	scf7180000082419.97431
16065	24789894	24791531	313564	311927	1638	1638	84.23	Chr5	scf7180000074525.347458
17166	35138815	35140448	18187	19821	1634	1635	83.53	Chr5	scf7180000080355.81546
15198	8901	10538	1232	2865	1638	1634	90.86	Chr5	scf7180000074411.135782
15206	8901	10552	3170	4797	1652	1628	92.94	Chr5	scf7180000093959.5285
16484	30892961	30894587	1491	3116	1627	1626	86.01	Chr5	scf7180000074166.33182
16485	30892961	30894587	545019	543394	1627	1626	85.84	Chr5	scf7180000100085.907388
16486	30892961	30894587	31746	30121	1627	1626	86.07	Chr5	scf7180000100129.100867
16594	31680597	31682263	86268	87892	1667	1625	82.62	Chr5	scf7180000073949.222514
16595	31680597	31682263	94058	92434	1667	1625	82.62	Chr5	scf7180000073980.281542
15197	8900	10538	461	2083	1639	1623	93.39	Chr5	scf7180000095844.5678
15217	8901	10535	1384	3006	1635	1623	89.71	Chr5	scf7180000098437.5667
15224	8901	10538	50179	48559	1638	1621	94.55	Chr5	scf7180000104779.51940
15221	8901	10538	13031	11414	1638	1618	93.61	Chr5	scf7180000102386.13156
15220	8901	10538	172	1785	1638	1614	94.12	Chr5	scf7180000100622.3506
15210	8901	10538	8011	6399	1638	1613	93	Chr5	scf7180000096270.8497
15213	8901	10538	2212	3824	1638	1613	93.55	Chr5	scf7180000096452.4227
15222	8901	10538	1191	2803	1638	1613	91.99	Chr5	scf7180000103041.5328
15208	8901	10538	1275	2886	1638	1612	94.59	Chr5	scf7180000095844.5678
15776	16121881	16123488	616639	618249	1608	1611	82.4	Chr5	scf7180000073888.1245500
15200	8901	10543	1153	2762	1643	1610	93.37	Chr5	scf7180000077292.116270
15216	8901	10538	4376	2770	1638	1607	91.24	Chr5	scf7180000098407.5104
15227	8909	10538	1663	66	1630	1598	91.72	Chr5	scf7180000098731.3031
15203	8901	10529	11634	13230	1629	1597	93.59	Chr5	scf7180000092246.13890
15199	8901	10538	2597	4191	1638	1595	94.64	Chr5	scf7180000074411.135782
15214	8901	10538	419	2013	1638	1595	92.61	Chr5	scf7180000097665.4910
15218	8901	10528	1917	3509	1628	1593	93.83	Chr5	scf7180000099598.4901
15196	8900	10538	8930	7339	1639	1592	92.9	Chr5	scf7180000093764.9318
15228	8911	10535	1	1591	1625	1591	90.13	Chr5	scf7180000077292.116270
15202	8901	10538	745	2333	1638	1589	90.81	Chr5	scf7180000092246.13890
17682	38518109	38519690	93044	94625	1582	1582	85.71	Chr5	scf7180000074071.451955
15205	8901	10514	3035	4613	1614	1579	91.48	Chr5	scf7180000093733.4659
15204	8901	10543	1211	2770	1643	1560	90.62	Chr5	scf7180000092711.5574
17220	35428567	35430125	109346	110904	1559	1559	83.17	Chr5	scf7180000079230.174492
17221	35428567	35430125	9910	11468	1559	1559	83.44	Chr5	scf7180000086222.39399
15207	8901	10460	1701	3246	1560	1546	89.01	Chr5	scf7180000094334.3246
15230	8986	10538	8110	6568	1553	1543	89.92	Chr5	scf7180000096673.8110
15226	8905	10481	3111	1578	1577	1534	90.77	Chr5	scf7180000098655.3547
15587	8702698	8704221	64036	65568	1524	1533	83.54	Chr5	scf7180000077217.82171
15229	8977	10543	3178	4707	1567	1530	94.59	Chr5	scf7180000079683.11608
16500	31018624	31020126	167722	169244	1503	1523	84.36	Chr5	scf7180000074089.210659
16453	30750203	30751720	707560	706043	1518	1518	81.7	Chr5	scf7180000100085.907388
16454	30750203	30751720	77135	75618	1518	1518	81.7	Chr5	scf7180000100670.79576
16501	31018624	31020102	440830	439331	1479	1500	84.51	Chr5	scf7180000100085.907388
17167	35138953	35140448	24085	22587	1496	1499	84.4	Chr5	scf7180000101195.83566
15232	9037	10538	1	1482	1502	1482	89.02	Chr5	scf7180000096470.3758
15231	9033	10543	1	1481	1511	1481	92.7	Chr5	scf7180000093733.4659
17655	38317030	38318499	844030	845499	1470	1470	85.25	Chr5	scf7180000103723.994128
15586	8702694	8704144	170809	169349	1451	1461	84.3	Chr5	scf7180000104359.267360
16688	32373180	32374634	36597	35138	1455	1460	83.28	Chr5	scf7180000075060.45829
16689	32373180	32374634	332533	333992	1455	1460	83.48	Chr5	scf7180000100553.715146
15704	13351060	13352509	135818	137276	1450	1459	83.88	Chr5	scf7180000074230.651771
16445	30658443	30659892	45093	43655	1450	1439	87.16	Chr5	scf7180000073964.525355
16446	30658443	30659892	803450	802013	1450	1438	87.24	Chr5	scf7180000100085.907388
15233	9061	10538	3031	1601	1478	1431	92.92	Chr5	scf7180000098731.3031
15396	2726085	2727489	20852	22273	1405	1422	84.09	Chr5	scf7180000074973.74807
16814	33337266	33338685	16759	15339	1420	1421	85.05	Chr5	scf7180000075252.57323
16815	33337267	33338685	20779	22198	1419	1420	85.45	Chr5	scf7180000078443.76755
16816	33337267	33338685	21577	20158	1419	1420	85.52	Chr5	scf7180000089473.63861
16817	33337267	33338685	3952	2533	1419	1420	85.04	Chr5	scf7180000091872.12169
15397	2726085	2727489	17083	18499	1405	1417	84.11	Chr5	scf7180000084010.18856
15398	2726085	2727489	1688	3104	1405	1417	84.11	Chr5	scf7180000088455.31379
15399	2726085	2727489	22251	23667	1405	1417	84.04	Chr5	scf7180000101348.45492
16228	28830691	28832097	544890	546299	1407	1410	85.99	Chr5	scf7180000101829.752086
17679	38500313	38501722	73856	75265	1410	1410	81.25	Chr5	scf7180000074071.451955
15897	21661561	21662924	152371	151008	1364	1364	83.48	Chr5	scf7180000077360.199625
15898	21661561	21662924	85688	84325	1364	1364	83.85	Chr5	scf7180000080336.110119
15899	21661561	21662924	25704	27067	1364	1364	83.41	Chr5	scf7180000087299.54486
15234	9138	10538	1	1361	1401	1361	92.41	Chr5	scf7180000092711.5574
17183	35235419	35236784	80631	81991	1366	1361	81.47	Chr5	scf7180000082095.107776
17185	35235419	35236784	28431	27071	1366	1361	81.15	Chr5	scf7180000089077.35105
17186	35235419	35236784	46424	45064	1366	1361	81.15	Chr5	scf7180000102132.80520
17184	35235419	35236784	26387	27746	1366	1360	81.3	Chr5	scf7180000085385.32549
17191	35256080	35257436	21769	23125	1357	1357	86.66	Chr5	scf7180000076645.46943
17192	35256080	35257436	16957	15601	1357	1357	86.37	Chr5	scf7180000076812.35312
17193	35256080	35257436	256507	257863	1357	1357	86.44	Chr5	scf7180000100414.439027
17194	35256080	35257436	27054	25698	1357	1357	86.29	Chr5	scf7180000100761.31290
17195	35256080	35257436	7926	6570	1357	1357	86.44	Chr5	scf7180000100762.98841
15779	17715304	17716653	720165	721516	1350	1352	84.63	Chr5	scf7180000073888.1245500
15780	17715304	17716653	56550	55199	1350	1352	84.55	Chr5	scf7180000076255.67014
16503	31021553	31022906	437781	436437	1354	1345	86.35	Chr5	scf7180000100085.907388
17128	35047618	35048990	61654	60317	1373	1338	81.81	Chr5	scf7180000079067.137170
17127	35047618	35048990	98028	96692	1373	1337	81.64	Chr5	scf7180000076081.120415
16381	29924183	29925516	16716	15383	1334	1334	84.13	Chr5	scf7180000078772.49937
15914	22259068	22260392	95430	94106	1325	1325	83.56	Chr5	scf7180000100291.132947
15235	9167	10538	1	1324	1372	1324	91.02	Chr5	scf7180000093959.5285
17579	37407803	37409115	96106	94798	1313	1309	86.25	Chr5	scf7180000074921.141295
17580	37407803	37409115	33618	34926	1313	1309	86.25	Chr5	scf7180000103723.994128
15486	4998906	5000208	94337	93034	1303	1304	84.89	Chr5	scf7180000100233.214118
16692	32385099	32386399	22211	20911	1301	1301	83.64	Chr5	scf7180000075060.45829
15485	4998906	5000208	33436	34735	1303	1300	85.15	Chr5	scf7180000085891.51055
15915	22259082	22260392	31456	30158	1311	1299	83.08	Chr5	scf7180000078847.100301
16693	32385108	32386399	345843	347133	1292	1291	83.53	Chr5	scf7180000100553.715146
16936	34110702	34111987	21042	22329	1286	1288	82.38	Chr5	scf7180000081421.60225
16451	30748797	30750076	708951	707672	1280	1280	81.59	Chr5	scf7180000100085.907388
16452	30748797	30750076	78526	77247	1280	1280	81.59	Chr5	scf7180000100670.79576
16812	33272759	33274026	96670	95403	1268	1268	83.29	Chr5	scf7180000074722.302886
16462	30769897	30771168	683087	681827	1272	1261	87.53	Chr5	scf7180000100085.907388
16463	30769897	30771168	57684	56424	1272	1261	87.53	Chr5	scf7180000100670.79576
15833	19964139	19965425	134105	135361	1287	1257	83.46	Chr5	scf7180000078865.156302
15834	19964139	19965425	188243	186987	1287	1257	83.46	Chr5	scf7180000100261.198243
15835	19964139	19965425	10693	9437	1287	1257	83.46	Chr5	scf7180000100262.77846
15379	2471944	2473196	131726	130473	1253	1254	82.9	Chr5	scf7180000080562.145950
15380	2471944	2473196	7147	8400	1253	1254	82.9	Chr5	scf7180000087563.37433
17566	37359171	37360422	137058	135807	1252	1252	86.18	Chr5	scf7180000074921.141295
17567	37359171	37360422	71760	73011	1252	1252	86.18	Chr5	scf7180000103722.84284
15707	14174311	14175554	198251	199494	1244	1244	86.91	Chr5	scf7180000073888.1245500
17324	36006136	36007371	16703	17941	1236	1239	85.32	Chr5	scf7180000081109.18417
17325	36006136	36007371	141607	142845	1236	1239	85.44	Chr5	scf7180000100207.144124
16813	33272759	33273995	62799	64035	1237	1237	83.52	Chr5	scf7180000075110.167904
16521	31061565	31062800	209381	210616	1236	1236	84.99	Chr5	scf7180000074089.210659
16364	29845176	29846393	68261	69481	1218	1221	81.83	Chr5	scf7180000074819.122306
16082	24803130	24804378	102867	104085	1249	1219	84.27	Chr5	scf7180000076596.67842
16083	24803130	24804378	83766	82552	1249	1215	84.44	Chr5	scf7180000078535.90738
16084	24803130	24804378	126624	127838	1249	1215	84.52	Chr5	scf7180000100289.154225
15236	9196	10271	3936	2723	1076	1214	85.31	Chr5	scf7180000081548.3936
16012	24456409	24457614	12255	13467	1206	1213	83.42	Chr5	scf7180000076512.136504
16885	33754704	33755890	76121	74934	1187	1188	88.39	Chr5	scf7180000079021.155802
16886	33754704	33755890	41918	43105	1187	1188	88.56	Chr5	scf7180000080104.106367
17615	37953980	37955163	512263	513446	1184	1184	84.89	Chr5	scf7180000103723.994128
16982	34226048	34227221	139546	140719	1174	1174	85.78	Chr5	scf7180000103318.661835
16983	34228487	34229665	592717	591547	1179	1171	83.68	Chr5	scf7180000103318.661835
15357	2206184	2207353	136099	137265	1170	1167	84.39	Chr5	scf7180000079418.148623
16752	32823887	32825053	90338	89172	1167	1167	88.17	Chr5	scf7180000077231.118070
17676	38468444	38469582	50076	51229	1139	1154	81.06	Chr5	scf7180000074071.451955
15225	8905	10077	9607	8456	1173	1152	95.68	Chr5	scf7180000077664.10431
15356	2206180	2207331	105554	104406	1152	1149	84.4	Chr5	scf7180000077598.107553
16137	26646862	26647996	22646	23788	1135	1143	83.76	Chr5	scf7180000100322.85803
16138	26646862	26647996	235101	233959	1135	1143	83.42	Chr5	scf7180000104372.256782
16376	29880353	29881498	294817	295959	1146	1143	81.68	Chr5	scf7180000074866.111803
16626	31953248	31954386	73637	74775	1139	1139	85.69	Chr5	scf7180000075986.218158
16627	31953248	31954386	28034	26896	1139	1139	85.6	Chr5	scf7180000078390.95750
17434	36513995	36515133	445553	446690	1139	1138	87.03	Chr5	scf7180000101421.924543
17708	38795363	38796500	316451	317587	1138	1137	82.07	Chr5	scf7180000074071.451955
17709	38795363	38796500	100384	99248	1138	1137	82.04	Chr5	scf7180000074175.107206
17055	34621302	34622436	13942	12808	1135	1135	86.51	Chr5	scf7180000076034.80022
17056	34621302	34622436	220992	219858	1135	1135	86.51	Chr5	scf7180000103317.229706
15649	11210631	11211766	86347	87480	1136	1134	82.64	Chr5	scf7180000075406.154104
15650	11210631	11211766	14185	15318	1136	1134	82.64	Chr5	scf7180000076336.163073
16502	31021553	31022684	170770	171901	1132	1132	86.94	Chr5	scf7180000074089.210659
15238	9385	10538	8497	7374	1154	1124	93.01	Chr5	scf7180000096270.8497
17326	36007523	36008652	142998	144121	1130	1124	82.16	Chr5	scf7180000100207.144124
16000	23478233	23479356	281251	282373	1124	1123	87.46	Chr5	scf7180000075534.334607
15766	15636984	15638092	529457	530570	1109	1114	86.6	Chr5	scf7180000073888.1245500
17473	36778564	36779677	40755	41867	1114	1113	84.15	Chr5	scf7180000073891.430768
16771	33021339	33022446	47916	46809	1108	1108	81.38	Chr5	scf7180000086233.50311
15767	15636991	15638092	54870	55976	1102	1107	86.59	Chr5	scf7180000074357.51535
16769	33021339	33022444	88101	86996	1106	1106	81.35	Chr5	scf7180000074363.245034
16770	33021339	33022444	4180	3075	1106	1106	81.08	Chr5	scf7180000075312.28520
17299	35796676	35797839	11949	13052	1164	1104	81.01	Chr5	scf7180000075051.161212
17300	35796676	35797839	97608	96505	1164	1104	81.01	Chr5	scf7180000075551.178106
17474	36778584	36779677	710195	711287	1094	1093	84.23	Chr5	scf7180000101421.924543
16900	33858036	33859126	72751	71663	1091	1089	81.69	Chr5	scf7180000101399.179801
16728	32703511	32704599	671507	672590	1089	1084	81.45	Chr5	scf7180000100553.715146
16935	34110702	34111787	15815	14733	1086	1083	83.62	Chr5	scf7180000079892.19035
16937	34110702	34111787	70035	68953	1086	1083	83.62	Chr5	scf7180000100874.191275
17550	37247340	37248421	116429	117510	1082	1082	87.48	Chr5	scf7180000104375.127320
15895	21651066	21652147	393643	392565	1082	1079	87.18	Chr5	scf7180000074210.575232
15219	8901	9979	334	1410	1079	1077	94.89	Chr5	scf7180000099760.5730
17129	35049289	35050365	96377	95304	1077	1074	83.39	Chr5	scf7180000076081.120415
17130	35049289	35050365	60003	58930	1077	1074	83.67	Chr5	scf7180000079067.137170
15132	958	1950	3370	2305	993	1066	86.04	Chr5	scf7180000081548.3936
15137	973	1948	2913	1853	976	1061	89.77	Chr5	scf7180000098395.3998
16825	33394822	33395874	83481	84538	1053	1058	84.53	Chr5	scf7180000076485.149491
16703	32482066	32483120	452279	453331	1055	1053	83.76	Chr5	scf7180000100553.715146
17498	36980435	36981478	914287	915331	1044	1045	84.73	Chr5	scf7180000101421.924543
16194	28483927	28484964	392113	393156	1038	1044	86.07	Chr5	scf7180000101829.752086
16195	28483927	28484964	38452	39495	1038	1044	86.26	Chr5	scf7180000104546.87763
15083	952	1955	118	1160	1004	1043	90.7	Chr5	scf7180000099760.5730
15836	19964366	19965425	19630	20671	1060	1042	84.43	Chr5	scf7180000079998.68430
16193	28483927	28484964	94593	95632	1038	1040	86.04	Chr5	scf7180000074013.123248
15949	22924365	22925403	31784	32822	1039	1039	83.6	Chr5	scf7180000079617.42439
16571	31493717	31494754	52830	53868	1038	1039	86.15	Chr5	scf7180000100086.142438
16924	33996453	33997492	270426	269390	1040	1037	88.86	Chr5	scf7180000104495.381711
15136	966	1955	3851	2817	990	1035	89.16	Chr5	scf7180000096290.11931
15770	16066121	16067136	575035	576066	1016	1032	84.57	Chr5	scf7180000073888.1245500
[truncated: 1,370 more rows]
